# Supplementary material for: Metabolic Innovations Underpinning the Origin and Diversification of the Diatom Chloroplast
Source: Biomolecules. 2019 Jul 30;9(8):322. doi: 10.3390/biom9080322 (PMC6723447; doi:10.3390/biom9080322)
Supplement: Supplementary file 1 [file biomolecules-09-00322-s001.zip]

Archive with 17 entries (14 files):
- supporting material/
- supporting material/Table S1.xlsx
- __MACOSX/
- __MACOSX/supporting material/
- __MACOSX/supporting material/._Table S1.xlsx
- supporting material/Diatom fig. S4.pdf
- __MACOSX/supporting material/._Diatom fig. S4.pdf
- supporting material/Diatom fig. S3.pdf
- __MACOSX/supporting material/._Diatom fig. S3.pdf
- supporting material/Diatom fig. S2.pdf
- __MACOSX/supporting material/._Diatom fig. S2.pdf
- supporting material/Diatom fig. S1.pdf
- __MACOSX/supporting material/._Diatom fig. S1.pdf
- supporting material/Table S3.xlsx
- __MACOSX/supporting material/._Table S3.xlsx
- supporting material/Table S2.xlsx
- __MACOSX/supporting material/._Table S2.xlsx
