# Supplementary material for: Metabolic Innovations Underpinning the Origin and Diversification of the Diatom Chloroplast
Source: Biomolecules. 2019 Jul 30;9(8):322. doi: 10.3390/biom9080322 (PMC6723447; doi:10.3390/biom9080322)
Supplement: Supplementary file 1 [file biomolecules-09-00322-s001.zip › supporting material/Table S1.xlsx]

## Sheet: Overview
Table S1. Overview of plastid protein content across diatom and related algal lineages.
This table shows the evolutionary distribution of 9531 chloroplast proteins identified by Dorrell et al. (2017, 2019) in diatoms, and in other stramenopile lineages, identified by in silico targeting prediction, and reciprocal BLAST best hit analysis with bidirectional threshold evalue 1 x 10^-05.
	Sheet 1 ("gain loss matrix") shows the number of species from a combined stramenopile library, assembled from uniref, jgi genomes and MMETSP, for which chloroplast-targeted copies of different query proteins could be identified by in silico prediction with HECTAR and ASAFind (under default conditions) and reciprocal BLAST best-hit analysis. Columns AG and AH indicate stramenopile lineages, as inf…
	Sheet 2 ("species specific distributions") plots the presence of chloroplast-targeted and other copies of 15 exemplar proteins involved in iron, nitrogen and tocopherol metabolism in photosynthetic stramenopile, cryptomonad and haptophyte groups, as inferred by reciprocal BLAST best hit analysis, as before.
	Sheets 3-9 show reciprocal BLAST best hit comparisons between four experimentally and phylogenetically determined plastid protein datasets for primary chloroplast-containing lineages: Arabidopsis thaliana (Kleffmann et al., 2004); Chlamydomonas reinhardtii (Atteia et al., 2009); Cyanidioschyzon merolae (Suzuki and Miyagishima, 2010); and Cyanophora paradoxa (Qiu et al., 2013); and three ancestral…
	Sheet 10 ("KEGG lists") tabulates KEGG functions associated with stramenopile chloroplast proteomes at different points in their evolutionary history.

## Sheet: Gain Loss matrix
Query	Sequence	Description	Pathway	Step	HPPG	KOG family	KOG class	Uniref tophit	Uniref tophit evalue	Fistulifera	RbH	Uniref evalue test	Combined output	Corethron	Leptocylindrus	Proboscia/Stephanopyxis/Aulacoseira	Coscinodiscus/Rhizosolenia/Guinardia	Polar centric	Attheya	Striatella	Asterionellopsis	Staurosira	Fragilariopsids	Raphid pennates	Bolidophytes	Pelagophytes	Dictyochophytes	Raphidophytes	Eustigmatophytes	PX	PSC	Origin	Loss
ASAFind-Auran118438	MVELKQKVAAITLIICGLVGLEIQSNFVSTRTSFGKEEPYWINEACTTRADRHALSAASRVLVTGGAGFIGSSLMGALHEQFAPEVVVGLDNFNDYYSPAFKKARAHRLKKDFGRDVVAGDVCNGSLLEDLFKEHRFTHVVHLAAQAGVRYSLNHPLSYVKNNLECYVTLLEVVRKIDPESRPSLSYASSSSVYGRNKKIPFSEADAVTNPANLYGASKFMNEQIAAAFHHIYGLHSVGLRFFTVYGPWGRPDMAAFLFTRAIELGKPLTLYNKGEMRRDFTYVDDIVSGIIGSMQYCADAAAVFNLGNNQPVELMHFIQTIEKSLGTKATMKHKTSTAEIKETYADITKAQALLGYAPKTSIEDGMAKFIDWYQNEPRRHAFAGGHFNDRRR	NADP-dependent epimerase	Ascorbate	3	0	Carbohydrate transport and metabolism	METABOLISM	Other tr|F2UM98|F2UM98 SALR5 NAD-dependent epimerase/dehydratas	5e-101	Pen_fso_g7649	0	Absent	Absent	0	0	0	0	0	0	0	0	0	1	1	0	0	0	0	0	0	0	Ancestral	PXR Only; _
ASAFind-Auran118666	MLKAALLLVPAAALTDESLFELFKSDYVKSYNSTEAEAERFTIFSANLRKTEALNAQRVDEDDAEFGVTQFMDLTEAEFKAQYLNYVPSEQVLAEDVYAAPEGFAAPGSLDWRTKQSGVVSDVKDQGQCGSCWAFSATEQIESEWVLAGNDPLVFAPQQIVSCDKVDQGCNGGNTETAYAYVEKAGGMALESAYPYKSGTSGNTGRCKKFETAGGDVESFSYVVPECKKGKCNDQDEDKMAAALASHGPASICVNAGAWQTYTKGVMTNLQCGSHAANALDHCVQVVGYTGYTGDAKACGKGLKDKCVWNVRNSWGTSWGYQGYIRVQMGKNACGIANDATFAKVK	Cysteine proteinase Cathepsin F	0	0	0	Posttranslational modification, protein turnover, chaperones	CELLULAR PROCESSES AND SIGNALLING	Strep tr|F2E082|F2E082 HORVD Predicted protein OS=Hordeum vulga	3e-79	0	0	Absent	Absent	0	0	1	1	0	0	0	0	0	0	1	4	2	16	1	0	0	7	Ancestral	Polar centrics only; Eustigmatophytes only; _
ASAFind-Auran118992	MKACLLSLVAACALEPPALPRPPTISAAFDSGNVEVVDVACGDGGHEFRLKIRPDAYTRFTDETAHFQWFHFRASGVRDARCRFKSSPSCLVGDASYTPGWEHYKTVASYDREDWWRVASTTYDGGELAWELTPERDSVWFAYFAPYSWERHERVVAELSAPGALGVHSVIGETLEGRPLDMLTFGDGPVTLWATARQHPGESMAEWCAEGLMRFLNDRDDPLSRQLRRYATIRVVPNMNPDGAVAGYLRTNAGGANLNREWASGVYPNYDAPTLERSPEVYHVLKAMDHFGLDAHVDIHGDEAIAANFFAGTEGIPKWDDSLAHQLATLSDALLRRSPDFQVGLGYPVDAPGEANMAVGSNAVAQRYGALSVTLEMPFKDTSTPLDAANERDGWSPGR…	Hypothetical protein ZMO	0	0	0	Amino acid transport and metabolism	METABOLISM	tr|A0A0Q8QRX6|A0A0Q8QRX6 9SPHN Uncharacterized protein OS=Sphin	2e-110	0	0	Absent	Absent	0	0	0	0	0	0	0	0	0	0	0	0	2	0	0	0	0	1	Ancestral	PEXR; _
ASAFind-Auran119015	MKLCGLGTALVLTFSDPVVDVLNEAGARSGVNAFYVSFVVAPIITNGSEVLASYTFALKKTQKSMVVAYEQLLGAAVMNNTYCLLVFLAIIYFQKLYWKYTAETLAILAAEACVFAVATRPVHTPKTALAVLSLFPATIALVYVLETYVGLA	Hypothetical protein	0	0	0	Function unknown	POORLY CHARACTERIZED	Bang tr|R7QPX4|R7QPX4 CHOCR Uncharacterized protein OS=Chondrus	5e-37	Pen_fso_g3975	0	Absent	Absent	0	0	2	0	1	0	0	0	0	1	1	0	2	0	0	0	0	0	Khakista/ Hypogyristea Ancestor	_
ASAFind-Auran120205	MIVYAVVARRTAVLAEFTMTSGNFPSVTRVLLSKITDKDSKMSYVYDQHVFHYVTCEGITYLCMADQGSKRRVAFAFLEDARRRFGAAYGRAARDAPAFTMNADFGPVLQRQMHFYNSDPSSDELAKVKTQLDDVRHVMVENVEKVLERGEKIELLVDKTDRLTQQAFKFENTSKQLRSALFWRKVRMYALFAAALASAALVISAIACGGPHYPKCRIPSEK	Synaptobrevin/VAMP-like protein	0	0	4hl	Intracellular trafficking, secretion, and vesicular transport	CELLULAR PROCESSES AND SIGNALLING	Other tr|A0A0L0FXK2|A0A0L0FXK2 9EUKA Uncharacterized protein OS	2e-66	0	0	Absent	Absent	0	0	0	0	0	0	0	0	0	1	1	2	4	8	0	4	19	0	PXR ancestor	_
ASAFind-Auran120459	MHVPRLLCLVAVARGEFDTPMLGFNTCNVGCGNATFPNAAWLLRAADVLVARGFAAAGYTSVNLDEGWADLARDGDGNQVANEDRFPGGVRPVADALHARDLELGIYTSLSPETCGGKSAGSCGREARDGAAYVAWGVDYVKDDGCGSCHDYDAADWALESYRRMQAALRGAAAAAGRETPVFFSTESAPNVTRMSERPDLYGNTWRSGHDAIPTWGSVLSQYDIASGLARLAHNDSGRGGFFLDCDMLQVGQGEFGNNRVEEIRSHVTMHAMLKSTLLVSTEVDRLSDGVVALLTNRELLAVHQDPLGAAARRAASEPPARPRAAVLSSGNLETWVAPLAGGRYAVALLNRSPAAEELTATWRALGLRGTYAVRDVWAGRDAGDFAGSYAATVPGKGV…	Alpha-D-galactosidase (melibiase)	0	0	0	Carbohydrate transport and metabolism	METABOLISM	Strep tr|Q84VQ7|Q84VQ7 HELAN Alpha-galactosidase OS=Helianthus	3e-60	0	0	Absent	Absent	0	0	0	0	0	0	0	0	0	0	0	0	2	0	0	0	0	0	Pelagophytes only	_
ASAFind-Auran121131	MPNAWARYLACCAVAAASEVAAAALPPDWLVATVDAPVTLVEHADGTISLTNGLLTRTFALAPGFGTVAYVAEATAARPREHVLRSVVAEATVVLDGVAYAVGGLSLEQNHSAYLRRPVKYAVDADAFAYVSHSTSSPEAPVPWEHGRRHAPNASWPPEGLRLDVAFRAPAGATRHRNVTVWLHYELYAGAPLLAKWASLAVDAGAADVVVDRVDVELLAVNAPFAKENVARHHGSTAGPAGRLHAETDQPHGTQILWQDDAAFAEAADAGAVEPVLNATYASGPGVRLGSVDAFASFRVFEMTLDGFDVERDQLATHQIVRRLAPWTSENPIFFHLTDASSAGFRRAVDQMADVGFEMVIYSFGSGFRLETRNETYLASVAADVAYAAAKGVEVGGYD…	Hypothetical protein	0	0	0	Function unknown	POORLY CHARACTERIZED	Other tr|I1G1E6|I1G1E6 AMPQE Uncharacterized protein OS=Amphime	0	0	0	Absent	Absent	0	0	0	0	0	0	0	0	0	0	0	0	2	0	0	0	0	0	Pelagophytes only	_
ASAFind-Auran121408	MIAALLVLALAPLHAFTAPRAARAATQLFAAPPIDGLADRLLAAKVASGKTFDDIAAELGFTNTYTTQLLLGQAQLKPDTRPKLEKAVPKIKKEDLDAMMVAPFRSWDDEILKEPNVYRTYEAITHYGNAIKLLINEKFGDGIMSAIDFYMTVGGTVGKAGEKRVVITFNGKFLPFIEQAVDMNTAASPEIDE	Cyanate hydratase	0	0	0	Inorganic ion transport and metabolism	METABOLISM	G1 tr|E1ZMV9|E1ZMV9 CHLVA Cyanate hydratase OS=Chlorella variab	5e-60	0	0	Absent	Absent	0	0	0	0	0	0	0	0	0	0	2	0	2	0	2	0	0	1	Ancestral	Eustigmatophytes only; _
ASAFind-Auran122386	MGLGKSIEVMALALLHPAPEAWASRDALKATLVISPPALLGQWRAELASRCPDATVVEWDAAEGLRAKRLRSADFVLCAYGDAASCAGSGAAFWRCVLDEPHAALTARARTCRVDASPAVEACAHVRAPNRWCVTGTPFGNGLFDVFGQLTFLGLVP	Helicase-like transcription factor HLTF/DNA helicase RAD5, DEAD-box superfamily	0	0	0	Transcription	INFORMATION STORAGE AND PROCESSING	Other tr|A0A0E9NQ17|A0A0E9NQ17 9ASCO Uncharacterized protein OS	1e-16	0	0	Absent	Absent	0	0	0	0	0	0	0	0	0	0	0	0	2	0	0	0	0	0	Pelagophytes only	_
ASAFind-Auran122544	MAPLAWPLLWRGLTTCEALQAEKQLLDLGVGEGRWQRSDSRAIGADDDRVHSVSVRGAGTETLVMVHGLGTGSGIFFRNLGPLASSGAWGAVHAVDWRGAGLSGRPAYPARTHDDAVDWLVEGLEAWRREQGVETMTLLGHSMGGIAAAHYAARHGDRVDRLVLVGPAGVERRRRLYEKGDSALYDLASRLWEDGYHPAAVVRALGPWGKRLVETYAARRFRCKVPLSDDEAAALGEYLHACNSLPGSSEKCMNQLLGPIAQPRQPIAPLVEALACPVSFIYGEHDWMQPASGANVARRRLAAGKGASCVVVPGSAGHYVFLEDPAAFLDALLRRVGT	Predicted hydrolase/acyltransferase (alpha/beta hydrolase superfamily)	0	0	0	General function prediction only	POORLY CHARACTERIZED	G1 tr|I0YPU3|I0YPU3 9CHLO Alpha/beta-hydrolase OS=Coccomyxa sub	2e-66	0	0	Absent	Absent	0	0	0	0	0	0	0	0	0	0	0	0	2	0	0	0	1	0	PXR ancestor	_
ASAFind-Auran122563	MKLGLVAAVPCFTFGFLDNAIMLVCGEAIEGSLGVKFGLSAMACAAMGNVVADTTGQVSGGTVDTMLRPVLPAPRLSEAQRASRAASLTHAVGGAVGIFVGCVFGSFPLLFYEERQDDDDGGVA	Hypothetical conserved protein	0	0	0	Function unknown	POORLY CHARACTERIZED	Other tr|A7RM83|A7RM83 NEMVE Predicted protein (Fragment) OS=Ne	1e-21	0	0	Absent	Absent	0	0	0	0	0	0	0	0	0	0	1	0	2	0	0	0	0	0	Khakista/ Hypogyristea Ancestor	_
ASAFind-Auran123682	MLLRAAVRWRTVAAAGGACAARAWARCEEDLYATLGVGRKASAEEIRRAYKLRAAKAHPDHGGDAEEFKRVAAAYAVLSDDAKRRRYDAGGGAGGPGSGGGGGFPGGGFPGGGSQQQQFDQAFRLFEEMFGGGGGGGFGGGGRRRGAARIAPREVVLRLSLSDLFEGGDFRVAVPRVCRGRGTREERDHSVSVSVKPGAAGGESFFFRKAGDDVFYGSGEHAGRRDVTVIIEEAPRADLQRLGDDLLVAKRVSLLDALTGFAVDAPTVAKHDPRGRTFRIAAAAEDLPVAPDDVWVVKGEGMRDARDPSKRGDLFVRFIVDFPKALPEGDWKARRRALAGLIGGAPDAPAAQPRPASGGLFAGLFSGLGGAKPVAGTKGGEPAGAVASRASKAKVDALY…	Molecular chaperone (DnaJ superfamily)	Chaperone	DnaJ	0	Posttranslational modification, protein turnover, chaperones	CELLULAR PROCESSES AND SIGNALLING	G2 tr|A0A061SEV5|A0A061SEV5 9CHLO DnaJ homolog subfamily B memb	8e-32	Pen_fso_g15180	0	Absent	Absent	0	0	0	0	0	0	0	0	0	0	0	0	4	0	0	0	0	0	Pelagophytes only	_
ASAFind-Auran124520	MSDAESLCGGDDRLFLFLRTTLAAIWLACVGLLWRAALTEPGVLPRNPPDAKPSLPPGCEDGPDLKICHTCNLVRPARSKHCGSCNNCVELFDHHCPWLGTCVAKRNYAYFSLFLKAEVLLIAFVAGVTALRFAGAYGRAARAPGGDGAAPRDVLGALVQDATWPLGAAAVALGLAFPVVSLLAFHLRLAAIAQTTNESVRGVYRTALNVNDLGCRRNCASAARSVYCDKTPPSRLAALFPRDARGARDAAGGGYGAVCPVATTP	Palplastidyltransferase	0	0	xaa	General function prediction only	POORLY CHARACTERIZED	Other tr|A0A099ZIL5|A0A099ZIL5 TINGU Palplastidyltransferase (Frag	9e-30	0	0	Absent	Absent	0	0	1	0	2	0	0	0	0	0	2	4	3	1	1	0	18	0	PXR ancestor	Eustigmatophytes only; _
ASAFind-Auran124760	MLRILGLVVAVEAALETATLPTSIPRPSTKNVSNVFHNNTSPDNITITADSRSLLVDGRRWFPVDGELHFTRVPRFMWREELRRVKAGGLDQVATYVFWNHHEELRGDYDFSGRRDLRAFLETARDVGLKVLLRLGPWSHGEAKNGGHPDWVL	Beta-galactosidase	0	0	0	Carbohydrate transport and metabolism	METABOLISM	Bact Chlamy tr|B1ZRX0|B1ZRX0 OPITP Beta-galactosidase OS=Opitut	1e-42	0	0	Absent	Absent	0	0	0	0	0	0	0	0	0	0	0	0	2	0	0	0	0	0	Pelagophytes only	_
ASAFind-Auran124874	MPSALASLAALAALAARCAALRPALAFSKYQGLGNDFLLVDNRDSATPKASPAEAAALCDRNFGVGADGVIFVMPGENGADFKMTIYNSDSSEPEMCGNGIRCLARYLGELGCEGAKDGDDEVFTIATGAGPIVPVVRGDGLITVDMGEPELAGPKVPCALAPTDGDRVVDAALEAGGATYAVTAVSMGNPHSVAFVDDAKAVDLGVTGKAVELNTDAFPEKVNAEFVDVVDRSHVNMVVWERGCGVTLACGTGACAVGVAGVLTGRTDRTCEVMLPGGPLEIEWRESDNKVYMTGPAEFVFSGSAPLPEQ	Diaminopimelate epimerase	Lysine	6	0	Amino acid transport and metabolism	METABOLISM	Strep tr|I1IHA9|I1IHA9 BRADI Uncharacterized protein OS=Brachyp	1e-112	Pen_fso_g9867	0	Absent	Absent	0	0	0	0	0	0	0	0	0	0	0	0	3	0	0	0	0	0	Pelagophytes only	_
ASAFind-Auran125217	MSAAGPLLTALLALSLVRVAAYDVEAAGASFRRDGFAVLEGFAGADEVAAMKDAMAELEAGYWASPQAAQATVFRTDAGQSGAQAQSRYFFDSADATHFFEEPDGKRLNKAGHALHLRRDAFGAYSRSAKVATLLRALGYVRPVLPQSMYIFKPPAVGGSVTSHQDASFLRTAPAQTVAGLWLALDDATLANGCLWVRNGSHVEPVRRLFVRDGERDPSMVFGSDVDEGDLAARGYAAVPAAAGTLVVFAGTLDHLSLPNTSPLPRHTFQLHVVESAGVAWHASNWLQTARPGGFLALGAESGEL	Peroxisomal phytanoyl-CoA hydroxylase	0	0	0	Lipid transport and metabolism	METABOLISM	Strep tr|A0A0B2PF90|A0A0B2PF90 GLYSO Phytanoyl-CoA dioxygenase	2e-59	0	0	Absent	Absent	0	0	0	0	0	0	0	0	0	0	0	0	2	0	0	0	0	0	Pelagophytes only	_
ASAFind-Auran125258	MRDGVQELARAPKKKIHGNSWMVLHPHAPVHADWELWITLMLVLTLVLLPLTLAFEQLACSLFYLTLSIDAFFVMDIIKQFNTGFVDENTTIVMSRYRISVRYLKSLFLFDLVSSFPYDVISWGDQCKATDQRYARAARLLKLVRLFRIMKLFRLLRFSKTFTMLRNLVMHYEDRYHVVIPESLIKMTQLLLMLLIGAHWIGCIQFMIVATAGFPRDSWVRFAKLEDAPVSRQYMWAYYKALAQMIVIGFETPAAVNQSCETVRQWCAVEHWLTLVALYFGAIFYSLLISNISMIVLSTNVGARTYRDKVQQVNEYMRSKSLPAALRDKVKDFYTVQYSEGKMFDEDKILRELSPSLRNEILAYNTRDLFSKVPLLFTAPENFVKAVVPTLTLSVGLEG…	K+-channel ERG and related proteins, contain PAS/PAC sensor domain	0	0	0	Inorganic ion transport and metabolism	METABOLISM	Other tr|W5QTR0|W5QTR0 TRASC Hyperpolarization-activated, cycli	7e-74	0	0	Absent	Absent	0	0	0	0	0	0	0	0	0	0	0	3	3	2	1	0	1	0	PXR Ancestor	Diatoms; Eustigmatophytes only; _
ASAFind-Auran125466	MELRLVRLLVLLGVAAFSPPPATFARVAGSRPRASADDDVDAPESYEAVCAGPPARLDAFLAAQFPERTRREWAEAIGGGAVRVNGAVATRKSASVAAGDGVAADAFAAEPAGDKPVEAEDLPLDVLVDDASFLVVNKAAGMVTHPAPGARRGTLANAVAHRCGGGGVFAEATPRPGIVHRLDRYTSGAIVVARNARATRRLQAQFKARTVAKLYLAVLARPPPPPPDGADELVIDAPIGRHPARREKMAVVPGGRPAVSRVRVLASDGRRCVAQVAIDTGRTHQIRVHLAHVGSPVLGDPVYGDAQANARAAAAFAANRTLLHAWRLAFDHPDSGARVEVTAPPPPDLARATAVVAGRDG	RNA pseudouridylate synthases	0	0	0	RNA processing and modification	INFORMATION STORAGE AND PROCESSING	Bact Cyanobacteria tr|A0A0C1QT21|A0A0C1QT21 9CYAN Pseudouridine	1e-70	Pen_fso_g20053	0	Absent	Absent	0	0	0	0	0	0	0	0	0	0	0	0	2	0	0	0	0	0	Pelagophytes only	_
ASAFind-Auran125869	MVLCSMAIIYTNAWILDNMCPHAATLTAIQQGFGAVMAALCVFVFKLSEPVEGMSAGPYCKYILPLSLCFTVYLWGSNAAYIYLAPGFVQMIKPMGSAIVFLVATALGLEEYSHYKAVNFLLICAGIAVTAYSKFDGSLSADGSSQNLVTVGLVVLIGAYTVVAFYNTGLQMLQKRGVVAGRFNPMTTLLYIAPATTLSMAAFAAATEWSRPDFQCFDKLPLWLLALDCGVAFVFNLSMMLFIGKLSAVAYSVFAFFKEICLVVVAFLLFSENITRCEIEGYFVTLVAVVVWQHRKLAGK	Glucose-6-phosphate/phosphate and phosphoenolpyruvate/phosphate antiporter	Sugar transport	1	0	Carbohydrate transport and metabolism	METABOLISM	Strep tr|A9SXW9|A9SXW9 PHYPA Predicted protein OS=Physcomitrell	7e-29	0	0	Absent	Absent	0	0	0	0	0	0	0	0	0	0	0	0	3	0	0	0	0	0	Pelagophytes only	_
ASAFind-Auran126011	MSRALCKAFAVALLAGGASAFAPPRAVALLAGGAGAFAPPRARTRRPCLRRAAPFDDALATVQALPIFEVMDDIRASVARAGAYVFLEAPPGAGKTTTVPLAAAAELDEGLVIVVEPRRVAARAAARRMAKSLGEEPGGLVGYAMRGDAKRSTRTRVLVVTDGVLLAMCRADPSLAEATAVIFDEFHERGVDSDVALALCREAQRVFRPELRLVVMSATLLGDGAVAAGAAVIASAGRAFPVDVSYAPRGAPRLAALLSRRGALEDAVVEATTAALRDAPERGDVLVFLPGAREVRTVAAALRDRRGDVDICTLYGAMPSEAQDAVVFGTSPRRRVIVASPIAEASLTLAGVTAVVDSGLQRVATIDEDTGLRRLTTRAISKASAAQRAGRAGRVAPGI…	mRNA splicing factor ATP-dependent RNA helicase	0	0	0	RNA processing and modification	INFORMATION STORAGE AND PROCESSING	tr|A0A0D5LLX0|A0A0D5LLX0 9RHIZ ATP-dependent helicase OS=Martel	7e-89	0	0	Absent	Absent	0	0	0	0	1	0	0	0	0	0	3	0	3	0	0	0	0	0	Khakista/ Hypogyristea Ancestor	_
ASAFind-Auran126082	MLLHARRLVARRPLRAALTRCSSSSQDAFDDHKPVGQRTSNYRGHLPTSPLQKAFAAGASALQAIANPERADMVGLLGEVTGRVALERLRDELRASAEGREVLALRPIVSTADADAARLRDACAPGTFGRAYGAFMGRHGFDADDRSPVTLVDDEELAYVLLRYRQVHDYWHVLFGLPPSIPGELALKWFELVHTGLPVAAFSAVFGPVHLSGGDRAFLRDAIIPWALDAGKRAKPLLAVHYEAHWHTDLAQLRADLRVVPAPKGG	Protein involved in ubiquinone biosynthesis	0	0	0	Coenzyme transport and metabolism	METABOLISM	Other tr|A0A0C9MQF6|A0A0C9MQF6 9FUNG Ubiquinone biosynthesis pr	2e-65	0	0	Absent	Absent	0	0	0	0	0	0	0	0	0	0	0	0	2	0	0	0	0	0	Pelagophytes only	_
ASAFind-Auran126293	MLALLLAVVAPGASAALACAANGGGDLKAHLLEDYDPTIIPDAPLALEIHPSIFKIQVNAADKTVDVVAWWRHYWTDARLSWDPKDWNNVTEFVAYHEEDKEIWVPDTGVLESSPSEYTYLSDVNSATAQVSHEGRVFLSRPLHLTLFCDMDLALFPFDKQRCDFTVGAWAYDGLGVEIWPSRGGRDLRDSTWLDLDSLGEIEEYDLVKVLADRAETYYSCCPGTPYYALRYTLVLKRRSRFY	Acetylcholine receptor	0	0	0	signal transduction mechanisms	CELLULAR PROCESSES AND SIGNALLING	Other tr|R7UFQ3|R7UFQ3 CAPTE Uncharacterized protein (Fragment)	4e-25	0	0	Absent	Absent	0	0	0	0	0	0	0	0	0	0	1	0	2	0	0	0	0	0	Khakista/ Hypogyristea Ancestor	_
ASAFind-Auran126964	MAPVTLVLASIIGRSAALALPKAARLARRPSLGRRLSASGGAVAEEKKVPVTLLSGFLGAGKTSLLQSLLKTAARDADLKVGVVVNDMAAVNIDAKLMHSPFEGGGRDQPAEFVEIGDGCVCCTMADELFSTLAQLSGVSAAKGYAYDHIVVEATGVAEPRNLRDQFQDAEAAGMPLLESVALDTLVTVDRPDLAAASKDDPLASLLHRFDGSSMRAVVDLLVEQVECADVVLLNKADLVTDEQMARLRTIISALNANAKVYTCEHGEAKLDRVLAVAGAEGAAGLGPVDEHKVAERFGIESFVYARRRPFAPSRLGAVLRELPADVDLGAALATLVRSKGFLWLASSHDAAYYWSHAGAFFNAELLGRWWATLPEEHWPEDLKPSILADFDGDSPDGD…	Cobalamin synthesis protein	Cobalamin	0	0	Coenzyme transport and metabolism	METABOLISM	G1 tr|A0A087SS06|A0A087SS06 AUXPR Putative metal chaperone YciC	2e-92	Pen_fso_g12110	0	Absent	Absent	0	0	0	0	0	0	0	0	0	0	1	0	4	0	0	0	2	0	PXR ancestor	_
ASAFind-Auran126967	MASSDTPPTACRWRILATVIVVESVGGLMYAFGIYSARLKSKFSLSQEQLDAISISSSLGSNVGVHWGLLTDAAGPSAALCAALVAGGGGWLLLWSALGGVSGLRGLPWAYLCAFALLQGTAMCGSDVASMTTIAKAFPQNRGRATGLVKAMVGLSAALAANVYVAVEPALRLYVLLIAGAYVGACAVGAARLRAGDILAAGARERPEDDAPRLASILARVVGLAVFYLALQLANAFAPVPAAGRYATGACAVLALVGGVVRPAAAAGAGGGRAAPLAAPLVAPAPKAPVRSATALEAYGSADFWLLWFVCFAVCGSGTVVMNNLTQIAKAAGIATKGATVLVALLSISNCLCRVAAGYASDRTAARGVPRSALLAAVSVAMAGAHLLGLPASKGSVYV…	Hypothetical protein	0	0	0	Function unknown	POORLY CHARACTERIZED	Strep tr|R0IAA8|R0IAA8 9BRAS Uncharacterized protein OS=Capsell	5e-41	0	0	Absent	Absent	0	0	0	0	1	0	0	1	0	1	0	1	3	1	1	0	1	0	PXR ancestor	Eustigmatophytes only; _
ASAFind-Auran127415	MVATRALAWCCLLAATQAFVIPAKRSTAPARRASLHPQNIPPLRTTFLPAAPLDTSDEPTDDGFWRDSGTWVIVVCYFLQGALGLSRLALNFYLKDELHLSPGDLAALTGLATAPWVVKPLYGLVSDSTPLLGFRRKSYVALSGLVGAASFAAMATVASSTAEALVAANVVASGAVALSDVVVDSLVVEKARDEAEAASLQSVAWSSRYVGAILASLASGAALEALGARGCFGATAFLPLLLCVAALGIDEEPMESKESFWDEGLATLVALKDALLSPAILRPAAFLFLWQATPNCGTAFFYFSTAAVDAGGLGFDPDFLGKASAVGSVAGLAGVGLYNACYKEAALSTVILWTTLVSSLLGLAPLALISHANRGWGLDDRVFSLGDDVVQSVLGEVGF…	Folate-biopterin transporter	0	0	0	Secondary metabolite biosynthesis, transport and catabolism	METABOLISM	Bact Cyanobacteria tr|K9WQ63|K9WQ63 9CYAN Folate/biopterin tran	9e-117	Pen_fso_g3946	0	Absent	Absent	0	0	0	0	5	0	0	0	0	1	3	0	3	0	1	0	11	0	PXR ancestor	Eustigmatophytes only; _
ASAFind-Auran127878	MASVLLAIALLATPGRSTSSIFDATPVADAAAHVGRLPAMGYNTWNDLRCDGVSGARIVALAEGLVASGLAARGFTFLNIDDCWHEELHGPGGELVPAAAAFPEGLGPVVDAVHGLGLKFGIYADRGFFTCAFRAGSRGREATHARQFAAWGVDYLKYDSCWAPNVRRRGALEDYAKMHRALRAHAPKIQFSLCGWSGWYAPAVSAVPGVHSWRVGADCDEWGNIYEVSRTMEGLGDYAGPGRGYNDPDMLVGTSGASSVRLTPTQSRTQFLLWAVMAAPLLLGTAPGDMNAWDFETYSNEAVIAVDQDPLGVQGAVVQSD	Alpha-D-galactosidase (melibiase)	0	0	0	Carbohydrate transport and metabolism	METABOLISM	Strep tr|A0A078CAX3|A0A078CAX3 BRANA BnaC08g27260D protein OS=B	1e-65	0	0	Absent	Absent	0	0	0	0	0	0	0	0	0	0	0	0	2	0	0	0	0	0	Pelagophytes only	_
ASAFind-Auran128037	MIGTVTSWPCALALASSWDEGLVGRFAAAAAREFKAKGANVVLGPGVNVHRVAAGGRNAEYLSGEDPHLGARLVGPYVRGFQDRGVLAVAKHFAFNQQETNRYTVSAAVDATTRFEGYYPPFEAAAAAGVAGVMCAYNRVDGVAACSSPDLLERDLRGGLG	Beta-glucosidase	Glucan	4	0	Carbohydrate transport and metabolism	METABOLISM	Other tr|A9UYV6|A9UYV6 MONBE Predicted protein OS=Monosiga brev	5e-46	0	0	Absent	Absent	0	0	0	0	0	0	0	0	0	0	0	0	2	0	0	0	0	0	Pelagophytes only	_
ASAFind-Auran128271	MQLSLLACSVLGITALNQRFKHLPKTVYGNGTKEAVFVTPYLPERYTEAQALTASKVGDFPIHAGFLTLDSKAFSNTYFVYSPARNGQADAPILLWLQGGPGASSLFGLFTEIGPFDIDAKMEVIGRDIHWNEDHHLLVLDNPLGTGFSFTNDLAAMATDEDMVGAALLEALTQFFALFPDLRTNDFYVTGESYAGKYVPACAYAIHGANLENAAAPINLKGIAIGDGAFDPSGQFYNFGELLYYSGMVTLAEKQVFDAYEAKWREHMDAHELVDAFHVFDEMLNGDIYPYATYYANVTGMGSNYFNLNQGPDGSSLTTNYFIDWLNTTVGRDAMNVGDVPYAVLNQTVENQLLGDWMRGVVNKLQVLLENYKVLIYSGAYDIILGAPLTEQALRGIKW…	Serine carboxypeptidases (lysosomal cathepsin A)	0	0	0	Posttranslational modification, protein turnover, chaperones	CELLULAR PROCESSES AND SIGNALLING	Other tr|B0WNR6|B0WNR6 CULQU Carboxypeptidase OS=Culex quinquef	1e-112	Pen_fso_g11051	0	Absent	Absent	1	0	0	0	0	0	0	0	0	0	0	1	2	1	0	0	0	0	Khakista/ Hypogyristea Ancestor	Leptocylindrus Ancestor
ASAFind-Auran128353	MRAVAWVGLAACGAAFQLPGVAPKGYRTRERVPLLVSKVSSTKTQIPYDYYALPFCKPRRKALKAGGGETGADGDALRESLYEVEAKIPDGCKILCRKDHSKGEMRLFRAMIDNEYRVAMAADGLPVAMRVDHYVARGFPVGFAVADRGGRRDHYLYNHVRLTFLYHEEPGAPGARVVGFEVEPMSVKHAYDEGDEPFGPMTTLKTCNEMAPARHRPETFQDVDEAQEVVYTYDVFWVRSETRWAERWDAYLNGDPNDEIHYFSIINSLMIVVFLTAVVAMIMLRTLRKDISSYNLEADDEEESGWKLLHGDVFRPPATLPMVLAVFAGTGVQVFLVALSVMALALLGFLAPSNRGGLLAGLVVLFVLYGGAAGYASARVYKLCRGQDWKRTTLLGATL…	Endosomal membrane proteins, EMP70	0	0	xac	Intracellular trafficking, secretion, and vesicular transport	CELLULAR PROCESSES AND SIGNALLING	G2 tr|A0A061RJ90|A0A061RJ90 9CHLO Transmembrane 9 superfamily m	0	Pen_fso_g8412	2	Absent	Low confidence	0	2	0	0	7	1	1	0	0	1	4	0	3	5	4	5	2	7	Ancestral	_
ASAFind-Auran128524	MAARWLAVIALAAGCDALFAAKSEPVVELDGETLEAALAAAPVAVVSFGAPWCAHCRRFEPQFLEAASAVRDAGLDVLFGSLDAAEDRAVADAYGVRGYPHVKCFRFGRFVGDYEGPNEAAPLARWAKRRARPAGRVVELSGKSFAAVVDFHRRDPASDADFFVLFHAPWCGHCASLAPTWEALARLYAPVDSVVVARMDATKNEIDDPGVLVDGFPTIYLFPADRDAKPALYEHAHDLDSFSRFLKERGTRSFDVAGLKGGGEYREEL	Protein disulfide isomerase (prolyl 4-hydroxylase beta subunit)	0	0	0	Posttranslational modification, protein turnover, chaperones	CELLULAR PROCESSES AND SIGNALLING	Strep tr|C6T9F8|C6T9F8 SOYBN Putative uncharacterized protein O	9e-36	Pen_fso_g20154	0	Absent	Absent	0	0	0	0	0	0	0	0	0	0	0	0	2	0	0	0	0	0	Pelagophytes only	_
ASAFind-Auran128780	MGPPPRAAFAAGLAAGGVLVALLFARKKRRIETLFTDEACPPAGHYSQATIYDDTLYVSGLLPVMPDGTKLAGKSFEVQATAALQNLRAVLEAAGASPKQLVSVRVYIADIDNWPAFNAMYARFCEDHKPARAVVPVPHLHYGLALEIEATAAL	Putative translation initiation inhibitor UK114/IBM1	0	0	0	Translation, ribosomal structure and biogenesis	INFORMATION STORAGE AND PROCESSING	tr|A0A0D5V8G7|A0A0D5V8G7 9BURK Endoribonuclease L-PSP family pr	4e-40	0	0	Absent	Absent	0	0	1	0	1	0	0	0	0	0	2	2	2	1	0	0	0	0	Khakista/ Hypogyristea Ancestor	_
ASAFind-Auran129384	MKTSLLYVKSLYWTMSTMTTVGYGDLTPVSTKEHWYAIFVMLFGSILFGYIFGLMASLVASMDVTMAAFRMKVDSVQRFLHYRNVPRELCERVHRYHDNTWAQTRGFDEHAIMCDLPSSIHLDLALHLYGDMQGRKRNAEPAFVRAIVLRLLPTVFPENEKVVLKGEVGREMFFIQRGHCEVVNDETGEMLVELQDGQYFGEVSILCEARRTATVRSVTEVDLLVLNKQDLDLVCRDFPRVAACVEIKQWVIPTKLQNSLARSHRSRFG	Cyclic nucleotide-gated cation channel CNGA1-3 and related proteins	0	0	0	Inorganic ion transport and metabolism	METABOLISM	Bact Spiro tr|I4B3E5|I4B3E5 TURPD Putative transcriptional regu	4e-54	0	0	Absent	Absent	0	0	0	0	4	0	0	0	0	2	1	10	2	2	1	1	0	3	Ancestral	_
ASAFind-Auran129452	MGRKTTIASPFALYAVRLTLGAIVAINVALVAALLSLGARYPALVSPGLLALGFGLRHGVDCDHIAAIDNVARRLAGLGRPAALVGLWFSLGHSTMVVGLCGVVAGGSAYVRDNVGALTTAGATVSAAFSAVMLSTLGVVNLAyesPQFREWRAAARGEAEPHGHGSGGHVHGGCFARCCKPVLASVDSQWKMYVVGVLFGLGFETASEVGLLALAAVGPKDVPAPVVMLLPALFTSGMALVDTCDGLLVLLTFAKAGDGEDRAGALLFGLLLTAASASVSLAVGTIVGLGLAAPALPPALRGPVAAVGEGLDKNTTLCGLLVVGLFVVALVVAVVAPRRRRRAPEAATYASIV	High-affinity nickel transporter	0	0	0	Inorganic ion transport and metabolism	METABOLISM	tr|A0A088U9Q2|A0A088U9Q2 9BURK Nickel/cobalt efflux system OS=B	5e-54	0	0	Absent	Absent	0	0	0	0	0	0	0	0	0	0	0	2	2	0	0	0	0	0	Khakista/ Hypogyristea Ancestor	Diatoms; _
ASAFind-Auran129988	MWAASLLLIAPAALASDNGLALTPPLGWNSWNQFQCNVSDALIRRQADAMVSLGLVDLGYQYVVIDDCWQADARDVSGRLAPDATRFPAGIAALSAYVRSRGLKLGIYSDVGTKTCAGYPGSFGHYDLDARTFADWGIDYLKFDTCSLTWKETLDPRPFYARRGANMSAALNATGRPVLYSMCNWGRHDPWLWAPEIANMWRTTMDVWPQWHRVASILDSMAGLSAYGGRGGFNDADMVEVGVDSRIFNWAGMPETNLTEREAAAHFTMWAIMGAPLVLGLDLEAAERWALDVVSHAGVLAVNQDPLAYPGRRVTSDSDAVLGVCLKSRCASTQVWAKDLSGGRVAVAFLNAGDAYSQYSSHYGDEAIAVDFDELHIAGRFRARDVWADADLGAFESSM…	Alpha-D-galactosidase (melibiase)	0	0	0	Carbohydrate transport and metabolism	METABOLISM	Other tr|L8GWL0|L8GWL0 ACACA Alpha-galactosidase OS=Acanthamoeb	2e-115	0	0	Absent	Absent	0	0	0	0	1	0	0	0	0	1	6	3	2	1	0	1	0	1	Ancestral	PXR Only; _
ASAFind-Auran130006	MGVLKGEKDFSEAATILALLPLNCGLAFTIPDCRVPGHEHYCYFTFAGSIVWIGAYSWGMVYGITQIGCFTGIPIFIMGLTFLAAGTSVPDLLSSVVVAKQGKGDMAVSSyesSNIFDVAVGLPLPWLCFVVYYGCPVPVGGHAEGNGLSVAILLAMVAVVIVSIASSGWKMSQGLGYTMFGLYFVFVAQELFRNYS	K+-dependent Ca2+/Na+ exchanger NCKX1 and related proteins	0	0	0	Inorganic ion transport and metabolism	METABOLISM	Other tr|A0A084W5S3|A0A084W5S3 ANOSI Potassium-dependent sodium	3e-52	Pen_fso_g7103	0	Absent	Absent	0	0	0	1	2	0	0	0	0	0	0	0	4	0	0	0	0	0	Khakista/ Hypogyristea Ancestor	Attheya/ Pennate Ancestor
ASAFind-Auran130013	MFQRLPADTFFFIFQSALTIDDFASLSCACKDIATVSASKKLDETKRKLLWRDAIANDAAAFMTERGRYPTATCCALSPDGARVLAGSDRNDNLARLWSAETGELLKQFQGHTDRVTCCAISLGGAWAVTGSDDSTARIWDMETGDSLLTLEGHPGGRAVLACAGFDVLEIWDTATGDALMTLSGHKSTIVCYLFSPDYHGQNEGIIVTAGAKRRDGFHDIDDCWTGVATIWDAETGAALHTLEGLAIGRFTSCDFSPMGLRVVTAGEDKMARIWCTRIGVLLNVLTGHNGALGHPAALWICCFSPDGARVATAVDDSIQLWNAETGKKVKKLKRSGHDWVRDHTISFTPDGTRVLARDSSGRARIWGAPRRSRLADVCL	U4/U6 small nuclear ribonucleoprotein Prp4 (contains WD40 repeats)	0	0	0	RNA processing and modification	INFORMATION STORAGE AND PROCESSING	Other tr|A7EAT8|A7EAT8 SCLS1 Putative uncharacterized protein O	1e-50	0	0	Absent	Absent	0	0	0	0	0	0	0	0	0	0	0	0	2	0	0	0	0	0	Pelagophytes only	_
ASAFind-Auran130090	MRRSSLLLATLAAHALHLHALEARSFVRRQGHCTKRQRRALRELWPAYGVDVPWNRTIDDVHALYGAPRARAVLDIGFGHGDSLAGMAAARPNDAFFGVEVHRPGVGSALLRCEERELSNVRVARIDAFTLLRDHLAPRGGHFDECCVFFPDPWFKEKDEHRRLIRPAMLDLLAVHLKPGGHLHVATDVDGYARHVEATLAADDRFVEARRATDARPDWRPETQYERRGAARGHAITDLTFALR	Methyltransferase-like protein	0	0	0	General function prediction only	POORLY CHARACTERIZED	sp|A1WZP9|TRMB HALHL tRNA (guanine-N(7)-)-methyltransferase OS=	2e-55	Pen_fso_g3042	0	Absent	Absent	0	0	0	0	0	0	0	0	0	0	0	0	3	0	0	0	0	0	Pelagophytes only	_
ASAFind-Auran130110	MALLLRVLCLVPAVRAYLPVFMMHGIGSGSGEMDTIRELAEAAHPGTVLTSFKLYEDLPDGLTNLNDQAAAVAGAVRAAVAANATLYAEGYHVVCKSQGGLICRAALMLMDDHAARTFVSLAGPQAGVFGPDFFKDVVHDVPLLENVTAQEAYHVAYTWAGQKLSVANMWRDPNHLDDCGLFDHCFDEGNVFLPNFLDKATAAMKANFLRLEKVVLCVGSGPAYDGGIEPWQSAVFGAADASGAIAPMEDQDFYATDAFGLRTLAESGRLNVTVVPNASHGSWTGDRATIAAYVLPHLT	Palmitoyl protein thioesterase	0	0	0	Posttranslational modification, protein turnover, chaperones	CELLULAR PROCESSES AND SIGNALLING	Other tr|I1GE79|I1GE79 AMPQE Uncharacterized protein OS=Amphime	1e-48	Pen_fso_g14664	0	Absent	Absent	0	0	0	0	0	0	0	0	0	0	1	1	2	0	0	0	0	0	Khakista/ Hypogyristea Ancestor	_
ASAFind-Auran130429	MVTYGCIAAATVVVALLRAVAFFCRTIIASNRLHEDAVRGVLRSPLYWHHAVPRGRVLNRLSADVGNVDELLAQALFDLAHVPPLLSQAIFVAACVAVPPLTSVTLPLAYAFLRHKRFVGRSMTELKRLEALTKSPAVSRFADTIAGLAELRAFGREAHARRRLLAACDANARAWYGWLLSQRYL	Multidrug resistance-associated protein/mitoxantrone resistance protein, ABC superfamily	0	0	0	General function prediction only	POORLY CHARACTERIZED	G1 tr|I0YLM1|I0YLM1 9CHLO P-loop containing nucleoside triphosp	9e-26	0	0	Absent	Absent	0	0	0	0	0	0	0	0	0	0	1	0	3	0	0	0	0	0	Khakista/ Hypogyristea Ancestor	_
ASAFind-Auran130673	MLRRLLLVALAAVAKETDFYKLLKIDKSFNEKQLKSAYREAAKKYHPDKNPGDEKAAKKFALVAEAYDVLSDPKKRRRYDQVGRTDAAGK	Molecular chaperone (DnaJ superfamily)	Chaperone	DnaJ	0	Posttranslational modification, protein turnover, chaperones	CELLULAR PROCESSES AND SIGNALLING	Other tr|C4QVG4|C4QVG4 PICPG One of several homologs of bacteri	1e-23	Pen_fso_g16859	2	Absent	Low confidence	0	0	0	0	1	0	0	0	0	0	0	0	2	0	0	0	0	0	Khakista/ Hypogyristea Ancestor	_
ASAFind-Auran130986	MVARFCILVAAAQAFAPSRPPARPLTVRAGLLKGLDPILSAELLFTLRSAGHGDVIAVVDCNFPAVECASKTTTGDLITLAGVDCPTALGAIASVLPVDLFVDDPLKHMSPSPGNELPALGKEVHDDARAAVGTYCDADWQPVERFAFYEEARKAFAVVQCLERRPYGCFLIQKGVVGPDGADLRP	Fucose mutarotase	0	0	0	Carbohydrate transport and metabolism	METABOLISM	tr|A0A076K6W6|A0A076K6W6 9RHOB Ribose ABC transporter protein R	4e-36	0	0	Absent	Absent	0	0	0	0	0	0	0	0	0	0	0	0	3	5	0	0	0	0	Pelagophyte/ Dictyochophyte Ancestor	_
ASAFind-Auran131774	MPAGVCTFCELSVPLVARLAEALGLPGPSSKAVDTARDKHKTRGAMRAAGLPSPECFKVECADDLAAAAQKVGFPAVLKPLNGAASLGVKKVASENELKRSYDEVRKEMDETVDFLFEEYLDGPEVDVDVVMARGRPAYAKVVDNGPTAEPYFAETWGLCPSLLKEADQAALEQLAVDALAACGFEVGVFHVECKLTSRGPRLIEINARMGGGQVRKTHLLCSGVDLVEETLFTAVGIPCNPHVVPGKAVAYTYVTSPESGVAAGVAAQAAALAASDPLVVYAKPLVADGAAVVGANDALPDWILDVMTTHDDPKAALDHVLGLATTLDMAKLVIH	Multifunctional pyrimidine synthesis protein CAD (includes carbamoyl-phophate synthetase, aspartate transcarbamylase, and glutamine amidotransferase)	0	0	0	General function prediction only	POORLY CHARACTERIZED	G1 tr|A0A087SNK4|A0A087SNK4 AUXPR Carnosine synthase 1 OS=Auxen	3e-93	0	0	Absent	Absent	0	0	0	0	0	0	0	0	0	0	0	0	2	0	0	0	0	0	Pelagophytes only	_
ASAFind-Auran131836	MLVFWFAFVSLRRALATPSLRLGHGRRFVVEDDRFVKDGAPFVLRSGSVHYSRVPRAYWRDRLLRVRALGLNAVTTYVPWNLHETEPNAFDFAGAKHVGAFLDEAKDAGLLAILRVGPYMCGEWEFGGFPAWLLRENATLRTYDPAYLSYVDRYWRQLLPQFRNRLYSAGGNVVVIQLENEFGDYGDCSKNENDARYMRHLYDLATQHLGTDVIYSTVSPARNLDRASPWRDDSRVLATVDGGLAEGYAADFALQKAFNAPGHSPKMWTELWTGWYTHWVDARAANKTAEEYGSGVAAMAREPNASFSLYMAHGGTSYGYWSGANDLAPGGPTFAADVTSYDYNAPVGEAGDHTVGADGGDTFAAIRDAIAAVYGAPPDEPPAVPKRAYGAVALAEAAK…	Beta-galactosidase	0	0	0	Carbohydrate transport and metabolism	METABOLISM	Strep tr|A9T1A9|A9T1A9 PHYPA Beta-galactosidase (Fragment) OS=P	2e-122	0	0	Absent	Absent	0	0	0	0	0	0	0	0	0	0	0	0	2	0	0	0	0	0	Pelagophytes only	_
ASAFind-Auran132322	MLRALALAALALERAHAFGDVRELNDETFDSVVDGSAHVLVEFYKPDCGHCQTMEPEFYKTAEALEFESDVILARVDTEESPKVGKRFAIDGHPIFRWFKKGGVADDKFYFVHYSGRMANTFLKMIGERTGGEYPKLDIEVSKVRKIKSDDFESVVLDPARHTLCAMYTPWTESKFVVEALDGVAKIASMAGANVDVVKMGIDRVYERDVADKYDCKGYPCYFLFKAGAPADATPVRYEGADDEVERFVEFVNKETGLDLDPLATTRKVEIGRVAKLDALLGGDDAAATLEAAAAYLPADQEAYGAYYVKVAKKLADGEAPSYLADEIARIAKLLKDTSLSSAKRKDFSARKNILNAFAVAATAAKAHGGEL	Thioredoxin/protein disulfide isomerase	0	0	0	Posttranslational modification, protein turnover, chaperones	CELLULAR PROCESSES AND SIGNALLING	Other tr|S2KFL4|S2KFL4 MUCC1 Uncharacterized protein OS=Mucor c	2e-44	Pen_fso_g905	0	Absent	Absent	0	0	0	0	0	0	0	0	0	0	0	0	3	0	0	0	0	1	Ancestral	PEXR; _
ASAFind-Auran132718	MLQSLLKAAGGLATLSVAVFASLVGALYHFQRNLIFPRPDNSNPLPIRKGQLVTVDVSREARPEGVPGQLVAAYFPPTTSKHVLAFWHGNADQIGNVGDHLGHVLQRNQGWGFFAVEYPGYALCRGGEPTEETIVWAAERMLKHLHVKLEVPWETTVAFGQyesGSVALQMTAKGLAGKCVLLSSFSSIPKMAKTLFPFVPSPELLVKDPFDNAAIAPSVKAPVLCLHGTRDEIVPYSQGEEIASLLPNSRFVPLRGAGHNDTFNGAHFREVINTLADFLNKV	Predicted alpha/beta hydrolase	0	0	0	General function prediction only	POORLY CHARACTERIZED	tr|A0A0G2ZRG1|A0A0G2ZRG1 9DELT Uncharacterized protein OS=Archa	7e-46	Pen_fso_g5258	0	Absent	Absent	0	0	0	0	0	0	0	0	0	0	0	0	2	0	0	0	0	0	Pelagophytes only	_
ASAFind-Auran133049	MEAVLLRYVSLGALVAQDTALVLLMRYTRQQTGPMYLSTTAVCCMEAMKLSVCSLMLLRGEAKGSFRVLMSVFKEEILAKPREVAKLAVPAVLYLIQNNLLYFALSHLHATPYKVTYNLKILTSAFFSVTLSGQRLGRRKWISLVVLFCGVSIVQMDKPGGIQAQRYDNGLGYQTMGFIAVCAAAVTSGFSGVYQQRILQSSKTSMWIRNTQMGITSVVLGACGTLIKDRQAIRRAGFFQGYSAVVWLVISLQAFGGLNVAFILKYADNILKGFAAAFSTVASCILEMIFFQFRPTFLFLVGSTLINIAAYAYNLSCPTRAEEVSPRTYAV	Predicted UDP-galactose transporter	Galactose	0	0	Carbohydrate transport and metabolism	METABOLISM	Other tr|H2LH00|H2LH00 ORYLA Uncharacterized protein OS=Oryzias	4e-90	Pen_fso_g10445	0	Absent	Absent	0	0	0	0	1	0	0	0	0	0	0	0	4	3	0	0	0	8	Ancestral	PEXR; _
ASAFind-Auran133148	MYAGTSVLLSVASGRISFLYGLIGPCMGLDTACCSTLVTTHLAKSALEQSECTQAISTGVGLLKRDGFLAFSAAGMLSPLGRCHTFDM	Animal-type fatty acid synthase and related proteins	0	0	0	Lipid transport and metabolism	METABOLISM	tr|A0A097I350|A0A097I350 9DELT GulC OS=Pyxidicoccus fallax GN=g	5e-20	0	0	Absent	Absent	0	0	0	0	0	0	0	0	0	0	0	0	2	0	0	0	0	0	Pelagophytes only	_
ASAFind-Auran134477	MAALCVPMTCVCAFRSLFCEDYATRDVWYDSPLNSILLHRLLSVCSELSWIGQVALAFGAVGGDLPSGGAWFKRAAGFLWACIVVAECCSCAGTVTTDRLFFLGEEGSWVVGFTVFLPFALALARRIPGDDDSWKAARRFARVLAVCVCCYVPWGWLSDVPSNYEAWRKDQAAGKRYFGFWDGLEDAATTRRETRAWDAWGHKLLWMTAYFTLGVWSSIALVSAPRKRSDKRIPLLARELSVSIC	Hypothetical protein	0	0	0	Function unknown	POORLY CHARACTERIZED	tr|B7RYV4|B7RYV4 9GAMM Putative uncharacterized protein OS=mari	3e-19	0	0	Absent	Absent	0	0	0	0	0	0	0	0	0	0	0	3	2	3	0	0	0	0	Khakista/ Hypogyristea Ancestor	Diatoms; _
ASAFind-Auran134585	MAASYLLYIVLRVLDVSPWVLYGCYCLLNFTLNFGPNVTTFVLPSATYPREMRSSMNGLSSAAGKLGAVLGTELLPTLELSYNLNVVLFFCMATCVAGALLTSWAVDDDEPDRAKADPSLEAPLVVNADTV	Inorganic phosphate transporter	0	0	xae	Inorganic ion transport and metabolism	METABOLISM	Bact Arch tr|A0A0F2LKQ5|A0A0F2LKQ5 9CREN MFS transporter (Fragm	4e-14	0	0	Absent	Absent	0	0	0	0	2	0	1	1	1	1	1	0	2	1	2	0	5	0	PXR ancestor	Eustigmatophytes only; _
ASAFind-Auran134997	MARKASTLLALANVASALSAVPRSGLSLTKALAPELLDFGEASSRDAADTKVLNFASPSEIEAAFAGAGVPIGLDGAAGHEDGHLLTACRTALEYSVRTRHPLFLNQLYGGVDDAALAGEWLVAACNTNAHTYE	Glutamate decarboxylase and related proteins	0	0	0	Amino acid transport and metabolism	METABOLISM	G3C tr|C1E602|C1E602 MICSR Cysteine synthase OS=Micromonas sp.	5e-15	0	0	Absent	Absent	1	0	0	0	0	0	0	0	0	0	0	0	3	0	0	0	0	0	Khakista/ Hypogyristea Ancestor	_
ASAFind-Auran135322	MRRALSLAAVLAARRSRALSLSRGPVTIRVADEARMEQLGAAFGAHAAPGKTICLSGDLGAGKTVFSRGFVRAAAGDARLRVTSPTYLLDNAYDDRDGLPEGLVVRHMDLYRLAAVEASAPVYMLDLPDALATACCLIEWPDRLGAL	tRNA threonylcarbamoyladenosyltransferase	0	0	0	Translation, ribosomal structure and biogenesis	INFORMATION STORAGE AND PROCESSING	G1 tr|D8UCF8|D8UCF8 VOLCA Putative uncharacterized protein OS=V	2e-24	0	0	Absent	Absent	0	1	2	0	1	1	0	0	0	0	3	0	4	1	0	0	0	0	Khakista/ Hypogyristea Ancestor	_
ASAFind-Auran135672	MSRVCASLCLAAVASALTSPSALPRRTTSPSAAGEAEGLDAALWTTIRAQASAASASPVLAPYLARCIASRDSLADAVAGVLADRVAGGGAEGLPRDELAACLRGALAASAPSLARDVAAVVDGDPAAPDALAVVLHFKGFLALAAHRAAHALWGSGDRDVALLLQGRASALFGVDIHPAASVGAGTFIDHATGVVVGEQASLGEGCYVLHGVTLGATGKVRDGRRHPAVGAGVTLGSGASVLGPITVGDGATVGANACVTKDVEAGATV	Serine O-acetyltransferase	Cysteine	5	0	Amino acid transport and metabolism	METABOLISM	Strep tr|A2XDJ1|A2XDJ1 ORYSI Putative uncharacterized protein O	9e-57	Pen_fso_g3358	0	Absent	Absent	0	0	0	0	0	0	0	0	0	0	0	0	4	0	0	0	0	0	Pelagophytes only	_
ASAFind-Auran135679	MALPRRALAAAWCCTVAVALAPAPHTNAPRLWLGDDRTADAASVWELSPAQHRYVATVMRLREGDALRCFGAAMGEWACAVETTTRRGTTVAAAVQTRPPPGDETPRLDLYFAPLRKKRTSLLIEKAVELGATRLAPVKTERVERASLAALGAGIHASAVEAAEQCERLRVPVVEDVVDLASPLGDLP	Ribosomal RNA small subunit methyltransferase E	0	0	0	Translation, ribosomal structure and biogenesis	INFORMATION STORAGE AND PROCESSING	tr|A0A0D6PMQ2|A0A0D6PMQ2 9PROT Ribosomal RNA small subunit meth	1e-23	0	0	Absent	Absent	0	0	0	0	0	0	0	0	0	0	0	0	2	0	0	0	0	0	Pelagophytes only	_
ASAFind-Auran136276	MASVCLPLLLLALPASALVAKPALPRASVAARRSAPALSMFDAAVIETVASAAAVPAVFVGTGAYLVGAEGEEEEAVEAEAGDGEVDIYRDTLLRYAGYANEVGEAFAPIVPPICVPASYAVAITYVVADTVDKTRKAYGGAKYEEDALTSCALIEGLDALIWQLAASVALPGYTIHQVVAIAVTLLGAAGLTEGVYDVVPTAIGLATIPFIVKPLDELAEVGMDVTLRKVWGPYLESCEVKY	Hypothetical conserved protein	0	0	0	Function unknown	POORLY CHARACTERIZED	Other tr|B4JXD6|B4JXD6 DROGR GH17931 OS=Drosophila grimshawi GN	2e-35	0	0	Absent	Absent	0	0	1	0	0	0	0	0	0	1	1	0	2	2	5	2	4	0	PXR ancestor	_
ASAFind-Auran136395	MHQSTLVLLSLAVPTTHAWLRHQTLPPRTRHTRPRLPPRRGRVASIEGERISASSDPSRPIWLYDAPHAVKADEWDLVVDARSPSEFEEDRVPGSVNLPVLDDAERAEVGTLYASSPFDARVRGASLVAARLAGILGDDRVARLPKESRILVYCWRGGDRSGSLTHSLSRVGWHVAQLEGGYKAYRARVREALYGGSAPALLRRCVAVGGATGSAKGKVLDALEALGAQVVDLEGLARHRGSILGALPGAEQPTQKGFESALYDAIRGFDGDKPVFVELESPKVGRLDVPRPVFKRLASAPVVEVVLPMNERVKWIRRGYAHFEDGGAGTEKLRRLLDFCAPTAGKKAVARWNDFVDAEDWDGFVEAMLEDHYDPGYDRARARDRSSADASTREPWVVE…	tRNA 2-selenouridine synthase	0	0	0	Nucleotide transport and metabolism	METABOLISM	tr|A0A0K1JVJ6|A0A0K1JVJ6 9BURK tRNA 2-selenouridine synthase OS	3e-88	0	0	Absent	Absent	0	0	0	0	0	0	0	0	0	0	1	0	2	0	0	0	0	0	Khakista/ Hypogyristea Ancestor	_
ASAFind-Auran136514	MRVLCALLGTVAAWLQPVQPPRRHVLRRHLLEKPADVASTPPATGVSTLVLLRHGESVWNVKDDERFTGWCDVPLTVKGEREAEAAGRTLRDSNLRVDVCFTSLLSRATVSADLATEHCAAEGMEVRRSWRLNERHYGALQGRNKAQAAVEDGAALVDEWRRSWDVSPPPMTPDHPHWSGIYDDPRYADASPNELPRGESLAACARRLEPFWTSDVAPAVRSGLTVLVVGHANSLRALLRIVFRRQVTEAQIRALKVPTGVPLIYHLDERPCEADESDFCALGLGAEPDWELVPRPPPPGCVPRGRFLYPLDECPVAYDDASAPHFYLG	Phosphoglycerate mutase	Carbon/Glycolysis	1	0	Carbohydrate transport and metabolism	METABOLISM	tr|U5CY58|U5CY58 CALSX 2,3-bisphosphoglycerate-dependent phosph	1e-60	Pen_fso_g4133	1	Absent	Low confidence	0	2	0	0	1	0	0	0	0	0	1	0	2	0	0	0	0	0	Khakista/ Hypogyristea Ancestor	_
ASAFind-Auran136976	MARWHMRAALAIVSCTVTLNTGTLGYLAPGQSSSMSTTPRARRGVRALKAATLPKVAEGDAKAESSPLRSVDVYATLPTMDLRLSDVTAGRPANSEAHTIDLARGPPIADPFALCRDELTPFSDNVKALVETENPVLSQAATMFFEQRHGKRFRPTIVALMAKALPVVHARDDAETCKAKQDRLGQITEMIHVASLIHDDVLDDADTRRGGDAIHKMYSNKVAVLSGDYLLARASVLLARLQHKQVVEVMAKALDSLLGKDGKQKKSEIAARDAKEMELYLRKSYYKTASLICDASKSCALLAGHDFDSATARAAEEYGYHLGLAFQIVDDVLDFVVDSDDLGKPAGADLSLGLATAPILYAAQDLPELRPLIDRRFKGDGDVTRAYETVRASRGLELS…	Geranylgeranyl pyrophosphate synthase/Polyprenyl synthetase	Carotenoid	8	xaf	Coenzyme transport and metabolism	METABOLISM	Strep tr|H6VLF3|H6VLF3 SALMI Geranyl diphosphate synthase OS=Sa	3e-81	Pen_fso_g16324	0	Absent	Absent	1	1	0	2	6	0	0	2	0	3	7	3	3	3	3	0	3	1	Ancestral	Eustigmatophytes only; _
ASAFind-Auran137344	MGWLRPLLLAVLAYGAGAWRPGGRAPALRRPSRLGATIDDTEAPEAAFGASSSSGAPKRLKRVPRGARPTVAIIGRPNVGKSSLVNRLCDAGKKGTIAVNEAGVTRDRVYQKAEWCGRTFDVVDTGGLLFEDEEGALFLDEIREQATLALREACACVVVVDGRAGSTRLDDDIARFLRRWPDQTLEVVLAVNKCESAEREAELVADFWPLGLGEPRACSAIHGNGVAEVLDALLPALDASIEAKAAQIKTMDAIDAKPHVNVCFLGRPNVGKSSLLNRFLGPGETRAIVSDVAGTTRDAVDAELDVDGTIFRFVDTAGVRRKARVTKQGTEPEMVARALRTARLADVVLLVVDATQELSDQDAALAQRVADDGRACVVLANKWDAYEDKDEASTRAVEK…	plastidchondrial GTPase	0	0	xag	General function prediction only	POORLY CHARACTERIZED	Bact Cyanobacteria tr|A0A0C1TXI5|A0A0C1TXI5 9CYAN GTPase Der OS	4e-145	Pen_fso_g17803	0	Absent	Absent	0	0	1	1	4	0	0	1	0	1	10	0	3	0	0	0	0	1	Ancestral	PEXR; _
ASAFind-Auran138222	MFSKVLVSLALVAVSRCDDFEGAEEDDFGGDGDMDSYGGGYGGDSYGGGYGGDSYGGGGDGGGYGGMDDEYGGGGDPSPAYEVLDDFEAIATFVGDDEAEPSVVGFFDEERDADALETFKEVADGSRYDLRFAYVADEAARATAKLAKGPAVLVYPPPRFVSDKYEKKRARYPSAKLDADALKKFLFKKAVPLVGQKTWKSNERYEKQNVPVVTLFAAIDLEKNPKGFDYFANRLRKVAADFVGKLSFNIGDKEDFSYQLEDYELVLESKKDVGVGARDGDKYYHMTEKFNVDNLRAFAQDLVDGKLTPKIKEEPDYGSGDDDYGDVTVLTTDNFEDETAGKDAMLEFYAPWCGHCQQLKPTYKQLGEKFAAVDSVVIGAMDATANEPPKESGIEVQGY…	Protein disulfide isomerase (prolyl 4-hydroxylase beta subunit)	0	0	0	Posttranslational modification, protein turnover, chaperones	CELLULAR PROCESSES AND SIGNALLING	Other tr|A0A0B2VC49|A0A0B2VC49 TOXCA Protein disulfide-isomeras	3e-53	Pen_fso_g20154	0	Absent	Absent	0	0	0	0	0	0	0	0	0	0	0	0	2	0	1	0	2	2	Ancestral	Bolidophyte/ Diatom Ancestor; Eustigmatophytes only; _
ASAFind-Auran138992	MASVGSRPSSRRRALAVAALSVGLGSAQFQFEIPAGMFEQMHGMGGGGRMGGGGGGRPRGPSAPQGVHDNFDWLKASSWNWNNWRDVRFGADGRFEAPTPDCERGGCKWSADETTVYIRWGEAGLHKLKPTAMEAAPGTKLKGKRVQDGERCTATFLSKDERDEDLDLYEVLGIDDEVDQKAIKKAYRKLSLKFHPDKCAKDIECAKMMNRVNLAYEVLGDEDKRILYDTGGLESVKEGIEEDEGGGGGMDPFSMLFGGGQQRKRGGGKRGQDAHVELAVSLEDMYLGNVVDAAITRRVVCRKCAGKKDGKCAGCGRCPNEVRMVQREMRPGMIVQQQEEVQSKEKCKNEETVLKAHVEQGMDNGAELTFPRMSEQLPGQIPGNIIMALKQKPHAKFTR…	Molecular chaperone (DnaJ superfamily)	Chaperone	DnaJ	0	Posttranslational modification, protein turnover, chaperones	CELLULAR PROCESSES AND SIGNALLING	Strep tr|V4LV98|V4LV98 EUTSA Uncharacterized protein OS=Eutrema	9e-61	Pen_fso_g16859	0	Absent	Absent	0	0	0	0	0	0	0	0	0	0	0	0	4	3	0	2	0	0	PXR ancestor	_
ASAFind-Auran139207	MVHATALIVFAASVGRLNALVASVGGHAAHGAARPSWARGGPLKALASREETAAPARPAADPGADEASLFEGFVGACEAAVGDKRLIDEVVASFAYSGALQFEHETTTRYDGQGAVKRGLSRLFFEGDAAGFDWSGVTTLVGEDRTVSARLTAKAESGAVAAELDVAAAFDGAGGVASLFVSPLDAPSRAWLARTVEGVQVGQDGGPKWETYDGRVRQQIWQSPDCFAPGNPFLAEKLELTTGRLVTIVDETVWGLYKEKMEAWAASVDLVLDPIIAPGNEDEKSMENMIFMLDEIARVDPLRRAEPILAVGGGVLTDTAGFACALWRRGVPWARMPTTLLGMVDASVGIKVAVNYKRKNGVGHFFSPSHTFVDTSFLPTVSYPDVISGCGEIMKAALV…	Pentafunctional AROM protein (Dehydroquinate synthase)	Chorismate	3	0	Amino acid transport and metabolism	METABOLISM	Bact Actin tr|A0A0Q8NV98|A0A0Q8NV98 9ACTN 2-epi-5-epi-valiolone	1e-77	Pen_fso_g20204	0	Absent	Absent	0	0	0	0	0	0	0	0	0	0	0	0	3	1	0	0	0	0	Pelagophyte/ Dictyochophyte Ancestor	_
ASAFind-Auran139517	MRLAHLGKLWWLPSVLAVAYAVYSMHAQADPSQTRTTRVFTVRELGAYDGAARPEIYLSIMGRVFDVSSGAEYYAVGESYACFAARDASLAFVTGGFDDDRTDDVSSLTGKQLAELASWVNGTYHDKYVYRGVLGGGYFFDATGRSTPAGRDVARKIADEARRAELREADARRFPRCSSRRSAVEAYVACKGGRVPRRRRLAGDDDEPERCACAAPDAADAAGGLLDVYAGCAPDAAKCDLPPREAPARAAAAAARAPV	Predicted heme/steroid binding protein	0	0	0	General function prediction only	POORLY CHARACTERIZED	Other tr|E2BJS2|E2BJS2 HARSA Cytochrome b5 domain-containing pr	7e-30	0	0	Absent	Absent	0	0	0	0	0	0	0	0	0	0	0	0	2	0	0	0	0	0	Pelagophytes only	_
ASAFind-Auran139552	MWAVGCVLAEILLKRPLFTGSSEIEQLSEVFKVLGVATEERWPGYSNLPFVSSFSWKTQERNRLRDKFPGVGFGVTTTTPLTNMGYDLLNGLFALDPKQRISANRAAEHAYFAESPAPTSRQRMPKFPSRD	Protein kinase PITSLRE and related kinases	0	0	0	General function prediction only	POORLY CHARACTERIZED	Strep tr|A0A0A9KLU3|A0A0A9KLU3 ARUDO CDKG2 OS=Arundo donax PE=4	1e-35	0	0	Absent	Absent	0	0	0	0	1	0	0	0	0	1	1	0	2	0	0	0	1	1	Ancestral	_
ASAFind-Auran152451	MLNSRSGSVTKLLLLLTTATAFEYDGFAPLHDSKTCASDAHLNPWNEKLVGVNLGSLFVLEPWITPSLFYQFLGGKSTTTAMDTHSFCEVLGGDEANAQLRRHWDHWVTDDVVARLAATGVNSLRLPVGDYQFAPYGPYKTCFKGSLKRVDAVLDMAHRHNLSVLLDVHAVRGSQNGFDNGGETVGLAWTSTVRDLGTDAITFEHWPRRSAAWMGNWNKHTGLYDSIDYANLNFTLDVLGRIADRYADHPAVLGIEPVNEPWNWSPLDILKDFYWRGYLTIKRRAPKWRYVIHDSFRFTADAWGGFMRGCPDIAIDTHIYQAWMDPGPRLKFYVDACQQKAKIAELERAFGPVIVGEWSLATDNCAMWLNGFNDNLPGYPKLPCKYVPCAEPYMGKGQP…	Glucan 1,3-beta-glucosidase	Glucan	4	4ay	Carbohydrate transport and metabolism	METABOLISM	Other tr|A0A0P6CBF3|A0A0P6CBF3 9CRUS Uncharacterized protein (F	3e-83	0	0	Absent	Absent	0	0	0	1	0	0	0	0	0	1	1	0	2	0	1	0	3	3	Ancestral	Eustigmatophytes only; _
ASAFind-Auran152678	MVSSPRRALLWCFACVAATSALGRRSLATKSWRTGAPATSAHSRRRAPPPRRAALARLRGGYNTFDALIFLDFFGTAVFAFSGTIQAARNEMDVLGAAVIALFTCVGGGTTRDVLLGRVPVFWMRNVLYLQIIFLTSVLTFCCWPRIERDLGGDDAHEAFCFADALGLGAFAVLSADIALKESCQPLCCVVFGLVGATFGGVMRDVLTKQPVRILHAHVHGRPKSLYGFTALVGALVYVALAPRFPDYPNCVAATGFLATAVLRVAAYTYKLTLPAWIGRIQEEGSPKLSSRRARVTHLKY	UPF0126 membrane protein	0	0	0	General function prediction only	POORLY CHARACTERIZED	G3C tr|C1EBF4|C1EBF4 MICSR Uncharacterized protein OS=Micromona	3e-34	0	0	Absent	Absent	0	0	0	0	2	0	0	0	0	0	2	0	2	1	0	0	0	0	Khakista/ Hypogyristea Ancestor	_
ASAFind-Auran153694	MTSALLVALAATATAFAPTATPASRFGARTVKAATLASAERLNYYNSLSQAEKLDQLARCRFMDRSEFDDGIEAIAGKKCVVVGCGAQGLNQGLNMRDSGCDVSYALRAESIAEKRASFVNAQSNGFEVGTYEDLIPSADIVLNLTPDKQHTQVVSAIMPLMKQGATLCYSHGFNIVEEGMQVRDDLTVIMVAPKCPGTEVREEYKRGFGVPTLIAVHPPNDPQGLGMAQAKAYAVATGGDRAGVLESSFCAEVKSDLMGEQTILCGMLQTGAVLNFEKMVEKGVDPGYASKLIQYGWETITEALKHGGITGMMDRLDNPSKVKAYELADELKEIMRPLYQKHQNDIITGAFSSGMMADWDNGDANLLKWRAETAETGFEKTPAGPMEIPEQEYFDNAV…	Ketol-acid reductoisomerase	0	0	0	Carbohydrate transport and metabolism	METABOLISM	sp|Q3IE45|ILVC PSEHT Ketol-acid reductoisomerase OS=Pseudoalter	0	0	0	Absent	Absent	0	0	0	0	0	0	0	0	0	0	0	0	4	3	0	0	0	0	Pelagophyte/ Dictyochophyte Ancestor	_
ASAFind-Auran154535	MYRYLLAICLRATWGEYTPKIDPKSFELWRLKVEKKVKTTERAHRIHFLYRGQTISPWHDIPFWAGYSEEDKQPLLHFVCEIPRMTHAKLEIHKGHEPNPLIQDTVGNNKLRFYKYGESIVNYGAIAQTWEDPNIADPDTGLGGDNDPIDVLQLNSKPCRRGSVQRVRVLGALALIDSGETDWKLLVVDVDDVSEKDATKWRHVDEIPRDRVDEIRNWFRMYKTAEGKPENVYALGGKVVDQEYAMRVAKRTHQHWKDFVNGAAKCLTSCHSQECHGHEIPCWVGSDNGADL	Inorganic pyrophosphatase/Nucleosome remodeling factor, subunit NURF38	0	0	0	Energy production and conversion	METABOLISM	Cyan tr|M2XUV1|M2XUV1 GALSU Inorganic pyrophosphatase OS=Galdie	3e-61	Pen_fso_g10944	0	Absent	Absent	0	0	0	0	0	0	0	0	0	0	0	0	3	1	0	0	0	0	Pelagophyte/ Dictyochophyte Ancestor	_
ASAFind-Auran154735	MLFAVKLSLVAAVVGDAAAFGTRELDSVRANATEHHWAVIVAGSNSFANYRHQADACHAYQIMKKNGVPESNIILMMYDDIAGNAMNPYPGQVFNKPTAAGVPGVDVYAGCVAEYTGKDVNRDVFLAVLTGDADAAGGRVLGSTAGDNVFVYYADHGAKGLVAMPANEKPVTAKDLQGALETMRSQDMYDRLVVYVEACESGSMFTGDLLANDTKVYATTAASGMESSWGCYCGTESKVDGKSLSTCLGDLYSVSWMENSDLDAPAETLAKQYRVVKRETNKSHVQLFGDQSFARDYVVAFQGDGDDKRGVAAPAAPARTGLVSSRDATLSFLEARLLAARGDDALGDARSAYDAELAARAATAGRFARVSAAHGETLHGLLERGAKTDVGAFSDAHWA…	Asparaginyl peptidases	0	0	0	Posttranslational modification, protein turnover, chaperones	CELLULAR PROCESSES AND SIGNALLING	Other tr|R7U729|R7U729 CAPTE Uncharacterized protein OS=Capitel	3e-96	0	0	Absent	Absent	0	0	0	0	0	0	0	0	0	0	0	0	3	0	0	0	0	0	Pelagophytes only	_
ASAFind-Auran155327	MQLLAMWGSCIVPVQSFDSANPPKMLRYKSQLHMPRWPSLLLDHHDPQNTHLVVYLVSSFSCARAIYFAIMETGHAPLALHWTFGFSRNIANGVHSLSNGQSSSVFYPSANTGVVYDYVKRSQKLLQGHCNQIACVALSNDKQWLVTADSGQDSLMVVWNTRTGNPTKTMFNAYSLGAISVDVSWDSSYLSVLSAPDEQSASGMSQYISIWELKSSSETPLFTDEVPPDAFQTTVRFHPLDAHVLISNGASQVFFWSWDDGFSCYAPHFSRRDFRQTIGQLTVSAFLPGTSQAVTGTSDGAIILWDHPTGISAPEPQNSKSSYERIAVKIMRLCHQSINHLSTVGAYFVVAGDDGSVRLYDFLFRLEAWFEDIDAGAITSVSFTIPVTPNQTGTRDQSR…	Hypothetical conserved protein, contains HELP and WD40 domains	0	0	0	Function unknown	POORLY CHARACTERIZED	Other tr|V4BRV3|V4BRV3 LOTGI Uncharacterized protein OS=Lottia	3e-163	0	0	Absent	Absent	0	0	0	0	0	0	0	0	0	0	0	0	2	0	0	0	0	0	Pelagophytes only	_
ASAFind-Auran158883	MMAIKLLSLAAAAAASGFLDETTNTTLCDDVKQFAGYYKLTTGKSKNYFYWFFESRSAPSTDPVVLWMTGGPGCSSEVALFGENGPCKVNADGSATTKNAHSWNSNANVLYIDQPTGTGFSYGTGYDHDEVGVAADMVDFLVQFFAGHPAYADNDFFISGESYAGHYVPAVAHGVWLHNKAADAAKIKLTGVAIGNGLTDPEIQYEYYKDMIVSTNDHEAAVGTVVHAAMVAATPPCVAAIKQCNKNHTYGACLPALEGCEIALEIPYTATGMNPYDMREKCEVPPLCYDFSNVATYLKRDDVRAALNVPKAAKWSDCNRAVTMGFELAGDYMKEYQQLIPDLIEDGIRYLIYAGDQDYICNWLGNQAWTLALPWSGKDAFNAAPVADWDVAGKKAGEL…	Serine carboxypeptidases (lysosomal cathepsin A)	0	0	0	Posttranslational modification, protein turnover, chaperones	CELLULAR PROCESSES AND SIGNALLING	Other tr|F2UBQ6|F2UBQ6 SALR5 Serine carboxypeptidase CBP1 OS=Sa	1e-131	Pen_fso_g11051	0	Absent	Absent	0	0	1	0	1	0	0	0	0	0	4	0	2	0	0	0	0	2	Ancestral	PEXR; _
ASAFind-Auran159616	MGGFAVVKKARDLFEGTRKSSMLAPWLGFLMLSTLVYLVFSDGDFSFLLTYASLTRCFGITLLVAKMQTSQSAAGLSAKTLHCYAVVFASRLVSIMRHEGYLPYDRSGDWIYHCVEFASFGATLAALGLVHVVHGRSYEENNDSFGALPPLPGSLGALVVILPTLLFAACFHPGLNKDFISDTSWTYAMYLESFAILPQLFLFQKQSKANATVDYLIGHFVAALGFSRLVEMGFWMNSFHELADRNGNRYVGVLVLATQMVHLVIMGDFFYFYLRSVGRGMPIQLPTAAGMV	ER lumen protein retaining receptor	0	0	0	Intracellular trafficking, secretion, and vesicular transport	CELLULAR PROCESSES AND SIGNALLING	Strep tr|V7AEA6|V7AEA6 PHAVU Uncharacterized protein OS=Phaseol	5e-20	0	0	Absent	Absent	0	0	0	0	0	0	0	0	0	0	1	0	5	0	4	2	0	4	Ancestral	_
ASAFind-Auran159635	MLATLLSCAPMAAQGMRFAATTVRVLREAEYDAWLAARPDETRAYLEAAGLGEFKGDALALLPERTWAFLTKDPSKLFAFSSLPSRLPGAGPYALEFAAPPPATAALSWGLGCYSFEACKGSTAPKADAPPKFASLVVPAENDYGDAAAALKGTYLCRDLINAPAGDMQRDMGPAELEAVARRLAAAYGAAVATVEGDALLAGYPQIHAVGRAAGEKQRPRLVDLTWGAADAPRVTLVGKGVCFDTGGLDLKPAAAMLTMKKDMGGAAHVLGLAAMVMDAGLPVRLRVLIPAVENAVSGDAFRPGDVLAARNGKTTEIGNTDAEGRLVLADALVEACADAPELLVDCATLTGAGRVALGTDVPALFANEEGVDVADELVAASAGEQDQVWRLPLWPGYR…	Predicted aminopeptidase of the M17 family	0	0	0	General function prediction only	POORLY CHARACTERIZED	tr|A0A0D2WIC5|A0A0D2WIC5 9PROT Cytosol aminopeptidase OS=Skerma	2e-139	Pen_fso_g7833	0	Absent	Absent	0	0	0	0	0	0	0	0	0	1	0	0	2	0	0	0	0	0	Khakista/ Hypogyristea Ancestor	_
ASAFind-Auran159830	MSPTMRAAVVASLLGVAAALQSHLPHARPVRGRRSRHAPSMVLSDGAISTVSANNLKMTDSMRDYVEDKIGTVISKFAGVAQRCDTHLSVMRNPAVSDSDVAEVVVFCKGEVVRAEERSPSMYSSIDLVADKVARKLRKVKERKEGKRSKPKLKVSLAEAIESTALEEEPPLFDATTLIRKKKYPMPEQSLVDAMVCMDGLDHDFYMFKSEETGQINVIYKR	Light-repressed protein A homolog	0	0	0	General function prediction only	POORLY CHARACTERIZED	Bact Cyanobacteria tr|A0A0D6AKD2|A0A0D6AKD2 9CHRO Ribosomal sub	1e-41	Pen_fso_g2896	0	Absent	Absent	0	0	0	1	0	0	0	0	0	0	0	0	3	1	1	3	2	2	Ancestral	_
ASAFind-Auran160020	MAILSRLIVAALALSPASGFVGPASVRAPSALNAATISAKEVQKLRKDSGAGMMDCKKALVEADGDFEAASEWLRVKGLASAAKKGERATKEGLVETYVHTGGKLGVMVEVNCETDFVSKGEKFHELAKMLAMQIAACPAVEYVKPEDIPESARDAERAIEMKNEDLEGKPEEIKVKMVEGRVNKMFKEKILLEQAYIKDPQMTVADFVASYVAVLGENIQVTRFTKFNLGETGGDDDEE	Mitochondrial translation elongation factor EF-Tsmt, catalyzes nucleotide exchange on EF-Tumt	0	0	0	Translation, ribosomal structure and biogenesis	INFORMATION STORAGE AND PROCESSING	Bact Cyanobacteria tr|L8LY01|L8LY01 9CYAN Elongation factor Ts	3e-80	0	0	Absent	Absent	0	0	0	0	0	0	0	0	0	0	0	0	3	0	0	0	0	0	Pelagophytes only	_
ASAFind-Auran160193	MHASLLLLLLAPASFALNKHVAIVTGGTRGIGKGIAEALASQSFDLLLTYNSDADAAAATAAEITEAYGCAVECVGGDVSQPATRDAIFAKFDEAFKATHALGAVVHNAGQYVGVTSSNADGIGPSPQLGFGDGSLLGDDGAPDLGVMHYYQRMYGDAYVDLCERGLARMGEGGGSLVGISSPGCTLTYKANLGYDMPGSGKCVMEYAMRLFALRAAKKNVNCNVVIPGVTTSDAWGKLADARGADVDEMVGGIAGRIAPMGSMAPRAVGDGVAFLCSPAGRAVTGVSLPVDNGVHLKT	Mitochondrial/plastidial beta-ketoacyl-ACP reductase	Fatty Acid- synthesis	3	0	Lipid transport and metabolism	METABOLISM	Bact Cyanobacteria tr|Q4C7M6|Q4C7M6 CROWT Short-chain dehydroge	2e-55	0	0	Absent	Absent	0	0	0	1	3	0	0	0	0	1	1	0	2	0	0	0	0	0	Khakista/ Hypogyristea Ancestor	_
ASAFind-Auran160412	MVARWSALVLASLVAAPTPGRAYGVLYNASAPTVNCNGSPKSGTTLLEYIVYSLYERSGRTSARCDLRNKHSLPAALPPFQDFSSHIDPAFSVLAKCKIRGVQDLWSKACVSRRYVNASELADLRFLVIVRDPRDTTQSWIEWSTHPRPGANPGMHPHFAKWATENAAIISLRYVWAQALGVTNPTMVIFYEDLMADKVAQIFRIASFLDADVGLEDVLAIVNATEPDHMREEGIEVGRGHQKGGIVSKKIGTHHWRSIYDNATVCLATKGLVGRAHPALRLRWLRDHPDDRRFLDDPGASCGD	Hypothetical protein	0	0	0	Function unknown	POORLY CHARACTERIZED	0	100	0	0	Absent	Absent	0	0	0	0	0	0	0	0	0	0	0	0	2	0	0	0	0	0	Pelagophytes only	_
ASAFind-Auran160416	MSFALLLLVGAAAADRFGLRPDWPLEGLRPLESLALCGNATYKPLCDRAARFRALMQQRPRAPPRALPDRSAAPLRVHAVPPSWLTRGAGGPDVACEVPCAYAVGLGDANLTLGSLRPVGGAPAAAVLNFESTTKHWRPLARGGALALTYSRYADVVYEFHRREDVDWAARAAPPRPRTPARTPSSAVYVSHCVPWRAAFLAELEAAGVALERHGACAPGRRREACGARTDFNKRCKIDGLAAHPFAITSAITVENSLLDARPPAPDYVTEKWSHAWASGAVVVYVGSPLIHEREADYPPFINGLDFAGPGALAAYLHEVLANDTLWRRYAARGPPPNATRASGRHWGGITLDRHVAQGPDAMRAYFLWLFASHERCASVPKTCPVGSPRAFGIKLQLL…	Fucosyltransferase	0	0	0	Carbohydrate transport and metabolism	METABOLISM	G3C tr|C1NAF5|C1NAF5 MICPC Predicted protein OS=Micromonas pusi	1e-15	0	0	Absent	Absent	0	0	0	0	0	0	0	0	0	0	0	0	2	0	0	0	0	0	Pelagophytes only	_
ASAFind-Auran160437	MNKVLVALALFAPAFAADECAVTEVDVHSTEGSADRGSLELDEANPCIDAALGYAPLRDDLANVPCDDAGAQSATDVTVGAVGEMDPGLDPIEDYNAMGMCTVNIHWHIGAEHRSEGVYDETFDFDHPALHDDDAHRKLAWTNGKQRPNGRRKLAGGRVGHMCKNAKDMHDANDPMVADEYDWKYCEGMHVGLTYEFHWPHSSLGACQTKWQYQYHFLDGVLCGATQGNVDIATASALLSDRTHGIGVEGQVYTIGSTTGDAADNEICRGTGGLVTWHQDRQCHLLEASTMDNICRQMLVISADDMSPDVAPHGARETVSASLSDTPYTP	Hypothetical protein	0	0	0	Function unknown	POORLY CHARACTERIZED	G3C tr|C1EG17|C1EG17 MICSR Uncharacterized protein OS=Micromona	6e-45	0	0	Absent	Absent	0	0	0	0	1	0	0	0	0	1	3	0	3	0	0	0	0	0	Khakista/ Hypogyristea Ancestor	_
ASAFind-Auran160455	MGCLVAILLIARALAARHATPPAQHKTWASIAVLAARRARDGSGDAEVLVAMATRGQRNFSPGGNVSFHCSDDGGRGWVAASPQGDLRGEQFNTAHLVLRCPASGYASAGRRGDLRVRCRRSPARPPARGAPLDDDVADFVLDAPTAPPVASRLTSCLEPVYRPRRDAVDRFLRYYRAVGVERFVVWDGERALEAHLGDARDVAYHGWTFADVLRNSRARTAKGGPVGQHLAMAYCAFAYGGDARMLLSVDLDELVTCADLGTSRDLAAALDGASAAAGDGNPCACLLRWLYDGPLGGPELPGTVVARQMNRKCVVAPGQLEDANFHRPACRGRRGVFQVDGGACWINHYRDEALSGKRPQDAIPLPGGPEARADLAWAASLLTSS	Hypothetical protein	0	0	0	Function unknown	POORLY CHARACTERIZED	0	100	0	0	Absent	Absent	0	0	0	0	0	0	0	0	0	0	0	0	2	0	0	0	0	0	Pelagophytes only	_
ASAFind-Auran160572	MARAVRGAALTLALLGASALSHNPVRRPPSAPRAATTAVSAATTDVELGTWMLLVPELNAMPGRFDFDQTEFMSAEELLERVDGLAEAAVLSTCDRYVVVAAATRDVDGVLAAIEARVTMEIAVRAGRTGRQLLLAAGADGAAPYAPRAPLPAVEELPGGAVDALAAAFAGLRDERRGGGDLVADLLGEERAGKREQVRAPAAAPAPTRRDATDELTAAQREKLAIRAAKREARERARLEAKAATFLPLAKTTTREATEKFMLRLGAGLESTIVGDLTIGRQLWDLREACLATGAIATNGPLCALVDAARAAGRRTRDERLGDLSIARFPSREDRMTDDEKRAVLDHARMVVADEHASLKAERKVRRAAGAISELRRRSDERVRRAADAGADNRRARAA…	Cell number regulator 11	0	0	0	Cell cycle control, cell division, chromosome partitioning	METABOLISM	0	100	0	0	Absent	Absent	0	0	0	0	0	0	0	0	0	0	0	0	3	0	0	0	0	0	Pelagophytes only	_
ASAFind-Auran160602	MRGLLVACACIHGTAALSLPSRRHFLVGGGASAVAGPAAAKTDAAALVPAEAEAAPSTGLTGLLLLPPGEDGSYAESVECVYARIRSVLSNVETSRCGEDVVVVAPGADMATIAKAMLYGTDLRDHFRGPPVSPGAVVHFGDMAATAKPWATTRASTDPGLAWADRERKALTVAREDRKKAARDLRLAADDVDHAVRGAKGRAATARQKAADAAERREAADARVLASAQEEALKEAERAARERRAEDARVLAAAKEEALVARRSEERAARDAADREKRERQRVLYAAKQKADDEKKAAQRAVYAARQREQRERQALSKEGEGLAFLEEEGLYALGGVVAAGLGLQSLGEPASPEELEARRRAAEARAARLAAVEAEDRAAAAREAAARAAAAAELEAER…	Dystonin, GAS (Growth-arrest-specific protein), and related proteins	0	0	0	Cytoskeleton	CELLULAR PROCESSES AND SIGNALLING	0	100	0	0	Absent	Absent	0	0	0	0	0	0	0	0	0	0	0	0	3	0	0	0	0	0	Pelagophytes only	_
ASAFind-Auran160673	MMCLGLLFGTLLSCSSALTPPPAAAMPNRSPGWGETGQPVPTPAPLHAAAVVPAPVVPRKVRSLESCKNEFEGDSSAGGLRKLLACQKPALDELNREMDEAHEIKAQLSDNWSTTCDTSCKNKGLPMSEAFTTCHKACMDSDPLYVPDVGIGSKLADADGRIVAAKEKAAVAKANLAAHKIEVETGEATRAAEAALEDAQRKADAERAKMESDAAASEARETKYAEGLTTMEKFAFFAYFCMIAMGKLCVFQASLMTNNATKRLLHNTGSYTIPIGFGLFILHVAFMLFWSAYERAALEAARDALRDARATAATEAADLQRQYRETVAERVEAAAEDARAARDALAADLEERHAADAKRRLRALELDLERAEDRALEEAGAERDERHAQALAALRAERD…	Dystonin, GAS (Growth-arrest-specific protein), and related proteins	0	0	0	Cytoskeleton	CELLULAR PROCESSES AND SIGNALLING	0	100	0	0	Absent	Absent	0	0	0	0	0	0	0	0	0	0	0	0	2	0	0	0	0	0	Pelagophytes only	_
ASAFind-Auran160695	MRLSLLALFCTTTTALRAPSHGTRPLTAMRAVTTEELVESFGAMKAAAGELAPFSQAEVASVVASLANVGLDASRADAVGAVLRDRAGNSHKDWAATEAGGAALAAALPAADSDEFARIFEKVLGGGGWAGAVAAAESRPESAKPWVVLVTGVNGIRKTTSIYEPWFGDALREAIVGPGGARADVARDDLPVGSTSFFRQLDFVIATAANEDFRRLYGIEDVAAYAAAKDAIFSRYRTVAEMVGALLVAEAKTRDLNVMLETSGRDVAMFEYVDHFFPDAHYRKLALNFEIEDLAFAERSVDSRMLGEMARGKAAAAAGDARAVVDANAGGPYGSAVLAGVQRDSRACWAKVAAGDAGVGATWHMASLAISPSDDAPWTLRAATAGATSFAYSPRS	Hypothetical protein	0	0	0	Function unknown	POORLY CHARACTERIZED	Other tr|A0A0L0GAF2|A0A0L0GAF2 9EUKA Uncharacterized protein (F	1e-111	0	0	Absent	Absent	0	0	0	0	1	0	0	0	0	0	0	0	3	0	2	0	0	0	PXR Ancestor	Eustigmatophytes only; _
ASAFind-Auran160718	MRSLLALTALAASSSAFVLPRQPLRALTPRAAMPTEIASAFDEVKKSAAMFPEGSADSKTASDIVSRLETASYGSWETDDLQLLDQCLIDDGAPACQAFMTAMTTLRELHDKSPGNAKAAPPRLDRARFVEVLVRVALHSTMDATLSALLQKMLCADNALRVAAEAEYASLLQADPTAVAAALVGVCCGGGVAYESLLGLTLLRRVVGTAWHVVDAPARRAAAPALLAALDRDRAGGATAAARGRCDCCAALVQYGLGLDANDPDAAACVLAWALARLADGGDRAAALLLVARVAAEASPRALAAAAPVGAALAGALGGARSAPEAVAACEATFAFVAECEYPEHFAAAADAVASAVATLANAARGGHAAACRDILAALATLLDEPLVSWTTYLPSKAR…	Karyopherin (importin) beta 3	0	0	0	Nuclear structure	CELLULAR PROCESSES AND SIGNALLING	0	100	0	0	Absent	Absent	0	0	0	0	0	0	0	0	0	0	0	0	4	0	0	0	0	0	Pelagophytes only	_
ASAFind-Auran160746	MSLRRLLLLSAIALKAHEFAVEEGSMAWVGAMEGVVSRYATLRNALDETSVQKLRTILSRVKFDEALDSVDDMPAFELYLFKAGPRRRLGAADVRANAVDAFGPALDAISSYVNERFSACGGRCAPCASLVRRYRAEERTRHPTHFDHDAFVTVVVSLSDPADYDGGLYFETNTGARRFADLALGDAVVHQSDLFHGVDVTRGKRWSLIVWFEDSPACDADSKQWSAGADDALSLFLHSYRVSSRAERASLLKRSAALGFGRAATQLGVAHVLGDGVEVDRAAAEALFVEAAGRADEADLEPELNLGQLRLDQGRVEEAVRHFEVAAAASNREAHHNLGHASARGVGGRPKDDRVAIRHFLEARLPQSLNAASKAFARLGDDEAADAWLRRAAALGSEP…	Hypothetical protein	0	0	0	Function unknown	POORLY CHARACTERIZED	tr|A1SB97|A1SB97 SHEAM Uncharacterized protein OS=Shewanella am	8e-07	0	0	Absent	Absent	0	0	0	0	2	0	0	0	0	0	2	0	2	1	0	0	0	1	Ancestral	PEXR; _
ASAFind-Auran160837	MSRRCALGLIALSSFGFAVQSLVVKVATRGRFAPMEVVFFRGWLQALGCCGALACHGPVARPPARWFGDTRTEVKWLCARGFVGFGGICFSFKAVSMIGLAESQVVGTVSPVFAAAYARLFLGEPWLALEKLAAVVSFAGVALQFGPESLGARGDDRRHALGLAYSLLGAASAAGAHVLVRLLGTRIKVDWPILMLYQAMGQILLSGVALVGFGERPRLDPSPLQLAYLGACGFLGFFSQVCMTRGMQREKSASASIMRLSGLPWSFLFQALATADAVEPRTVAGGLIVLVAMGIVVYAARRKAPAAAAKPVAEYAPVEDKDGVELAGTFAIADDDDDDDGDDAAHPGDVEDDDRGALV	Permease of the drug/metabolite transporter (DMT) superfamily	0	0	0	General function prediction only	POORLY CHARACTERIZED	Other tr|I1CNL2|I1CNL2 RHIO9 Uncharacterized protein OS=Rhizopu	1e-18	0	0	Absent	Absent	0	0	0	0	0	0	0	0	0	0	0	0	2	2	0	0	0	2	Ancestral	PEXR; _
ASAFind-Auran160907	MASRLAWGVLCACALAEDARPPPDDPSRRRPDRNGACAAPGTCTPPAGYAHARVAPVSPRRQWVDAEGVFGGASAIQAIALSYGVYVSQGVARRAAADGGGHGSPKLGYEILHTNVAGALDKLRFQYEVYDGPTYPQWRSYLLWLKRRLAAGAPVLWFPMRAGGEHDAYGLANATYDVVQPVFGIYSQYPLADASEVFDDDVLAHGSGKGRTRERNSQLQRLLSRPFSTRSGKAPDGSANLGYYRRFDTLVDTLYLRGNCSKADDKRGEAYPCLDVAYDFGVAISGNAAGPSLPVSLALDKDYEPDTDVGDVAALELSATVTVRDVRLNGRYVLFRFDKGNSAVPSQSKDYFDAADWALSFAVAGPNGTNATVAYAWEDPHKILSNTTVAYRCVPDTRK…	Hypothetical protein	0	0	0	Function unknown	POORLY CHARACTERIZED	tr|A0A0Q0D2K7|A0A0Q0D2K7 9PSED Uncharacterized protein OS=Pseud	1e-08	0	0	Absent	Absent	0	0	0	0	0	0	0	0	0	0	0	1	2	0	0	0	0	0	Khakista/ Hypogyristea Ancestor	Diatoms; _
ASAFind-Auran160941	MGSDDGAKGRDGRSWWSAVAFLFFFVGPMLGLEQYLAAQRRLRVARALAVAPAADARPPAAPAAPPPPPPAARSPLPPPPLSPAARPPPPPRTPAAPPPLPRARAPPADEPEGVADAVAADSLAAPPSLVDELVALAALPPREALAYLDADPLDVERVSNATAWTCPDRRLLSSSPRRNPSRAAAANLKAAKPGAFVWFDHLSKAGGTSFCEFARRNLGIKRTPSYYCMPPDPKVPGPDGRVGRWPGPQLKGYIERTKHAVVANEWDAFPAPVLERDFRDAAVLMTIIRDPLDRLVSTHKFWGILNNPAKVKPELVPWLKRKNAAARARPMRRDTTNDFLSQVGRDNFATWKFASYAEPRFDDCKGDKACARDALATALAVLEKFHVVVPTTWQAWAGP…	Hypothetical protein	0	0	0	Function unknown	POORLY CHARACTERIZED	0	100	0	0	Absent	Absent	0	0	0	1	0	0	0	0	0	0	2	0	3	0	0	0	3	2	Ancestral	Polar centrics only; _
ASAFind-Auran161059	MPTPLLWLLASASAFGPRTQQRAPLPPPPAASPMPVRVATGATGAAWVALGARTFDVESSRQLVGALGVATATFEDNIREPAAGFLELTSPVFVLEGALLVALAANVFEARPADAARVGASLALASAATLAGLAVATSSGAPVVDQGVVGPAVDLLFLTAAVAVKAVGASGVDDVAALLKGDAVDLATDRGESAGGGFYRTLATFYRGSTLVGILVGASFIFSPVNPIGIFETESAATHLFRAVCGIYIALVLCPAESLLWRCTKAGELDRAAARALNGAVGLASGLLVVDGRVQVETGSKAFAELVAAQPDSPIVQMVNAGDVGRSETNTTAAFTVGLIVALFYLAQAAAPPAVDDAPR	Hypothetical protein	0	0	0	Function unknown	POORLY CHARACTERIZED	0	100	0	0	Absent	Absent	0	0	0	0	0	0	0	0	0	0	0	0	3	0	0	0	0	0	Pelagophytes only	_
ASAFind-Auran161077	MRRAARAAVGLLALPRLAAFGVARRGAARRVATASTPGDVGTFIPAARENFSPPTPEELTPRSEAMLARAARCRDAFPHRFVAPAEAAEMMRVGATLCDVRTEQQVLDHEVGGAPGRVAVDSRRLALDNMVIAGGPPPMLGGGGRKVVAVCTAGPKSAIAVEFLLEFGIDAYAVDGGLAGWHAAGLPVAGLLDDDDDDDDDFEWGFGDDEDPSETVELTVRKSHGLRRIASRGSHAAGRGARPSMSDAKPGVIYLARLPPHVRPGKVRRLLEQHGEITKLFLEAEEQSAASKRKKRGKRFVEGWVEYADKKVAKRVAASLNTTPMGDGRHAEDLWAIKYLRGFEWKHLTEKKAYDARVRDEKLRVEFSASQKANAEFAALATWSAFASELRPALRGRHF…	TBP-binding protein, activator of basal transcription (contains rrm motif)	0	0	0	Transcription	INFORMATION STORAGE AND PROCESSING	Other tr|H2ZTI6|H2ZTI6 LATCH Uncharacterized protein OS=Latimer	9e-31	0	0	Absent	Absent	0	0	0	0	0	0	0	0	0	0	0	0	2	0	0	0	0	0	Pelagophytes only	_
ASAFind-Auran161086	MRLQQLAALLALSQALVAPPQRRATAPTRRATAPSRLATTVLEEEADEEVASGEFVWRVEAEAILGGSAPGAFVESAPFALCGHDWTLRVYPEGLSPRRRGRCGVYLRYGAEDVGDAVDAAFELRLGGAGGPTFNTGITFVHPLAAGVLDGEATDWGGHLCSSEDARGLVGDDGFLDVSVDVAVFASSKWAAGAGRRFSTFRLPRRAEALARRVDSGLPLVLCRLPRLVRAAFAAPDAVRNGLRVGNVVVPVLAGSPEASERGAAPLGADGLPKPPTSTAEYRALLAQTAFMLAAGREAWGQRVGDDGARATLGAAGVLPGADYRVVGITRADGSRARRLRPGEGRGATVELYPIFEDRFRGAPDGGWPASLPLGGDDVALLTQPGFAAATATAAASFA…	plastidchondrial inner membrane protease, subunit IMP1	0	0	xah	Intracellular trafficking, secretion, and vesicular transport	CELLULAR PROCESSES AND SIGNALLING	Strep tr|G7L8W8|G7L8W8 MEDTR signal peptidase I family protein	3e-14	0	0	Absent	Absent	0	1	1	0	4	0	1	0	0	0	6	0	2	0	0	0	2	0	PXR ancestor	_
ASAFind-Auran161141	MRALLLLLVVVAPPAGGAFDDQRRLRTFMKGGEVAEGVEAAWISNLTELCPPASRVDARGDDPRDPRPRLTCDFRERMPGCREAQGWRANLSAAELRDPAIPLVAAENAHLAPMSMAREGLLSHVVVNGTLLSYLMIRKSGSRLLGDLMSALAARQKELGRDTHDVVRGIRRVVVFTFVEEPFSRLVSGYHEIDERKNAHCGHERERDSGPGWHCRQPYKLEKEGSQARFEAFVRDVLPLAFDPARLTDAVSYHVHSQSRAVSVRPHVAFVGRLETLRASFLALLAVALDDPEAYVRDAPALGSLLVQKRARSAKVAKKAGLVQGGRADAGCLSNETRRLVLARLGQDYRCFGYPSAYVEAPAPPDPGHCASLRW	Hypothetical protein	0	0	0	Function unknown	POORLY CHARACTERIZED	0	100	0	0	Absent	Absent	0	0	0	0	0	0	0	0	0	0	0	0	2	0	0	0	0	0	Pelagophytes only	_
ASAFind-Auran161160	MSTWLSASVVLPYLEAYFRIDEDDAPLLTISVQLGFVVCAVAQAIVQLPDRCNCRRLMCAGGLVACVANLAMLACRAFWHALVARFFTGVAMALIYPPSTKVLATWFAARRGFAMSFLVGAISPGSALPNLVKAMPGGAGLWESRRGFVLLTVVTTGLTLVGAVMPVALLGDGPFPFPASTKFRASNLLKIARNGPGMLVIAAYCGHNWELYGAWSSIPSFFAAGVFGARAAAVLAFLAITMGGVAAVVLGQCGDAYGRAKFCVACSLVSCACDVAVGLCGAAAPKAATAALVLVWGFFLVPDSPQYSTLITELFEPELVGTALVLTQALGYVCTMPSIYLIPKLAEVPGVRWRWTFASLAPGAALAVACMLRLDASQRREGRMALSTQEAA	Hypothetical protein	0	0	0	Function unknown	POORLY CHARACTERIZED	tr|F8GXZ4|F8GXZ4 CUPNN Major facilitator superfamily MFS 1 OS=C	4e-60	0	0	Absent	Absent	0	0	0	0	0	0	0	0	0	0	0	0	2	0	0	0	0	0	Pelagophytes only	_
ASAFind-Auran161253	MGRLASVGRCVAVVVYGLAVIAATAYAWDYVVDRSRFADYLQGARDIAYDERRGRLVVSALHADSVAVLDARGEDIALSGLYVDHERFGNAHGFAYDADRELVFAASYTKHSLAALDVGAPRRGGAVVGWVEDGVALHSATHASYDAARRLVFVDAAGGHGRSDDHDNAEHRDEQARGLGHSLAVVDAADPARLRVVGRLTDWGDERGRGNGDAYPVYCVADAPRQLVYVSNDKAATLEVVDVADPARPVKVGEVYDARIDYVSQLAFDAEANVLYAASQKADSFAVVNVTDPRNPALLAVLVDHEVLDGATGVALDVRRKLAFVAAEYAGVVAVVDVADPRAPAVAGSVGHDLLEGGEAVAYDATRALAFVASRTSAAVVAVDVADPARPSVDRSLCT…	Hypothetical protein	0	0	0	Function unknown	POORLY CHARACTERIZED	Bact Cyanobacteria tr|A0A076H0P3|A0A076H0P3 9SYNE Uncharacteriz	1e-11	0	0	Absent	Absent	0	0	0	0	0	0	0	0	0	0	0	0	2	0	0	0	0	0	Pelagophytes only	_
ASAFind-Auran161341	MARTLVILIVALPSLAVALRPLLRRLRTPPPRDVTVVKLGGSAITDKARFETLDEAGLRAAAEAVRRCVADGRRVVVVHGAGSFGHFQAREHGVSRGGDGDSWRLGLAVTRRSVTKLNGLVVDALARAGVPAVAVAAFPRVATRRRELRATRATAAFVADALRLADAGFTPVLHGDAVLDDAQRCAIVSGDALLRRCAADLAARGRLAAVCFLTDVDGVFTRPPAEPGAALVADVVVDGAGAARLDLETSAAAHDVTGGIRAKIDAAAAVAAATRAPVDIIEWATCIVGMLPAISTGVRASNASAMACDLAYDAFMALPDDARRANYEALVRDARSTQHKPMRRVNAQKRERLRTMKVLILDNSQREPSVASVWGHTLEDKRAIDGVVRGLGFRHVVAG…	Isopentenyl phosphate kinase	0	0	0	Secondary metabolite biosynthesis, transport and catabolism	METABOLISM	Other tr|I1EQ35|I1EQ35 AMPQE Uncharacterized protein OS=Amphime	5e-63	0	0	Absent	Absent	0	0	0	0	0	0	0	0	0	0	1	0	2	0	0	0	0	0	Khakista/ Hypogyristea Ancestor	_
ASAFind-Auran161347	MRAALLLVALRACGGRRDADDFEIETPHHSFFVNELSQGWGCRGVVDAAVVVTRRHDGEDYVLRSCDYPVQAIQFLCSGMGGPAFDTAVAAVDRFGRITERKADFRRTGAPSVDCGRRWLRALADYDQLDDRDRRRAAATLAALERLAGDAARSATDALRMPPVDHTALHWPLAWLVDDLAESFGHRPLRALEVGSLEGRTARLWRALLPAGSTLRCVDAAFAPAFEANVVDLRASGFLETTEARSADALRGLDAGAYDFVFLDGATGAPEVLQDLVLADVLLAVGGLLLVDDVGFPGVAAAAKAFYDVNGARYRVILCFAQLALVKEAAAGGDGEDWRLRRGFGPGIVVNRRRALATVAPTALPEGNLD	Hypothetical protein	0	0	0	Function unknown	POORLY CHARACTERIZED	tr|J3AMG3|J3AMG3 9CAUL Uncharacterized protein OS=Caulobacter s	8e-10	0	0	Absent	Absent	0	0	0	0	0	0	0	0	0	0	0	0	2	0	0	0	0	0	Pelagophytes only	_
ASAFind-Auran161394	MVVVGARAAAALGAAAVVVGGLPIALPAQLRALGGSVARVDRRLQAVESMDILGTIQQESVAPNPENVRATCYMGLIEEVTTKCNLLDDDGEEVPPGVWYYEKTEGWNMSPRGESDVLCLQCCSQLYDEPNERIHEEWNFDCAVDATVRTKFDTGYYGYEFRFRFARNRDEKDDKMVRCAMGRIGCEYEGIFGEYEMDGRPLSCTSKQADGDYGSCSADNSSCVCEIPGSQRGGTGPHPDTNARNDYLDGVRSRVDEQSCRYRSAREREDGRSWYLQGYELTVYVEELTENDGSYWRSVTGCHVKTYETETLRAGDKFFQRIVMKGNKDPRPYNWLAGAHGLPFVVCAVLLACVVGALLVRCARDTPCPTCGSKLIFMPTQCFYCSLYGAPMPDPVLLA…	Hypothetical protein	0	0	0	Function unknown	POORLY CHARACTERIZED	Other tr|W4YZK1|W4YZK1 STRPU Uncharacterized protein OS=Strongy	2e-09	0	0	Absent	Absent	0	0	0	0	0	0	0	0	0	0	0	0	2	0	0	0	0	1	Ancestral	PEXR; _
ASAFind-Auran161514	MWCMSALAILMQRYTSTGELIAIDDLIIDEDRDVNARYRAIRYATAAVLYLDVHSTAMLASKNEYSDQNVIKHRLWRVADFVLQACVHVVFRTVVIDWAIEELLAYHRSWNTDRLSFWQDLSIVPPRSSHKGARAYGDREADVEKYSGRACAAQELQRTSVFAILNAPLQPGEVRHRIAVRGDGNRVVAHLELSGAEEVADAAYAFGVANGVDRGSTRRLAAAVCGGQGLTAGEPAPPCGREAALLYENAVADPRDETGADALDGLLRIWEGQDALDAVHGFLLFELDLWFGDWFPPALVEALCGALAHPLWPCGEAPVARTVPINMGAETGKVGDLVLREDEEAADAIALFAKDREEITAHAKKQLYASVCGGNEKRKYRCTRERALLFRGGPARNGN…	Hypothetical protein	0	0	0	Function unknown	POORLY CHARACTERIZED	0	100	0	0	Absent	Absent	0	0	0	0	0	0	0	0	0	0	0	1	2	0	0	0	0	0	Khakista/ Hypogyristea Ancestor	Diatoms; _
ASAFind-Auran161539	MYRDYLPGLIIGAFLAFFGRLRALHDHALANVEDHHDSSSRSAVAESLRLHAAQRVVATLDPDLPFFEACAPSQTCARNLHEPARDRLLADPRDGVADPLPESWPRAAYDRAAALDAVRSGACAPSAAVPRGLARPGTRDDAPCAYVWTAEGRRRPAAPAPAPPAAGPFAERLRDTVGAALGAGASARVYWTVADASRAAAVAEFFQAYARLVAPNEAPGVAAAAVAVTVGVDAASAPGRVVVAWRPEGAAAAELCERRGRFGAAFAADRAFARDVALATGGVDTQPPGDRGVPPAGRRAERTQLGVQGTGGIDYQGFVPPRLAKLQTEAVQAERRGSGDARVKFAARSAGAGACRHAAAWATVAAFLSAPAADPWRAAAFLKVDAAAFFAAPPQGLFD…	Hypothetical protein	0	0	0	Function unknown	POORLY CHARACTERIZED	0	100	0	0	Absent	Absent	0	0	0	0	1	0	0	0	0	0	0	0	2	0	0	0	0	0	Khakista/ Hypogyristea Ancestor	_
ASAFind-Auran161591	MARRALLIVTALLNAHQCVAFVPQSSAVRNTIVLAAAKLPPPPPPPPKVEVDDVSKQIADASAAASKSLADASAAASEAIARATADAAQQAGPAAAELGAKLSAASADAGKTLAAASADAGKSLAAASADAGKTLAAASADAGKTLAAASADAGKSASVALEQAVKSVDTDAAARGLDAALKTAAASVDAATKSIDTDAVVGSLKQAGDVAAKSVESTAKSAAQSVESTAKSIDTDAMQKGLDAALKKLSADLDAATASAANGVDTAAAQKALDASLRKIGADLDAATRAASTSVDSAAAQRSLESALKKGSADLAAATKRADLDGATKSLDAALAKLGRDLDATAKEVDVEAALRKLGADLDAATRAAAGGVDADAALSKIKADLYAATETAAKAVDS…	Projectin/twitchin and related proteins	0	0	0	Cytoskeleton	CELLULAR PROCESSES AND SIGNALLING	0	100	0	0	Absent	Absent	0	0	0	0	0	0	0	0	0	0	2	0	4	0	0	0	0	0	Khakista/ Hypogyristea Ancestor	_
ASAFind-Auran161633	MELHKFDPEKHKHRRVWVAVAATLLALQAALAVRFVQVSVRQEKQRNLDDEDFDFLGVVCNVAASTATSGGYAYYFAVPGVTNLSFAYDNETSADAWAAAGYKLSKTIEADDDDPTPDKKAIGELSGCWAPKKTVDETFDCGDDADCYKIFDPDDDLKHAGKHWRTRGDAPGRRPDTPDARTRTPRVLHWFFFRAIGLFFGAVALFFTVFLVAFFAFVSGGFRAAPEGGGDDAEVELHKGAPEAEVSPLKPAMGPVVIAACRRRVPCASPLVARRGAMGRISSHDFGSMDDKLWLLENLFKTQQTQAEKVPELKTTDLTKLAEAFQPVTYAADDVVILAGDEDESHARLVLFRTGGAEVNAALLDDDHADADGGKRKSIKKNKRITRLKSPFYVGEGWI…	Hypothetical protein	0	0	0	Function unknown	POORLY CHARACTERIZED	0	100	0	0	Absent	Absent	0	0	0	0	0	0	0	0	0	0	0	0	2	0	0	0	0	0	Pelagophytes only	_
ASAFind-Auran161659	MRLPSAVALALPALGLGTCELDCDAAGACRARSRAGGCTYDVVWAPPKPTLVGGQAVTSLRVFVGDAVNFAPSLEGSWQKHDLWALASAAALDHCDFSPSREVAPAADVRDGRVVQMEEPGITYFACAQELHCKMGLKLAVSVAQGVPTCHRHGGGEVAAAASPSCGSGRERVRALGLDGALLGAGVGQCAEACVANGERASLGAVEDGSCVDAGYALKLDSDFAAPAEARDVALWAPAGACHCHESEKAISCGRDGDGAREKQVKNIDRYCGSTCPSQCADAFALLHQHYMTCDGAVAPAPSYAAVAAAGACAAPAARPKKSDDCPLPYTLTIDSGHADKAAYNAAVDGVNLILLCGFISVGLVALQLVRDRFGKRAEMDRIRRSPGEDEAEEPLAAA…	Cyclin-dependent kinase inhibitor	0	0	0	signal transduction mechanisms	CELLULAR PROCESSES AND SIGNALLING	0	100	0	0	Absent	Absent	0	0	0	0	0	0	0	0	0	0	0	0	2	0	0	0	0	0	Pelagophytes only	_
ASAFind-Auran161688	MRRGLAMLAFCASTLAFAPVHRQPSMSTLGASMNVNDIVDKAYEGKSFAELAASPVSALQGMADWTDAVGADLKIPTVGQLGRWKYFLWARAFADLAEHEMPDRRVDGSTLNANKALDEAHEGKTIKEILALPPSALQGIAEHSDADLAKFKVRTVADLGAWKFAIAASAIATLAEVESGDLGEHR	Hypothetical protein	0	0	0	Function unknown	POORLY CHARACTERIZED	G2 tr|A0A061R4P1|A0A061R4P1 9CHLO Uncharacterized protein OS=Te	1e-30	0	0	Absent	Absent	0	0	0	0	0	0	0	0	0	0	0	0	3	0	2	0	0	0	PXR ancestor	Bolidophyte/ Diatom Ancestor; Eustigmatophytes only; _
ASAFind-Auran161724	MASPLAALLGALLYEASVLSAYKDTIMPSGTCNITAAATSNLTVPNPIQENAHIIATFWSAHYGTHVIVLGRDTKLYHKHQTAPNASADWSAWKCLTPDLSKIACSTAPACGGFDNSPVVNVDANGTATVFVRQMSDLDIFETHLEDPADPDSWSALRPPACICNYPPCANQTKCGVALCDEKGVDCSVEPTTSDAYWSYGPFFPTSELSLLREGDSLALYYRGFDGGYYKSLQSNPGDPAKFVYPPTRLGGFDGGENAIIE	Hypothetical protein	0	0	0	Function unknown	POORLY CHARACTERIZED	0	100	0	0	Absent	Absent	0	0	0	0	0	0	0	0	0	0	0	0	2	0	0	0	0	0	Pelagophytes only	_
ASAFind-Auran161842	MGVRGRATGLRRASVLAALLVNAAHAYAPPATRRPRRAPGVTVAKYRGPKQEMDYLDVLADGSDAWRLDDDIIGTLNRGGVGVIPTDTSYSFVARVDSKAAVQRLLALKGDENRKKPLSLLCADLGTIDEYTRYTSKRTFKLLKAALPGPYTMILPASEALPRMIYKGGARRWKRDTVGVRIPDDPVCAHILSQVDGPLFCSSVPTSDDGDQLVCRLPLEGDAQTWCALVDFVVDAGARPIEGSTVYDLASDDAPAILREGLGPPVH	RNA binding/translational regulation protein of the SUA5 family	0	0	xaj	Translation, ribosomal structure and biogenesis	INFORMATION STORAGE AND PROCESSING	Cyan tr|M1VEW8|M1VEW8 CYAME Uncharacterized protein OS=Cyanidio	1e-40	0	0	Absent	Absent	0	0	1	0	1	0	0	0	0	0	1	0	3	1	3	0	0	0	PXR ancestor	Eustigmatophytes only; _
ASAFind-Auran161859	MIAAAAAVVAGACARCLRACLAAWLASCASLVRFVHTSCAAALAAARWSAGAAWFGASAVAVAAPVAAALAVAWAANEWLGVARSRAAAADEQKRLARARRKPGHAVALPASPERSPPSPASPSPLRAARKVASRATGVRDFFGGKQRRSSSSKRLCFEDEAVQEALPAGPLRDLVHACDAPLVEAQLWPGDSLIAYCGRFLSQCHGDVAAALRGVERDLEWRKWKGPKDVVARGDDLARILGLSAGDVKRCLPLWVQGGDAVGRPFVIWQLGRSDLGRLFAKTTRPRVEWYMALHGEVVARACGAARAEAWSLLLDLRGLGWRHACCRHLVPWLADVYDRERHHNPERLAEITVVNAPDFVLRAYALAAPRLLDAATVRRVAMFGRSGWVADLRAKVP…	Phosphatidylinositol transfer protein SEC14 and related proteins	PtdIns	4	0	Lipid transport and metabolism	METABOLISM	Other tr|A0A0D3USM5|A0A0D3USM5 YEASX Uncharacterized protein OS	2e-12	0	0	Absent	Absent	0	0	0	0	0	0	0	0	0	0	0	0	2	0	0	0	0	0	Pelagophytes only	_
ASAFind-Auran161952	MSPALISLICAVGNAVGFAGHLFMPPCWLRSPQKTRVFGRWTFLTNQSNAILVCYHALRFAAPAHALARRAYPLAFALGVGLTLLYYGLDHFVAAKRAEDRLWVARGFVWIPVACHVEHGLALPLALLDARYGGHAGESTGGDVVVLVGGFAAFYLLGTLLNKKLTGLWLYPISDELEKALGPAGFWVLSIPVTVTYVTLGFVGRHVAG	Hypothetical protein	0	0	0	Function unknown	POORLY CHARACTERIZED	0	100	0	0	Absent	Absent	0	0	0	0	0	0	0	0	0	0	0	0	2	2	0	0	0	0	Pelagophyte/ Dictyochophyte Ancestor	_
ASAFind-Auran161961	MASENPLVVLLHALVVIALVHALGFWFKWSGRLDASVEKGLSAFLFNVSLPALLFKSIATMRFGSINGRIFVGVLLAKALLAAVCRVVARCVYGPSAMGAVAGLFATNSDDLALGLPCFTALFGAEKAQLLYALCATQSLTLNPALFVALGVGARAEPATKARRWRRLLAVARSTARGLLANPLVLGVAVGLFYNGAFRLQAAARGRPAPPALPTILDDFVAVLGAAFTPCVLFVAGASIVDSYAFAFGGGARATESDDGASALRRVASPLALVIIKIVALPLAARFIVEALGASVAAQDYVFLYGVLPTANAVLAIVRGVGVDGPAEQLVATALLLCKPLSFVALFGCAALVSARDDVQDVLATAASTLAVFSVGAGCWVLFGRAVVHARGGRSSRAF…	Integral membrane protein	0	0	0	General function prediction only	POORLY CHARACTERIZED	G3C tr|C1MJ14|C1MJ14 MICPC Predicted protein OS=Micromonas pusi	4e-148	0	0	Absent	Absent	0	0	0	0	0	0	0	0	0	0	0	0	2	0	0	0	0	0	Pelagophytes only	_
ASAFind-Auran162127	MARAAALALLLGATEGALNLRDRRLDEADVDLGCIFDCDWVQGDDVNVCVSFDSEEDCSSDCTEDVVDWLTEACTAGYNCLADCAWLQYSYSYDLCEYYDPDDDCVQDCDEETTAELAICTAYACADDCDEDCQNFFDGECGTTCTEDEYALVLEMCSGGGGSYSYSYDDVPACLDDCDNDCDVFLAGRCGLSCTEDEAMWAEDSCAGGSYSYSYAEYDGECSKYCASDSCENGCPVEDDDDRDGYGSCPSTCDEATPAVDDGMAYTTTTVDDAMARSVDGGCVDSALWHKIGAPAKDCAWVANYAARCAVKGEEDGHLGKSLASYACPAACGTTCGDSSSWYKRGDPTKTCQWVAAWPDARCLVKGEDKPPAHAPTAMVRPEAVAALGAEGMAKVCEL…	Hypothetical protein	0	0	0	Function unknown	POORLY CHARACTERIZED	0	100	0	0	Absent	Absent	0	0	0	0	0	0	0	0	0	0	0	0	2	1	0	0	0	0	Pelagophyte/ Dictyochophyte Ancestor	_
ASAFind-Auran162144	MGLLKVALLACTASALAPQQRKSGVRVKAAQKVAGNVLAASSFLGLVIAQPAYASIESAAVNVADSAYPIIEKLQKKDVAPVVSKALGAALGGDPVSVLKVAKAADEALISTDPAKLVAVLKAVDVALVDALKTNGVVPPLKDVEDVARAAAAAAATTDKAKIKEASGALVAAGNTANKLEVVAVLADGAKLAKTINPADATAATGAVLELLKEVGAQ	Hypothetical protein	0	0	0	Function unknown	POORLY CHARACTERIZED	0	100	0	0	Absent	Absent	0	0	0	0	0	0	0	0	0	0	0	0	2	3	0	0	0	0	Pelagophyte/ Dictyochophyte Ancestor	_
ASAFind-Auran162167	MARLLLLSLVVAFAGAFAPSTLAPRAAALTVVDGRGDKRTKRGKVYAGSNGVSRSKPKKSDDPVDPYFSIREWGKAQDPPMSVEEVVASKVADLNKVAMTQEELIDALTPF	Hypothetical protein	0	0	0	Function unknown	POORLY CHARACTERIZED	0	100	0	0	Absent	Absent	0	0	0	0	0	0	0	0	0	0	0	0	6	1	0	0	0	0	Pelagophyte/ Dictyochophyte Ancestor	_
ASAFind-Auran162191	MSSAGKPGMLWAAAALLAVAVRCAFVEFPVERADELTMARFKAEYADKLRPVVIRGNDRTRAEAALWSAGDFRDRCGAGEITRYVSDASSSAWGGFDMRGERRVPLASFFGEVERSNRSRDIYGFDYNLKCDCEAFVEQTTILPYFKQDAWPVLIAGMPGTRSQLHVDNSFLPFWLTLLAGRKIFRAVERGHWSPALVDRGVVDRAGQESEIPNFKGSYLGRFLLVVDDDGDAEFALDWYDDAAVLDAVGGADVYSSVLEPGDSVYIPVAALHGGSNVGDAPALAITGNYHDEAHHAILVDVYCEGKVRRLMRQSKKLTRIKAMVKDPSCLFWAGALGDVEPTTDRGPVDAPAPLADVVYPDPWFCRSYGPRAWRRGCNVTRTRCPLEEEGDDDDDDDE…	Hypothetical protein	0	0	0	Function unknown	POORLY CHARACTERIZED	G3C tr|C1E2V0|C1E2V0 MICSR Uncharacterized protein OS=Micromona	6e-17	0	0	Absent	Absent	0	0	0	0	0	0	0	0	0	0	0	0	2	0	0	0	0	0	Pelagophytes only	_
ASAFind-Auran162192	MQRLFVRCPWLIGLSFARRFPKYTGCNRMEDALLPGGGSAPPPQHPRRATVRSTVLNVFTLICYPYGVPYCFGQMGWVLGSVFLVGSTWINVEAGVALGEICARKPELTSFPKVVRAAFGGRWGAATLWLQYGSYWLTNVYNFVITAEYWTESGVLTTWCEQRFMFLTYVLIVPLIQLPDYHAMAPAALFSNAVIVLGVLSLFWVAYVQGGPEPGVDYETAGFGRASRGGVSMAFALAGAGVFPELIAEMKHPDQFARAVRCAFLPVFLLYAACGLAGFWLFGGDAAGDILRNFPPNLAATHVTAFLMALSFLVSTVENNLFMVLGIERAAAARWPGLRESAPRTKSFLFRAAFLASELVVAAALRGAGAGDMQALAGAVSGPALCYAAPFACHLALFA…	Amino acid transporters	0	0	0	Amino acid transport and metabolism	METABOLISM	G3E tr|Q01CQ0|Q01CQ0 OSTTA Amino acid transporter, transmembran	3e-25	0	0	Absent	Absent	0	0	0	0	0	0	0	0	0	0	0	0	2	0	0	0	0	0	Pelagophytes only	_
ASAFind-Auran162248	MVFLLQRMPLLCFLVVINSELTRNHADYTCWTSKLCGGEESKPWRKVICLIVAVYASKDLFSDLVRVGVQGPVSAMEAVRAVGFLFTPEAHAARLVAGLVVPQRHWSFSWNQLEDFVYACGHALCARELGMPCGHGDLAAYGDLLVGLGLIQVVIHVAENGTPTLFLCDGNVVLFVNKILSLGGHEQCKATPTLVLLIFFFFGIGDDDMRQSARAFIYAACHFGAMSMSGVHLLNQFFTAYDATAHFLAIGPIAKIVEAAGNRFHFSETAFLDDGAARAILGNQIKISTFLLKILGGELATRMLDVGFPSEAWAANIASCWAALEDQKASTCASTDRLKTAWGVPGFAWRAVFIFGGSLGPQSSRSVLRIKVSFASGDDAALRQALFGVIAVAFAFGEQ…	Hypothetical protein	0	0	0	Function unknown	POORLY CHARACTERIZED	0	100	0	0	Absent	Absent	0	0	0	0	0	0	0	0	0	0	0	0	2	0	0	0	0	0	Pelagophytes only	_
ASAFind-Auran162251	MLVQLVTLQLCARTAAALGGPALPPKLRAIEQSLRGAHDAKAAFRTEELFRGCDREQLAPAPATVARGAVPGDLRGAILRNGPNARPWGSGGGWLDGDGMVHAVVLGDEGATYSRAWLRTAAFAKEEAAGPGKLFDGSLVAPQGFKLLVNLAKNFANALQPQKDTANTALVALADGRCLGLMEQCKPCEFRISSDGTLETLAAGSTLGGGIEFGPHPLSGGALTAHFHGDPVTEELVGVTYSSTSPPYGRVDFLDSRTGEITRTIGVDMRSPVMLHDSAISRKHVIILDLPLTAFLYEWVVDGDACVRERYLSSVPVEFPAIDPRCVGSAAPCAYAIRPRTIGGPNRYGPPAEGILIDAVVKFDLSDLHDDDAATSDADCVAAEWVAPAGYFVVSEPSV…	Beta, beta-carotene 15,15'-dioxygenase	Retinol	1	0	Secondary metabolite biosynthesis, transport and catabolism	METABOLISM	Bact Cyanobacteria tr|B2IVL7|B2IVL7 NOSP7 Carotenoid oxygenase	2e-27	0	0	Absent	Absent	0	1	2	0	0	0	0	0	0	0	1	0	2	0	0	0	0	0	Khakista/ Hypogyristea Ancestor	_
ASAFind-Auran162351	MRVYTLLAVSCTTSRALLPPSSFAPARRASLLKSQNDDGSRPEKREEVPIQSSVNPAGPLPVEIQLRIAKERYRTAADGSKKNDAELELSKLELAHPELALMQVASERARTEKGFESWRWGKMAEEVQRVSSALKIAAVPLDATLPSDAHTGGLLPRTADDASSKAAKQAEARSRSHALSELQYWALRGNRRAEAGLLLAVSRHAGNWVGEAADQLLRQAWGVHADASVNAMMQRACDALKKKDAEGALKGFAAAAGRSRDIDEGKGFADAHRWIGITLDKALGDDVNAQAAFEEALDASPHNYVVMMDLGKLLLKRAARAKAAAGPDKDARTIAAWLGGAPSPAADAAEEKLEKRARLYFERATSLNPALATDVRAVLAPAESFAE	Hypothetical protein	0	0	0	Function unknown	POORLY CHARACTERIZED	0	100	0	0	Absent	Absent	0	0	0	0	0	0	0	0	0	0	0	0	2	0	0	0	0	0	Pelagophytes only	_
ASAFind-Auran162425	MRWALWCVALLRVGEGFRASRRIIADDDDDDYDAVGAGSANLIERAIVELEAEYGRTFDAREKAGLRRLGDDYVAESGEANGRGDMMVEYLGGTFRVGPHIFDAAVKAKPRAASGGAKKQDGRGERSRVSRRVIADDDDDDDETNVWEAEIESAVEFFRSVRGAVVDEREAAVLRHGAEEYLKDGGDAEFLTDYLASAFYVGRDDADVEEDRISRTIANLKAKAESGVAENQDVAGLRRVASDLEKNQEARRLATAFGAGGDHSERATAKLFKGLKAVYGVERADRDAYPPVLLELLASLRAIGLHDPDDAAADPDDDDDDDEASYCGAYDDDDDDYVTLEDLEEFDGFLEAIASLSGPADPPAVDAAILAGIERATSLGWDVDTLTVGGDGVLHVAAE…	Hypothetical protein	0	0	0	Function unknown	POORLY CHARACTERIZED	0	100	0	0	Absent	Absent	0	0	0	0	0	0	0	1	0	1	1	0	2	2	0	0	0	2	Ancestral	PEXR; _
ASAFind-Auran162441	MKPHALLLAATAAARPVVWFDGAEDVPKRVRRSRAVSVGVAYRSDDDAPAAVCLHDTCGGGDDACVDVVGPAATSQLNHGFGHCAPGAHALTVYAADGSSSATLEFDVAATPMVEAAVSQTAVTTNDTALITVAVAADGRGALELCTMSPCGDWLHHLHNFHCRPIPKTGETAFDVTVGFANCEPGQRSVSAIALPAGYLDAHPTTPITDLWRVAGPGAYDEVVFTVAWDDASAANLNQLYFAPGDAPGAYDAATAYTTGGQFKQGGAGVASSWRRQADLLGALFGAGADIDVLEFGCGTMELAAWLAGSRAPLVGDYACVEPNAYLTEAGRGRARRGDGPHWSALQARLDHGQVFLAHNAAFAPALAPGSRVHLVYSHSVLSHAGSRTLDAYLEATSA…	Hypothetical protein	0	0	0	Function unknown	POORLY CHARACTERIZED	0	100	0	0	Absent	Absent	0	0	0	0	0	0	0	0	0	0	0	0	2	0	0	0	0	0	Pelagophytes only	_
ASAFind-Auran162442	MLRRVAPLLAAAAASAWTNLGPCGANGRWGETVEEKIFFLKTIKTAGSTTRFIFLRFARGERMALLRSSNPGHILLDSTGRSQRWVDAKRFDAVGAARPRPAGASRYDVALDHATLDAQALATYLPGARWVTVSRDVPSRVVSAIAMFHGDMSPRDYFSGCAALDRGLCRGVAVKRPGLSENVHIWNSVAWQLGERAAAPPIDFARPHASVKRLERADASALVDLVEGNHSGAFALVMLTERYDESLVLLRSIFCWRWMDLLTQQPPVAPVQQDRRNRQEKHDRPKSVKAPEVYKAKKTHPFHFAKVFEGKKKDDRNATKQRKRARAAPPLVEGGIPGAVAANVKQQRSRLRRPAKGKPAAKAAPKPRAAAPPRPPPRPPTRPKVETRSFVATPAPTLG…	Actin regulatory protein (Wiskott-Aldrich syndrome protein)	0	0	0	Cytoskeleton	CELLULAR PROCESSES AND SIGNALLING	Other tr|V4AXS9|V4AXS9 LOTGI Uncharacterized protein (Fragment)	3e-07	0	0	Absent	Absent	0	0	0	0	0	0	0	0	0	0	0	0	2	1	0	0	0	0	Pelagophyte/ Dictyochophyte Ancestor	_
ASAFind-Auran162499	MGLPLLLGVVATAHALAPNTWDRAPVFIHTNYHDVPLTERELVELKRFDLITLEKNQGGTGPDVVARIVAAAKQLKAVTDAPVLMYTNLLLDWPQFATLHEEFAANAADWRLEDARGAVVSVKKSGLDMACFDQANASMRAAWKRQCADAVATGALDGCFVDRAAQYQYGCNARKRTNGGKPLISNASCDAYALAQTELQAEVGLVISNCGSQADVAACPPTGVAGVMFEFWCDVADGTSKNWPGMGPPESTCADLVKQAAALGDDHVVLIHRGVGAANNATYSYAAFLLAAGNYSKFGDGAWAGDWIWLDAYDRPLGAPKGSYYVAGDDALVLRRDFERVGVVVDTRNSCPDSPLLSDDRGPEKVPLERTMASLVEAAPGEEKPKRKVKYASGFFAGV…	Collagens (type IV and type XIII), and related proteins	0	0	0	Extracellular processes	CELLULAR PROCESSES AND SIGNALLING	Other tr|A9V956|A9V956 MONBE Predicted protein OS=Monosiga brev	6e-20	0	0	Absent	Absent	0	0	0	0	0	0	0	0	0	0	0	0	2	0	0	0	0	0	Pelagophytes only	_
ASAFind-Auran162534	MAKLLRCCLGISLLATPATSLAAFHSALSSVKPNDASGALDEALTLLAFERGAEAPVPDLAFLCVGMPFESSLEALVDEAFERTRARVLVGVVGAGVIGGGREREMAECVSVAAGTLPAGTVVEPFVFESPGGGELPAEDYRQTERLVKREGTSCLLFGDPFSPVRDVAKLLDAWAPGALVVGGISCPASQRTASLALREVGTSHRVGRGSALGLALRGPNLAVHSVTAQGAVGVGEPMTVTSSSAGNVVGALDGETPVDRLRTLLEALSKTDPRSAKLLQEALLVGVRATDEEDFLVRQVLGATTAGELLIGDPSIVAGETRLQFMVRDGVAAREDLESVFRRYALERQFSGGGARPLLSFLTSCAGRGEGLFEEANVDTDALSELGAPVCGFFANGE…	Hypothetical protein Mb06	0	0	0	Function unknown	POORLY CHARACTERIZED	Bact Cyanobacteria tr|L8MSL2|L8MSL2 9CYAN Uncharacterized prote	3e-36	0	0	Absent	Absent	0	0	1	0	0	0	0	0	1	1	3	0	3	2	0	0	0	0	Khakista/ Hypogyristea Ancestor	_
ASAFind-Auran162554	MSFGVGYVVVMLSLVCRALVPSLARWAACLALAPLAGCLALIPDLNRLTLVSVFGLFVTVVGVVGLSGGYALTSDAFEVHLWGSAGPGTPSCSWGVLIRHVGSILYSVESVNHVMPNADMMADPTRLPRVIAIVMVSYWLFVGAWVALTDMAGFGKCPGGGAIVIDCLPAGPPRDVLKVAVCLQLLASLPITMFPAVEMLERRAVPVADDDDGKPDHSLNAPLLDRELSADLTDTTRPSYVSTVSASTVPSSAGGMSSAGPPSPPASPAAAPSPAAAARKRALLRVACYELVVFLGLVVPNFQVFTGLVGCLFLSLLGFILPVVLFETSASGHRGENAPLRSLAHVLIAVLGVILAIVGTGTSIVALRGGAMKALIVESGMSHADCVEKAELRAKCREA…	Amino acid transporters	0	0	0	Amino acid transport and metabolism	METABOLISM	Other tr|A9UUG7|A9UUG7 MONBE Predicted protein (Fragment) OS=Mo	9e-06	0	0	Absent	Absent	0	0	0	0	0	0	0	0	0	1	0	0	2	0	0	0	0	0	Khakista/ Hypogyristea Ancestor	_
ASAFind-Auran162640	MHRPLAWLALCVASSKALEDVGERGFLLVATSTTLERLWTYEARAEKGDLHQIDHFDDLGAVLRDICRTSFRARLIVGTPKEAAKAERVLPCEQISVAPLEVDEHRRLEVAPLDIEHRRLTDLEHRRLGKIDIRLRFFKVDAILKGLDYAFPGGTLYIDNDGAIRRDGVDGLFAMFDAMRKEKKAVGLQIAYTCLPKDHETKVPESFCERNGGVMFLGDAGKAREILERWSEELRAHPSKDGHDQVSLRTVLFDFRDDLYDLHPVVQHLGVRADVCKRVDTRKGPTLPHLWHEHHHGRLKFSQSLFARRNSLVDAQGLVCGFVP	Hypothetical protein	0	0	0	Function unknown	POORLY CHARACTERIZED	0	100	0	0	Absent	Absent	0	0	0	0	0	0	0	0	0	0	0	0	2	0	0	0	0	0	Pelagophytes only	_
ASAFind-Auran162701	MGVLRKVIVALAAAPAAAQLFPVRGSDSSLKFAVHDDGTCEGSGRFVAPRLEAREVLVIRDVDVLQQFEAIKATTAQAKAARDGELADVRAAAKANAAADGSLAERVTNVEAVAVLADETNQAQETAIAKVAGDMRAALEQKQTKDGELAAAAKADVDARFKQKQEQDDALAATTKAEVDGKLTAIDEQFKQKQEKDDALAATSKAEVDAKFTAIDEQFKQKQETDDALAATTKAEVDAKFTAIDEQFKQKQETDDALAATTKTDVDAKFKQKQEQDDALAATTKTEVDGKFAAIDERLKQKQEKDDELAATTKTEVDGKFAAIDERFAQKQQKDDESAATTKTEVDAKFAALDERLKQKQQKDDELATTTKADVDAKFAQKQEKDDALAASTKTELDA…	Projectin/twitchin and related proteins	0	0	0	Cytoskeleton	CELLULAR PROCESSES AND SIGNALLING	0	100	0	0	Absent	Absent	0	0	0	0	0	0	0	0	0	0	0	0	2	0	0	0	0	0	Pelagophytes only	_
ASAFind-Auran162718	MHACLLWLGGAAAFPELGAIYAATGHMSLLQATESAGRLDTPHVIINTLLPDDLAMCKLLKPNTKAAHRWECKDVTASFAWKQYRELTADGAPCRKAHALAPSRLLKMFSILTSPFKVSIFLDTDTAPCHSLETLYTQLRATDSNGLLDVYDVLMVPAREAVRAGPASKASWAEPAAWTQLNSGVIVWSSRAITKKLWQRWIALYCSESSTKDFNGGDQHFLSQALLRMVREDRLQLYQLLPQWNFRSWRRHFANGPKCCEARPADGAATDPVPIYVDHGCHKDSYYLGLPQAAHVAKLRHNATAAFFGHMVMRDPVLLVSSGITYERSSLMEALERRPGVDPQTNAAFDGPPVVAGNITLKRAIEAWRSRPGRPAEENSPPLTVLQWREAQSDPLDWV…	Hypothetical protein	0	0	0	Function unknown	POORLY CHARACTERIZED	0	100	0	0	Absent	Absent	0	0	0	0	0	0	0	0	0	0	0	0	2	0	0	0	0	0	Pelagophytes only	_
ASAFind-Auran162786	MEAALKLLIVVATLGSSRAYNGTARRLEGDGSPAFLAIGSFDESHAARRALIRRTYAAGLAPMADYAFYVQNASAAELRDAGDVVAAPHADVSRCGFAAEGKACRSGEVFLAGLEDYLRRSTRPYVLAIDDDGFLCRAAFQRAAKMLVRRGKTEGFVGGTWQRKGKDLVRPDQNFVLLSRDVATKAAAALRKAFAALGASHKTGTRDAAKLLAAQRFAMDLRDAVLHPHHNSLALLYQRERPGGGSFRGKAEPLCARRAWVHLCCSSGGTAALWEDLQRGADAAQGSSYPLVRGFRKLTAKDAFLPRKVEHCGAKLATKSCIHCKASADPPEVARTCASETAPRLVFWHLEKAGGEYVISELRRALGGTDAFDVVDEHSVLTAARREHSFTVGVSREPC…	Hypothetical protein	0	0	0	Function unknown	POORLY CHARACTERIZED	0	100	0	0	Absent	Absent	0	0	0	0	0	0	0	0	0	0	0	0	2	0	0	0	0	0	Pelagophytes only	_
ASAFind-Auran162789	MLAGRLPLIVACVLTKHTTSLTPKPKQTKLGPGSMEPVEWALYPRGAKLLDEVSATVGEAFQLRYERQEVRLGSLDLRHLLGGGGGGDGDAGGGGDVVADVLEGPAAPSSSRGDLSLLAALELAARWPHGGVRALVATRTDAARLAAHAIARRVDDRLEARLLADEARAATDRNDPPPRGTLVVAVAPSSAAPRGAVAAATRRPRHASLNPVTQLQVVAARLQDAGCCLLCLNGRLKVPSPVAPGRAMAPLLMSDFKLTYAAEADALQLRADDSGIALYRRWPNPSFRMYARDADHFAFLGTSPKRPSPDQLRAVLAEAHRR	Hypothetical protein	0	0	0	Function unknown	POORLY CHARACTERIZED	0	100	0	0	Absent	Absent	0	0	0	0	0	0	0	0	0	0	0	0	2	0	0	0	0	0	Pelagophytes only	_
ASAFind-Auran162841	MAALVRACALALCVRRASALGPAVGVGGVALGGFLGWAFQGVGPSPEARAAMDANPPAAVPALDGLLFGCGAPEVALYCGAKVAPASYAPLACAVSDELGGAGVLVLQSPFNVYAFKPARVEAVLAAYPSATARG	Hypothetical protein	0	0	0	Function unknown	POORLY CHARACTERIZED	0	100	0	0	Absent	Absent	0	0	0	0	0	0	0	0	0	0	0	1	3	0	0	0	0	0	Khakista/ Hypogyristea Ancestor	Diatoms; _
ASAFind-Auran162941	MARPMAFNLVQILCLARSSSALVFRAAPRPRLGLARPATNAEWLEACATSGVVSYTDFGIRLAASTPAEAAPAEKPATEESATEAAPAEEPAEAAPEAPTTTIAPPPNLSESVLADFTERSERNLEVARLQTQLERSQLRRKQVEEVVGEELAALRFQLEREVAAEEDRSRSAGALKAQLEAAKRTKADNCAREEQLLVQLQDVAQRTEEAAVAASLAAAIETKAGLVAIELLLIDDVAECVAAVAKEESEIDKRIAAMRTTLASLPAADDADALRLYSWSQVEALQEELRLGALAIAETEASVAALRQRINDALDQRDAVIGSAPVLGVAAPEPPKPAPRDRDGVAVLDLESLDEAGLKDAVASSASATASSFAALGKSLLAFGGADAADTADLAGSA…	PHD Zn-finger proteins	0	0	xak	General function prediction only	POORLY CHARACTERIZED	0	100	0	0	Absent	Absent	0	0	0	1	0	0	0	0	0	0	0	0	3	1	7	0	0	0	PXR ancestor	Eustigmatophytes only; _
ASAFind-Auran162948	MVSGTQAKAATGCGLLLMVMGGALIPVIEALLRDAVRNAVVIDSDDEWKDAYTGLSNAYDAYAWNCTNLGAVLATGAKPRFSEVSVEMTYVEENWDLEWVGGCSDKDPDKCTKFKYKSWWNYYAQDDAADARMDLEVVGVNPVYLSAIADFGGTESNLFYGLSYVVVQNVWLIMDGVVATVRYQGVPTYLNAVAYVLMSSYGAFFPDYDAVANQWGTLGVFFGSSLAGVDPAITTWELVTNAADAIALEDAEELWSTTSAYSLVADAAYQATWLAALGGDADALAGCEAHFDSGTAATVLTWLAALVDKSNPYYFAAIMQGLPLDPAAAAQVSEWDDLGYLQFANGTVTKALFGADSVLPLGAVDGLVVVPEFSAYAGVELTLNESKAFFDVFGDATAS…	Plasma membrane glycoprotein CD36 and related membrane receptors	0	0	0	signal transduction mechanisms	CELLULAR PROCESSES AND SIGNALLING	Other tr|G3W326|G3W326 SARHA Uncharacterized protein OS=Sarcoph	2e-12	0	0	Absent	Absent	0	0	0	0	0	0	0	0	0	0	4	0	3	1	0	0	0	1	Ancestral	PEXR; _
ASAFind-Auran162992	MPKMRRVWIALVVIAGLVCALLYITHQDNPLVVDDGGSEFNVTETLEDFRCYLTACDAAATAACCGGAACATVEDAACCRRSVWARGGGDYAWVPHEALRCVDRACRAEGFGPHCDEACAPYGTGRWCARRVAADAVLAPRARLSDADYDARLSRACRDPEGVVVDRRGRVVPRLHAEAHDNALGSCVASLADDVVFVGDSQTKMMRFEYARWLDGGRREPYGISAEDFGPAPGAVPDEAAAPPPTSMAALVAARGYDGALAGAFEEVTGVYAKPKRGFEDKKRTNLNATLERLAERTRRNRARRGLYVVGFGVWDLTFSGEDDVVGRFEAEFAAFFPRLLDLVAGAYDEADVVLRNLWTSFERDKGASCGALPEVARSEALNEAIRRVFDAAAPPANV…	Hypothetical protein	0	0	0	Function unknown	POORLY CHARACTERIZED	0	100	0	0	Absent	Absent	0	0	0	0	0	0	0	0	0	0	0	0	2	0	0	0	0	0	Pelagophytes only	_
ASAFind-Auran163033	MPHRTVALLLLATAAALETLHLSNKRSCLFHAPEETTTPVPLVVVLHGYNVEPLNTLDFYFSDLKRLAEERGLAIAAPRGRRLGARGNDGSLCWAAGACCCRTKTKDDADVSFIDEVVEAVRRRAAISALVLVGHSNGGSLALRVACARRDVDALAIFNAPLTHDCAVPATRLYLRHGAADAMLGGREASRVAHPHVPGVGVRETVARFARANGCAGAVESNATQAAHAWDALAPRALVRRSEHRNCAAPVVFDVVDELGHWPSFGLLQTDLRAPLLFAIYGEPITAASAKNNVRLGRPTRIK	Hypothetical protein	0	0	0	Function unknown	POORLY CHARACTERIZED	tr|A0A0R2XMI0|A0A0R2XMI0 9GAMM Uncharacterized protein (Fragmen	6e-14	0	0	Absent	Absent	0	0	0	0	0	0	0	0	0	0	0	0	2	0	0	0	0	0	Pelagophytes only	_
ASAFind-Auran163047	MMDVLRLVWWLLRSVLYTVAYTLLCIAFVLGGAALVHFGAKWTDSLADAAARKRWKRRLDEAARELAPYIDDAKTRAKVLKKAFAVPKLVDHYAVPSTFEEAPPVIYPRVLRGALRYLVSLGHSRAVVGEMVVRAPAILRMKARPNPVVDPLRERGPAAVSRVLGRLKGTMPGSTRRGELLRRAVAKDARLLVRYEFDCWGACQGRCGSCWRHAHVPVDVDDW	Hypothetical protein	0	0	0	Function unknown	POORLY CHARACTERIZED	0	100	0	0	Absent	Absent	0	0	0	0	0	0	0	0	0	0	0	0	2	0	0	0	0	0	Pelagophytes only	_
ASAFind-Auran163119	MEILVVGAGLSGSLAAFFLREALPDAKVHVWDGARGVGGRLATARFGDDELRANMGAQELHYTEDGGAGEIAARALLEAGVASREGPGVLFPAGDSNAVCRRLVEAAELRFGTRVKEVRAADGGFVAAAFGGAPRRFDGVVFAGSVAELATTHGSIDALVRPFRGDLRTVRYTRQACAALAFGRSVRRHFGGGARTLRGAGAVERLVLQENDAVVVAVSTTAYGASITGLRATHRPTPKDLAVKEQVLKAMTEAAATSLGGEAPVASKLNYWKFSRCVCGLDRQFLELCPGFCVVGDYFAGGSTLGGCAASARAAVAALARALAVPSPPPAPRRRRRVLVCGAGATGALVSRGCREFADVEVWEGARGCGGRMSTTRWAPDGGDEIRANVGAQLLHAAS…	Renalase	0	0	0	Energy production and conversion	METABOLISM	Other tr|A0A087XGA6|A0A087XGA6 POEFO Uncharacterized protein OS	7e-16	0	0	Absent	Absent	0	0	0	0	0	0	0	0	0	0	0	0	2	0	0	0	0	0	Pelagophytes only	_
ASAFind-Auran163174	MQLLVALCLAYANAAYVPSPSKGCSGKAAELPVTAGAEPQQQTITIQDASQSQGSIDRTYYLQLPKDYNDSQPAMLITDLHGYYDTAEGQIGENRLAEYLRTAGVNAVFVAPEGSNDGGASESWNVDGNGLNTAAGPLGDICETDRSFWSKYKCYDSCTAGDNGCDAAKGCNSASCMDDKGFLTQLLDHLQDTYCLDVRHNHYTSISTGSLMVMSLVKAIPDRVASMVAGSHFLGFNKNPETKSPVAYMDIHGVQDNTVPANVTNGFHPKKQRAKGHCDEDASGYCAGPDGSAVSNDGFFYTPVPNITLTWAENNDCDFSGNAPYATSFDGADAKWQFSCSAPHGSCGGADVVQCTGAWDHTWAFCPYNEYPCANTDYAQLAVEFMAAHPKLA	Hypothetical protein	0	0	0	Function unknown	POORLY CHARACTERIZED	Bact Actin tr|H0K1D0|H0K1D0 9PSEU Poly(3-hydroxybutyrate) depol	5e-11	0	0	Absent	Absent	1	0	0	0	0	0	0	0	0	0	0	0	2	0	0	0	0	0	Khakista/ Hypogyristea Ancestor	_
ASAFind-Auran163192	MKTVARLVLLLVVGVAGALDLEALVESLLDKLNGTSVGPVIATCLGDLGAFESQLNASVAAIEAGSATQALDGLYLSTRALARAVDDCDVPLAVDYLEKGANALGFNATAHYAGEALTTLVFGLNVTEDVLRILDDAANGAGSDAGAALGDLILALEGSFSCDGKTGTALEACVLFEGLLGGAKIFLQDQAACEGVLEDAVGDVARAVSRLSEGDGAGVFNATVAALADLGRAADACGLPDVAALLQQETGELRAANVTVTDAPGVLLNVTVEGLDVSGDVAAIAAAAAADDSKAAGLACAKLALSLRSAGCDSKACGLFEALLDAFAIVGSDASGDCAADLGDAETLFVQGAAALTAGDVEAGLFDFSVALRDVGGAARACQLDALADLIAAEAVKLG…	Hypothetical protein	0	0	0	Function unknown	POORLY CHARACTERIZED	0	100	0	0	Absent	Absent	0	0	0	0	0	0	0	0	0	0	0	0	2	0	0	0	0	0	Pelagophytes only	_
ASAFind-Auran163280	MVNRHICIIALCSLFRCFAQPEPCTTCPHYVKKTVDAPARFLFIAGLEGSGHHSLSNMFAMCVRRRVLCRHDRELGQLLHGNRSHPTGIFVYGRQAAADIAALRKRFFARLQHLRDAPRDRGAPVLYLLNVNADGATIPDAGMMSYPNFGPPDKVLHHPDMQTLATMAEAAGADLRVLVVLRGARETLVSTSVHRLGEFPPWPEEAAVLGNSAAALASELALVDPRFVVCAPFAVATDPGAHRGAWASRLGPALHPGLDDALVAVLAEGRAVDTTAVDKTRKAIPAAPPTPPGAYDPHVEHVEKMLGLVDAACRRRGGAAPAAAVVEDAAEAPAAPVAAPDAAEAAAREPAPAAEPSEPPAEPAAPSEPAPAGDAPPHDGGAEGRKSEEPCTFTEKEAA…	Serine/threonine protein phosphatase	0	0	0	signal transduction mechanisms	CELLULAR PROCESSES AND SIGNALLING	Other tr|T1G0L8|T1G0L8 HELRO Uncharacterized protein OS=Helobde	2e-30	0	0	Absent	Absent	0	0	0	0	0	0	0	0	0	0	1	0	2	0	0	0	2	0	PXR ancestor	_
ASAFind-Auran163284	MPPQRVLTRCVALIATADALAAPRSYLRNELSQPAASLPQAVQTQVCYLAGFHDEPKAKWVAAFGEPSVTLDVERVSDKSVQPRYHGLDAFCEESGTPDAVDYFSAMIRAATVRYSVRYEVGTVDDGRGSAAAAAPEGLAGATSGAADLLGSACQFPDASLAPKYTASKAAGGSSAPSWMAGGVGAAAASRRRNPFLRRERTAPAWRAACDASGVASYADFGVRLGASAAGAPAGRRVAAPTAAAWRAACDASGVASYADFGIKLAAAGVAGPLASNPAAACRRRNPFLKREKKYVEYDETIEPKQMAQLIMRTREQLAAEISYDLRALVPDASPASVANMAARPAASMYDHSPLRRASFDLCERLATRTAALIAIQEVPAAWARYLKTRLAPDDVDRR…	C-type lectin	0	0	0	signal transduction mechanisms	CELLULAR PROCESSES AND SIGNALLING	0	100	0	0	Absent	Absent	0	0	0	1	1	0	0	0	0	1	1	0	5	1	0	0	0	0	Khakista/ Hypogyristea Ancestor	_
ASAFind-Auran163303	MGAAPLRFLLLLAVTFAEENAVFSDDDNFVSPTAAADATEAALKSSSGGASSAWSEALQAAVAREAKAWATAPADVAAATRDAAAAVAGGAHAVAAWPLRDPAAALPLGRALPLDALKKLQPTTDTVAVPLGETGVALVAVVAGRAMANATVTVDAPGVACVACGVHFAAVAAGEPLVVALAARGRPRGGETAGALTVRAGGRAVATARLTLEAPPPASPCALPAAPASRVAWLASAAPRRAPAAEPVDDRIIDLGLGRSLALARGKRAGLGVFAAVSRGGADLFDDRGLRLELAPDCGAWKRTSDVLTRSLDDGAPVFVWRWTSACGESRVSFEARVAPRDARVVAAATVEAPAPWDDVSVVASFRPGAAPLAAGLGLRSGAREKRHAWTWAPSRPLD…	60S ribosomal protein L22	0	0	0	Translation, ribosomal structure and biogenesis	INFORMATION STORAGE AND PROCESSING	tr|A0A0Q9Q3Q7|A0A0Q9Q3Q7 9GAMM Uncharacterized protein OS=Frate	2e-32	0	0	Absent	Absent	0	0	0	0	0	0	0	0	0	0	0	0	2	0	0	0	0	0	Pelagophytes only	_
ASAFind-Auran163314	METGLSHRSFRESVMPVALALAVCLREVVWSDRLDPFNHHPYFPVGVTTIWDTVPLYVATPDDKRQERLIYQPKYKNCVFKFEVAVTFSMQIVYFSGPHLGTANDNDIFNQGTRLGQHVFEPYEYGLGDKIYQTAEHILAGHRNPPGGSITDAQRDENDKLDFCRSSVERVFAALTDHRAFHSRPGFRGTLEALTAFAYITIHVTAALFRHQPSRRPAKHGPWSHDWR	Hypothetical protein	0	0	0	Function unknown	POORLY CHARACTERIZED	Other tr|F4QCQ5|F4QCQ5 DICFS Putative uncharacterized protein O	2e-06	0	0	Absent	Absent	0	0	0	0	0	0	0	0	0	0	0	0	2	0	0	0	0	0	Pelagophytes only	_
ASAFind-Auran163337	MFKLVVVVAALARADEALERHRAEVLIVGAGYAGLAAGRVLAAAGVDVRILEARSRAGGRTLNEDVVTGRRNVATDDVIALGGEWLAPEHAAARRLIETELGFGVFHRPFNAARNESLRIVVETSAGRAYTTSDAGVASAWPPAARAEIARLSAEFGALAAEVPCGDPLAHHADADAASFESWLRDGGVTTPEAHYALSAFADDAESLGAMGLLGVLWTYNCTDASEDSEKEDWYRVRGGTQGPALALAARLDVDYDTPADSVAKNSDGTFAAGRETKIVNTTSMFTVVSLAARRAYVADRVLLAGLAPPLLNGIDFDPLLPAGTAQLLQRVPMGTSLKYSLVYAAPWWRGLGFLGKIVVADGRETYASLCLDNSPESWRRGVLSCFVEGDGNRRLFRD…	Amine oxidase	0	0	0	Secondary metabolite biosynthesis, transport and catabolism	METABOLISM	Bact Actin tr|A0A077M8D8|A0A077M8D8 9MICO Putative flavin-conta	3e-40	0	0	Absent	Absent	0	0	0	0	0	0	0	0	0	0	0	0	2	0	0	0	0	0	Pelagophytes only	_
ASAFind-Auran163340	MASNVGAFLALPPQIFLVLFLVFLNSFQGFGIRFVRYQYLTNEYGFSDKAAASLLGVQATLNLFFAGVGAVLTDAVGVRRCAMVAMSVSIVGRALVAFGRSRLELYASFLVLAPVGEALLSVGIYRVSLKKLTTPRTRAFAFAVEYATFNLSGALADVLIDALRRRPDAVIGGATFTGTRLFLVATFFVLLASWVVAFFGLRDETVTDADDPEEGAAPAAGSPKRRARAYAGGAWSPRAWLAWRREETRRYVVSPTRPKAFVAPGTAPASRVEAALAQLRRVAAEAATTLRSRRLWRVFVASLAVFGVAKQWSESEQLMPPFLERRYGEKVPIFTIHSINLWGCLIFPTLVAAKTSDLPAFRVIVPGLWIMALSPLALVASPTPAGAAVWQAWLTAGEV…	Hypothetical protein	0	0	0	Function unknown	POORLY CHARACTERIZED	G1 tr|A0A087SPK1|A0A087SPK1 AUXPR Uncharacterized protein OS=Au	5e-32	0	0	Absent	Absent	0	0	1	0	0	0	0	1	0	0	1	0	2	1	0	0	0	1	Ancestral	PEXR; _
ASAFind-Auran163402	MKLVGLFIFAPMALAFRAGPAARRATPRRVSPPGLAGPASRPELGAIAAGKSSPSAADGEKPAYIFNLVASLFFSTFALIALLPTLPPVPMAQQAPKTRQAERAALVRTLLDKKGIQ	Hypothetical protein	0	0	0	Function unknown	POORLY CHARACTERIZED	0	100	0	0	Absent	Absent	0	0	0	0	0	0	0	0	0	0	0	0	2	0	0	0	0	0	Pelagophytes only	_
ASAFind-Auran163496	MQLRFVVLLMGLAARRLQKRRAPPALPQRGLDAATLARLAAATRKLERSYAAPTPGDTVQYYASREPSLGRRALGIARLPLTLGASAGRAASAAATEPPPRRFSARALPDGASLVASRPGARRFLCERVVHPFVRQLLGDHDMFGSAASRALSPEARAARVARLRAATDFLGGAHNLIAPVFLKGRLGLDGGVAATRLDVDGAPDDAYYAWFEPTGTPRLNGTLVYLHGGGFIIGSKATNGEMVARIAAACGVRTLFVAYRKLPEAPFPGALVDALRGVGVALASTPPERLILGGDSAGASLALAALHFLRETLQITPAAGLLLSPMVDIASELEYATDTTNVGPDLLPAGFDPAARREFMDMYRGTSANATLDAFVDALRRRRDGALLSPLAASPRQL…	Arylacetamide deacetylase	0	0	0	Defence mechanisms	CELLULAR PROCESSES AND SIGNALLING	Bact Cf tr|D6TZQ4|D6TZQ4 9CHLR Alpha/beta hydrolase fold-3 doma	1e-28	0	0	Absent	Absent	0	0	0	0	1	0	0	0	0	0	1	0	2	0	0	0	0	0	Khakista/ Hypogyristea Ancestor	_
ASAFind-Auran163593	MFSMTSCFLLATVHARDFPLLPETYSLSVEANLINMNTTTLQHEAYDGDHGRVAFVVVEDGGASRHLVELASGVVVEWTERRERGGPRVAAGCAATPERRSFTVDLARHELRTSNEFLAAAPEGETYLGLSSARGIATDLWRRAANNSYIAFEMLYEFSAAGWTFGGAAGNATVPVRATLRGTAFYGNDGAPLPAPRGFHHVYEFVNYRDSVDAFRDFALPYEVVFEASERLDVCDASAVTDPAQVESLAALERRNPPPTCSDTTKLILRQKAAVLVVVVLFVGAFIGGAAVLVVIASGGFPRTETFVRRRLGKASVARQQLDEDHILMRVRDVRAAAPDAEAAPATLDAQPDRECI	Hypothetical protein	0	0	0	Function unknown	POORLY CHARACTERIZED	Other tr|A7RUC8|A7RUC8 NEMVE Predicted protein (Fragment) OS=Ne	1e-06	0	0	Absent	Absent	0	0	0	0	0	0	0	0	0	0	0	0	2	0	0	0	0	0	Pelagophytes only	_
ASAFind-Auran163636	MTGLRAALVAAWCRCAAPYEALFVNGATRPPRTMVVSVEGRGNATLAAGEGAAFDAAPGVAVDWFEHPASAASFADRVVVASRRYVEPFDRDDRAAARQFVFLDALHVAPCRDGVPATAPIESATYADANRSFRVDVLARRPLVAAVAGFAAPGECDALRAAADAEGRERAPRDGGLSHEGSSFRRRRGVFLPYGERDAYEPHCDVSCDRADGAGGSGGRAATVLLYCAAPALGGATVFPGRGLKVDPVPGSALFFAYDADAASTLHAGCAVRTGAKVVASAFLRSGVSAERPWGAVDVDGVAHVM	Prolyl 4-hydroxylase alpha subunit	0	0	xal	Posttranslational modification, protein turnover, chaperones	CELLULAR PROCESSES AND SIGNALLING	tr|A0A0Q6T5I0|A0A0Q6T5I0 9BURK Proline dioxygenase OS=Pelomonas	1e-12	0	0	Absent	Absent	0	0	0	0	0	0	0	1	0	1	7	0	2	0	0	0	0	1	Ancestral	PEXR; _
ASAFind-Auran163647	MSMVLLLAALRTTAALAPQRLVAPQRRGLVRLLSTANVQDAPAPKRKRVKRIRQHINPLASKQVQPAVLADDWFAAAFADPGKPLIVDVGSALGGWVVESAADDGGRNWLGLEIRPAAHDVAVGRLAKADVGNAHFLQCNANVDLARILADAAAAGAPLERVCVQFPDPHFKKKHHKRRVVTPELRATIAAALAASTFVSPSAYLVSDVLEAATAMRDEFRGDATLVEVGPWNAAGWLEASPLAVPTERERCVLAGKGETSTAPGTAFRALFTPN	Methyltransferase-like protein	0	0	0	General function prediction only	POORLY CHARACTERIZED	Bang tr|R7QPP6|R7QPP6 CHOCR Uncharacterized protein OS=Chondrus	2e-45	Pen_fso_g3042	0	Absent	Absent	0	0	0	0	0	0	0	0	0	0	0	0	2	0	0	0	0	0	Pelagophytes only	_
ASAFind-Auran163741	MVLRKAALVAALAATAGAWSCNDAGAETLMTLTSLQATDAGAVCNDGTPAAYYFAPGSPSSKTFLVYLSGGGQCYDAASCAGRGDGSLYPHHNCSTSDASKPCFLSSKDYGATCNKTGIFSEDPAANRPLHGAHKAYVPYCSSDAHMGDGEKFGLQFRGRRIVDAVLADLAAHKGLGDADLVVFGGGSAGGRGAMVHLDRAAATLKAAGAGAVVGFLDSPYYVDVAPYPPAHFVGFLTEMEDAYENFDTSGVVDAACEEAFPDAPWKCTFGEYRMPFLKTPYLLVASQFDGWQISNSILGYNGIVADPVLDANETAYADALADTTRGLVAALPAKQVSDPKSSVFSIACYSHHASEKAKFADERALDSNASQADALFMFLQPSVTTSLKYVDGGAGGFA…	Pectin acetylesterase and similar proteins	0	0	0	Cell wall/membrane/envelope biogenesis	CELLULAR PROCESSES AND SIGNALLING	Other tr|L8H0A7|L8H0A7 ACACA Uncharacterized protein OS=Acantha	2e-42	0	0	Absent	Absent	0	0	0	0	0	0	0	0	0	0	0	0	2	1	0	0	0	0	Pelagophyte/ Dictyochophyte Ancestor	_
ASAFind-Auran163745	MSGIKQLIVLALALPTAQAFCCFWSSTNDACECDAVASDGSWCAASEDQCLQCGDAQWCDDEPEEPEDTCKGDYSACQGCGGEQCTYCSAEQDVNCCVAEGGDLYECCEASAPFSWRYSMNECDSVAHKTPEPTPAEPSCKGDYSACQGCGGEQCTYCSAEQDVNCCVAEGGDLYECCEASAPFSWRYSMNECDSVAHKTPEPTPAEPSCKGDYSACQGCGGEQCTYCSAEQDVNCCVAEGGDLYECCEASAPFSWRYSMNECDSVAHKTPEPTPAEPSCKGDYSACQGCSGEQCTLRRLRTNDTKATMTVSSADLLYDPQVWCYFAILGWSLRGQVRRATRRGLAAACALVGITWFYIFRFTLAYKNGGGANLFDDAYADVLRGPHARSSCQLLTWVV…	Flavin-containing monooxygenase	0	0	0	Secondary metabolite biosynthesis, transport and catabolism	METABOLISM	Other tr|A0A0D2KV34|A0A0D2KV34 9AGAR Uncharacterized protein OS	1e-42	0	0	Absent	Absent	0	0	0	0	1	0	0	0	0	1	2	0	2	0	0	1	0	0	PXR ancestor	_
ASAFind-Auran163892	MAARFLAFTILFLGRGHALDASPYADYFLPTPTIATPLNTTAGFDILLKPTTLRRSYVALAPHFATQSTQSYCAVASSVMALNALPAVAAPVDGAYAPYAYWTQGVLASTMKAVRDPMYGMSRDQLTAALALVPDLRATNVSATAAWNASADELRRLVKHALADDAASHVLANFYRKDLDEAGGGHWSPLAAYDADGDLALLLDVARYKYPPVWVPLADLAKAMVAGDADNAGGAPRGVLVLEAT	Phytochelatin synthase	0	0	0	Inorganic ion transport and metabolism	METABOLISM	tr|A0A0E9M7J2|A0A0E9M7J2 9PROT Phytochelatin synthase OS=Ferrip	1e-34	0	0	Absent	Absent	0	0	0	0	0	0	0	0	0	0	0	0	2	0	0	0	0	0	Pelagophytes only	_
ASAFind-Auran163912	MGAKNMRAAAALLLLLHAAFAARQDNDTKTYEYNIVVVGDIHDDVDALYRLRDHLQRHSRRYDMLLCTGDLTSMAHEATSKGTAGAGDVPRSNAYMRRAAAVAEALAAMAPLAYFVPGALDPLPLYDAPASAAPANQARNAHEQVEEVTRGLWVAGLGGAPAPFEYKGDGSKSTKKRARVANETKSWLNGFPYDDAEFKKRQQSLRKAISNIPAGDAVLLLTHAGPDGAGTSLLAGADPDSIDDPKGIRKQPLHAGSAALHDLLAAPCVQINQ	Hypothetical protein	0	0	0	Function unknown	POORLY CHARACTERIZED	Other tr|A0A0D2WU47|A0A0D2WU47 CAPO3 Uncharacterized protein OS	1e-15	0	0	Absent	Absent	0	0	0	0	0	0	0	0	0	0	0	0	2	0	0	0	0	0	Pelagophytes only	_
ASAFind-Auran163913	MLFFRGIQGLFGGVPPVALAWVTDVFPPNERPRYLAGVQATIASAFVAGAVLGGTLSSFGLRAPMCFACAVSLLGLATAHHYLKDPADLVFEDEQKFLDGKAREDERARTRSDDAADAATEATPLGGGAQADASPWRRPRCLACGLLSFSCNVAYGGASVLLPLFVLTSYGDLPREAAGQVSGLLFGALGLAQAAVMAGGFAPVSARLGLMPTCAIAALALGAGVGGIPLVGNRCASPWALLAPLALVALGNGLSRPAYVTYLSKIASKKYVSQTMAIVDVTLNAAMVCGPQLTVVFEKDGAGPAFLVAAAAAACELGVAVAVAKADAAGGASRASLLAASGGGRRERAADPPPRPRDVFLAETAKHLEAVLLGRNYEVDTYRAQVCVREILDGAFPYL…	Hypothetical protein	0	0	0	Function unknown	POORLY CHARACTERIZED	0	100	0	0	Absent	Absent	0	0	0	0	0	0	0	0	0	0	0	0	2	1	0	0	0	1	Ancestral	PEXR; _
ASAFind-Auran163922	MPKGGGQLTRGNYAFALAAVPVGLALFSSCKAFHLASFGNRRRGERWSLYACRLLLRTLLRCSFWLTIEDEPSEADWDALIPDESCVVIINHASQFDGFFFGAMASRNVMARAKSLMIAKAFKMPLAGTIFKCLGHQPVHFLRDEAGKFSVDKEKQAPVNAKIRAHVAAGGGVLTFCPEGQINRKDPTKCMAHRRGSFQLAIDLKLPVYGFTAFGTHDFWPHDCALPGKRATVVCGLYAVDEWNAKLADGTAGAVTTADLALMSQAAMQKSLDAVAAKHAKLAAA	Hypothetical protein	0	0	0	Function unknown	POORLY CHARACTERIZED	Bang tr|R7Q157|R7Q157 CHOCR Uncharacterized protein OS=Chondrus	2e-23	0	0	Absent	Absent	0	0	0	0	0	0	0	0	0	0	0	0	2	0	0	0	0	0	Pelagophytes only	_
ASAFind-Auran163946	MSWSSKVVLLHWISTLLLLLQSAAGFDGAIAAAPDGFLQAAFEPWTRNTTSRAWTGGDVGASCALTPTRTLWVFGDTLIGHWDGKRRVSEGAAMPHSSVGVWDLGAAPRDAMTWRWGPGNASFFRPSWESSKEAFWAAVTAPRLVDGRVLVLGNRVLYTGEGGPMGFRTNESFIFTIDGAADRPDDPASWELDYFSLPHTGNLSTGGFVDFARGALLVGPWLYLYGNVRTAATGGREVLSRIPWADLRERNFSAQEYWTGAWRRGWGDDLPEALATLWSPQVAEMQPQWCDKTGSYVALTIPFGSTRVELRAAPAPEGPWTDPRKVYDIPPPQNDTTKFFCYATMQHDVASLPRDPSSPPPDLVFTYVCNGRTLADVFAPGAEASYIPQFVRLSFL	Hypothetical protein	0	0	0	Function unknown	POORLY CHARACTERIZED	Bact Fibrobacteres tr|Q1ITZ7|Q1ITZ7 KORVE Uncharacterized prote	1e-16	0	0	Absent	Absent	0	0	0	0	0	0	0	0	0	0	0	0	2	0	0	1	0	0	PXR ancestor	_
ASAFind-Auran163957	MGRQKLATALLAPLACALVAPPPTTQPRAARRLAAGAFASPERLYPNSYVMPTGQRYATAQTRAQWLADWRAITECLARFPTATPQNLDRTQLAVSLNAACTDELAFMTGGARRRPSPFAITLVDALFVAAYCDAPRYARLREYALAQYVPLRMGDVCERVGSPRVAEVARTGGACFDQNLFDPATPEYEAMVKCHNVEMRLALLALLATSSALRWPGAAPKGAVRGGAEDTKDADLFEEEAAPELSEEEQATKRYADAVAAAKAQGGACAALDAFEAESLKPDRNESLLAVHWMDVKLQNLQAKKDQLAGNATTPEPGLLGRMKGALSGSKASGFDEAAPYAKGVFLLATECGAYVEAEKLSEAQHAGFCERCAAALGVDDETFADAHKRFEVALGKE…	Hypothetical protein	0	0	0	Function unknown	POORLY CHARACTERIZED	0	100	0	0	Absent	Absent	0	0	0	0	0	0	0	0	0	0	0	0	6	0	0	0	0	0	Pelagophytes only	_
ASAFind-Auran164028	MAAHYVRLAVALASIDALVYTPPRNISMYDAWLYVDDGAFTAYYLAKPANASGSGAKPAWDRVMTITSDDGATWSDAGVAVAKAPGAKWLGSGSVWRTGDAFVLSYSQEGYGCAGDPGGGPTGDPTWCQSLFFATAPTPRGPWTTTPAGAFPYGEGYEIGGRWDCVAALRDGDGGVYGYWTASPRDGGCDSCGAGFGYSKDGVTWAARPTPGPEIKGEVGGVARAGGRVVMLFDAGRAFWSDAPAGPFAAAALNPSFLGQALGARFPRIWGSDVTGGPLLATHHQMTGPDCSGDGGLECPVYLGLVKRATLGADGGLRATWFEGNDNLRGEELARVADADLDRGLWLEGTLGAGGGFAVGLAGGGGDAAVVVLANGSFALGLTRNGAWTAPPHVVDRSL…	Hypothetical protein	0	0	0	Function unknown	POORLY CHARACTERIZED	Bact Actin tr|T5KH28|T5KH28 9MICO Uncharacterized protein OS=Mi	8e-18	0	0	Absent	Absent	0	0	0	0	0	0	0	0	0	0	0	0	2	0	0	0	0	0	Pelagophytes only	_
ASAFind-Auran164110	MGGPYAPIGARRSRRRLPLAALGLAAVAGVAGLAYYRRGGAAPPALAAAAAAASSEPSITVRNDHGAWRSTTAYPWRYVVEPFRRTTIEVAGSNSYVLAVGHVGATGRSASRDGAANAARPAASHAVISSASNVIEVEFYRVAGDYELFLADETTRAETTVKLKCKYVRREIRALGDDERAKLFGAMSEVHRLGHAEGRAKYGKKFSNYESLTAKHLDRRSLLGCTPYHGHDVFLTAHAAFNLEFEQALQTVDASLSSPYWDYTRDDAVYGKDWAADSELFTDAYFGSYATADHVISGGPFAFAPVAAEGALGVYDWPETNAYGKLTERWNGAADKYVARARTVCGLETKARLPGCANLRDVLKSANDTRPFGLLSGFHSAVENEFHSVLHGAIGGAWD…	Tyrosinase	0	0	xam	Amino acid transport and metabolism	METABOLISM	Other tr|A0A0L0GEJ5|A0A0L0GEJ5 9EUKA Uncharacterized protein OS	1e-13	0	0	Absent	Absent	1	0	0	0	0	0	0	0	0	0	0	0	4	4	20	0	5	0	PXR ancestor	Eustigmatophytes only; _
ASAFind-Auran164202	MAWLRLCALSAGVAAFQNNAPTTKRALEGLRAAWLEEQQSVAGLDGQSNDEAEVAARAALDAIRADGRLVNDAEAEQAAWEAAWIAVKVANLERLKNEKNFAAGKAAEDVKGYVPPLGGRAAGSLDTFAQEKPKAVGGSSAPAWLAGNVAGLGEHWLSGSAAPAAAVASPAASTGNMDHFASTAGSFKGKDRDFKSMGASSGPDWLSGSAAPAAAAPAAAVASPAASTGNMDHFASTAGSFKGKDRDFKSMGAASGPSWLSGSAAPAAAVASPAASTGNMDHFASTAGSFKGKDRDFKSMGASSGPDWLSGSAAPAAAAPAAAVASPAASTGNMDHFASTAGSFKGKDRDFKSMGASSGPDWLSGSAAPAAAAPAAAVASPAASTGNMDHFASTAGSFK…	C-type lectin	0	0	0	signal transduction mechanisms	CELLULAR PROCESSES AND SIGNALLING	0	100	0	0	Absent	Absent	0	0	0	0	0	0	0	0	0	0	0	0	3	0	0	0	0	0	Pelagophytes only	_
ASAFind-Auran164218	MALRLLALLAAARGAWRPQEELARLHGASFAAGDAWRRVELELDRSLRAYDAVPSADAAASRAAEIFARDASFFAVVENTLYVSDAHDSKIKHKPHYLFSTILSMLRREPFPNFVATWDVAATGAHCRRVGRRVPCLAIAKQGGFNQTGVLIPNPYFAHVDEWDARVATWRAAIPAWDDRDPRLFWRGSVRSACGPGNVARVAALTLTAQHPDRYDVRVTHGLDAPDAKACAREFPYTKAMVDLSTGKIPAPTGGFVNASEFSRWRRYLNLPGTMGGSYSRNLNLLWPLGGAVALWDGSAVEWYYPGLRDGETHAALDEKSAGAALDALDAGEAALAAAAGAVHERFLAGGSLDRYWRLLVGRLRARFRLGDVLDDLGGAAAAVALAGVDCGALRRVYW…	Hypothetical protein	0	0	0	Function unknown	POORLY CHARACTERIZED	G2 tr|A0A061QP85|A0A061QP85 9CHLO Uncharacterized protein OS=Te	1e-18	0	0	Absent	Absent	0	0	0	0	0	0	0	0	0	0	0	0	4	0	0	0	0	0	Pelagophytes only	_
ASAFind-Auran164271	MAEPKASFTQMFLMAVKLyesAGALALPATLHACGVVEAIVLFLCMGGAVRWCMHAMLRAKDYCASRGVRVDAYPDLGSELIGGEVGRRGIEVSIVGFQLGVCCVYLEFAAELLSDVLPNRGRSDARGRAQWVVFLVPLVSAPCCLRHLRDLGDVAKVATAFFFAAWAATLGVCVARISGGGPRDVDPGPRSEFSIVAAFATLCYSFEGIPSTTRRGHRIDVAPLELGTLVQMANALSEPKRADELVRSAVTAVLAVYVVTAFLGGYAFDKPRNPLTLSVLDHEPGPPAVAVNVLVCVAVVLTYPLQFYPAIVALERIAGVGPGARAPHGKRAKRRRPSGGGPDESDESDDDDADAEAAALLEGGRPVSAAADYGSSRLGDPDASVFITRADGGFPAVA…	Amino acid transporters	0	0	0	Amino acid transport and metabolism	METABOLISM	Other tr|G1X911|G1X911 ARTOA Uncharacterized protein OS=Arthrob	4e-14	0	0	Absent	Absent	0	0	0	0	0	0	0	0	0	0	0	0	2	0	0	0	0	0	Pelagophytes only	_
ASAFind-Auran164425	MLRALLLFASATAARALRAPAAPQAAARSLFHEELATLRAVADGASATGRFRPHARYTSRFGEALRHGAGSDPDVASRAAAMRDTLDAGGDPLAAAAELGEAVLQALECEALVESRRRIKDAYLLSDAAPRDGGEELKGRLFFAALEAVADRAPCLEGGGQLVDLVFALALARGALLATDASRGRRLERAVTAHFHALPREADGVAFDGVAAADLLRTPRFDGCDAASCATHTPLLVAFAGLGASGFVRYEWRGAAHRVARRSRPFDALFVADPAGSWYTGGLARRYRSDAALATALRRARRRRPVAFVGDSMGAAAALKHARHADAVHAVAPQTASLHADVHVGREDLYLRPASCARRVERPMARSVRAALRRGARVALHHAAACDVDAAHADALAAR…	Hypothetical protein	0	0	0	Function unknown	POORLY CHARACTERIZED	G1 tr|I0YUC0|I0YUC0 9CHLO Reticulon-like protein OS=Coccomyxa s	2e-06	0	0	Absent	Absent	0	0	0	0	0	0	0	1	0	0	0	0	2	0	0	0	0	0	Pelagophytes only	_
ASAFind-Auran164482	MGCLQRSLSCLVAALCSVAALESCPQALPASARVRLLVTTTSGPKNVANRDAIRGTWCTTAAATVTRSRGAAAVAVRFFVARATDGAAAAALASERERRDDVEFLDDFDDTRYTVLLKLLRAVEFFAAHASGPTHWGRIDDDSYAFVDRVAAGLLAPERIKLAPDTKDDAFSADEFVWSFFMERSDFHAAPFAVGFGSIMTAGLARHLAAASLDFGFGRRGDLVAHNRDDGCDIGEANDVGVDTRRTGGCFMERFWDDDIFLGMVLWPLKHARLHAGQEKRAKFPTSKAPISAVFHSLHDDKFHWIAGRDGRASPRGIGPDSIIVNGLVASAGEFEKTFKGDYFGVNADVSSSVSSFQPSEFDVYDKMGRYVGWRMHYNDQAYDITVARDCDERHYSNA…	Pyruvyl transferase 1	0	0	0	Carbohydrate transport and metabolism	METABOLISM	Bact Cobi tr|A6LD18|A6LD18 PARD8 Polysaccharide pyruvyl transfe	2e-20	Pen_fso_g5445	0	Absent	Absent	0	0	0	0	0	0	0	0	0	0	0	0	2	0	0	0	0	0	Pelagophytes only	_
ASAFind-Auran164508	MTTSKIMLLLLLPQTTALQHARQAYAEFLLPCCDGLDGSRATLEDAGDAWTVTAARAYNRGQTIFSVSSDALLTPTAAYGDKDLGPPLRDLARQAGPGFDVVAVAGLLAAERVRTYRARADQGLAPESAGTVVPSTWGPVARRLWAADAPAVDPSVAPLVEQAVSLLLPLLEVAARRAFTAPAPVEPKGFAPANWRAMLEDGAGDSWSRGELERVARSAVALAIDRQRAPPPPFGDGGAPGAWEVTADAIREPGRQVAAAVGEDAMAIPPPEALVNGGGDANAALASFAGKVPSGEARPALVVVATRDIAPGDAVVAVDPWA	Pyruvyl transferase 1	0	0	0	Carbohydrate transport and metabolism	METABOLISM	0	100	0	0	Absent	Absent	0	0	0	0	0	0	0	0	0	0	1	0	4	0	0	0	0	0	Khakista/ Hypogyristea Ancestor	_
ASAFind-Auran164560	MARVGLLALLTLTAYGLRSPAPPHPRHNKRAAAHVCGASRAGVDVGGAVAALAAAAALTLGGPAVAENELAALGAKGFDSSLVDTSCFAEGGACGAAAKACLNTGDCRRGMTCTAKCLGDNACITGCFAKYGNAPMNDLLECSIEKNSCIKVAILPTGPDSATEAPAPPLVPVANFDQKTLEGTWYKVMGWNDRYDCFDCQKNSFASAGRDKLAVDVEFSMPRPPAGAYPLRLSEKLVFDQRSAPGALLGDGAAAPRRHARTEGHMFGLTFWENWSVIGENAKDEPEFKFIHYSGKTSQNTYEGAFVYAREPTLPPAAKKSVYRIAKEAGMVPANFCAVRNDLATCGADAAAADEAPPLPEALARKGLFTRAAFASEVDETGLASDRKPDPVLPKWVRT…	Dihydrolipoamide acetyltransferase	Carbon/Glycolysis	6	xan	Energy production and conversion	METABOLISM	Strep tr|A9T423|A9T423 PHYPA Predicted protein (Fragment) OS=Ph	8e-18	Pen_fso_g6783	4	Absent	Low confidence	0	1	2	2	7	1	0	0	0	4	12	1	4	1	1	0	0	1	Ancestral	Eustigmatophytes only; _
ASAFind-Auran164565	MGGHPRRPRWAAGSAVALGGLACVVAASFRSLLIDPRSAVRSAADRWIRFAAPPGKTLASTVALDASAFLAFPAVVEMLDLKGVAAADLYDYVPRQLTATFRNAGAEIEGAIGRSALGGWVALSLSSGNKASYVVVVDYANTYGPRGLKVYNASSLLVALGANANKGPRAIWNFVEDTWTILCAGGSNDAHDLQLSYDGSQLWQADGRTAVEAWDVASGAVVASFAEVDVEDPNHVQVTDEDAVAYVSSRQTDGVVKMKTDGTVLWTLGGPNGDFNVTFGDDHYAAGSSLWVGQHNAEYVGDDEYCLFDNQEGTGADSRLLCVELDYHRSKAAVTFSKDLGAYTPHFGDNDRLPTSNQFGVHWPDQVDVDDQYDVRALEVVRATGDVVYELKVVGAKCR…	Hypothetical protein	0	0	0	Function unknown	POORLY CHARACTERIZED	0	100	0	0	Absent	Absent	0	0	0	0	0	0	0	0	0	0	0	0	3	1	2	0	0	0	PXR ancestor	Bolidophyte/ Diatom Ancestor; Eustigmatophytes only; _
ASAFind-Auran164630	MRRLAIAGVVTTVAAWYITRRRRRRRKLPRLRTAIPGPKSQALITRLASHECPAITARRARRADALGAAATDPIVWASASGAIVVDADGNEFLDVTSGFGVANLGHAAPAVVAAARRMLDRPLVHAMGDAFADESRVELLEALASFLPGLPKGILGCSGADAVQAAIKTATLATGRAGVLAFGGGYHGLGHGALAATAYHAPSFRAPFEAQLGAHVTFSEFGGAVPSLRDVGCVIVEPIQGRGGIREPPAGWLEELRAKCDAEGALLVYDEVYSGFGRTGAWFAFEALGAPPPDLICLGKAMAGGFPISVCLGTRAAMDAWGASRGEALHTQTFLGNPLGCAMARASLRELRRVDAPALAERRGAELRALLAARGLGPVRGRGLMLAVDVPDPLRAMAG…	Acetylornithine aminotransferase	0	0	0	Amino acid transport and metabolism	METABOLISM	tr|D0LLI5|D0LLI5 HALO1 Acetylornithine transaminase OS=Haliangi	2e-98	Pen_fso_g13081	0	Absent	Absent	0	0	0	0	0	0	0	0	0	0	0	0	2	0	0	0	0	0	Pelagophytes only	_
ASAFind-Auran164644	MARPQIGLRRAVLAVALIVASPLKFPSITLPTATPHKERIAHLQEQRRAIDAELAALEAEAGPALEAEAGPALEAERVRPRDAIRGLYKAFNDRDAPRVASLLAEDVVYEDLLLGASTICRGRESFSQALAFHPAFLSAQLGLPMGRLELVVDDVACDGERSVGVEWHVELNGEPFPLSRGLSLATINAAGELERVVDIAEAPWRVVGLVVRPLLSIFGVGTAAVGAGSVFWLGQ	Hypothetical protein	0	0	4bf	Function unknown	POORLY CHARACTERIZED	Strep tr|A0A0E0LZ16|A0A0E0LZ16 ORYPU Uncharacterized protein OS	6e-13	0	0	Absent	Absent	0	0	0	0	0	0	0	0	0	0	0	0	3	1	1	0	0	0	PXR ancestor	Bolidophyte/ Diatom Ancestor; Eustigmatophytes only; _
ASAFind-Auran164645	MDRRRSCVLAALLATASAFAPRAAPRCGVAVSESPLDRLGGLLGGKKAAPPPIVEDVAVDDVAPGEMTTAVEGLTPELDGLRKANALFNQGLIGRDEIDEYSRTLGEAQREKARAAAAAAAAEKKRERERREASERVANASLSAASFVAGAAGNAARGLAGAAAAAAVGATKSAASAAAGGVAGMAKGAVGGAADLAAGAVKGLAGAVVDAAVVKPAKAVGDKVAYELGAPKRAVDAAAAEAAAAPGRAADRLKAEADAARAAADAAAEDARLAALARADGARASVQDVVDSVATLPDATRRAAKASVTVLRGFSALAAESGKEEVVEADFAAAASETKGTALAVDEGVRVESEVVLDDGDVFDPGLEDDPGAIFSAVARAGLAAAAKVTGDKAKELTE…	Nuclear receptor coregulator SMRT/SMRTER, contains Myb-like domains	0	0	0	Transcription	INFORMATION STORAGE AND PROCESSING	0	100	0	0	Absent	Absent	0	0	0	0	0	0	0	0	0	0	0	0	3	0	0	0	0	0	Pelagophytes only	_
ASAFind-Auran164665	MAALLLLGLLAAPALALRGAESPWAWNIAVIYKRNNPFSVAAKDAVKANLCARFAISPCEVTPNGKPGDIYLAADLDVHVPHKYFSDVIVWLQLQRSKTVNGGGYDLDVLAAPDLGEGDWPAGKAPSELAVYAGFPTSKNTNRFPAAGVAAARAAPAVAAPETHNTTCGNACDAADSGCAHTCDYLVHTMNLSCAENYAPGQKYEGWCDETCGYGGCEDDAWATSCSYDATCYAPYVNNTGCTGDAQVASMHFHFYYVPNANASLDKVNAFTDAATTELELDALTCPDNNGHEEPHNITCWLVGPGESGPMPAPPQWTPAWTQDHGTSSFDFSTFSLFVVREDLADVLQYVLSNKPADVDFLVHPNTGCSYADHVDWGLHATNGATKYTVANRFGTADE…	Hypothetical protein	0	0	0	Function unknown	POORLY CHARACTERIZED	0	100	0	0	Absent	Absent	0	0	0	0	0	0	0	0	0	0	0	0	2	2	0	0	0	0	Pelagophyte/ Dictyochophyte Ancestor	_
ASAFind-Auran164682	MLASASPLLRRGAAAGAALVAAAAYTGNEYREWLALRDDAVVAEKDLPPTRVAQRSRVVSAPGALSAAALAKIEAWHRDHERSLGSTGRTESNGSAAFKTGAWETSFLHTGGLFHRDCSDVLETLKAAVLRADAATQQPLLAQNGGPIDAGELQPRTIERHTVRPGGSLPYPEHHDAGSVYTIDVLLVDPDEFGGGDFSTLEADGTMREHRFGAAGDAFVFQSHKYHCVAPVTRGERRVLVVEFWIGEARTCAHRCEHHFAPCDYTATESFWRRALANIAGGTVGGGDF	Hypothetical protein	0	0	0	Function unknown	POORLY CHARACTERIZED	Other tr|A0A0L0G441|A0A0L0G441 9EUKA Uncharacterized protein OS	6e-17	0	0	Absent	Absent	0	0	0	0	0	0	0	0	0	0	0	0	2	1	0	0	0	0	Pelagophyte/ Dictyochophyte Ancestor	_
ASAFind-Auran164686	MMTPMGEKVRAPKQGGLEVGATVATLLLLVATSVWTFHVQKMPNFQIKLDVAWTITDLGQTVGGGSYVLVRKYGVWKLSCQLWKHGGRALGALMYALSCVWPHVKLLLVAALVVRARLYRTFDKRFHALTFLGRAAFVDVACIIIFVAVGRFAGRVEVKPFVYESTPEMHFSLNFAGRPARGVLAYCLTVIVGQALTHGVLVVLEACATGDECEIEDDPAFLEDDASDDDDGQFIPKKTKTAIRDPHPCVSFVDDDDDGELDVARTVFVLAVAGLGFAALGYSLRLSAAPTIMSYSFRSDVNVRLRDVYDYDWLPPELKDQILLHFDKHNDHDFSTWDIIAAARLRRPFMCHVDRTFDGVPPKRPSSTFLFQLAHFFVVVAPLARVACLGAACVVPSRV…	Hypothetical protein	0	0	0	Function unknown	POORLY CHARACTERIZED	0	100	0	0	Absent	Absent	0	0	0	0	2	0	0	0	0	0	8	0	2	0	0	0	0	0	Khakista/ Hypogyristea Ancestor	_
ASAFind-Auran164764	MKLLLLLSLPAAAFAASCGGEFSLCADGSCALTNRSCGRCAPGAYACPLSATACVAGLAAYESCPGLDGTYLDASLPEADRLAWLADNVPLEDMIGQLVNAAPAVDAVDLPAYNWLNDNEHGVKGTAHATVYPMGASLGASWSVDLAWRVGAAIGNESRATHNGLADKSGNACGSTSTGEVVANGCGITLYAPNVNLVRDPRWGRAEEVYGEDPHLTAELAVGMVTGLQGNAEGSTSGPGGGPLVTGACCKHFAAHFAVYQNEDLPADRMVLDANVSSRDLWETYLPVMKACVVRAKATHVNGKPTCAHPELLNDVLRESWGFDGFVVSDYDAWSNLVTTHKYVSTWEEAAAAGINAGMDQEGGFGDYSPVDALPDAVRNGTVAAATVRRSFERLMRVR…	Beta-xylosidase/alpha-L-arabinosidase	0	0	0	Carbohydrate transport and metabolism	METABOLISM	tr|F4A268|F4A268 MAHA5 Glycoside hydrolase family 3 domain prot	1e-128	0	0	Absent	Absent	0	0	0	0	0	0	0	0	0	0	0	0	3	1	0	0	0	0	Pelagophyte/ Dictyochophyte Ancestor	_
ASAFind-Auran164846	MVLRMLVVATCAHAWLLENSTFWRSPQSEEPMWKRMLRTTSPRRRGVILWAHGRSATDTYCGTLKDSAHFRYCNGIKEGFNTQHREGRDLTRKNLERCARRNEMLTHVKPSHLSGKNKPDNLNTPEKLMRAARELGYEVIVAEYRSNALARMVSSWELKPHSAADATAHFCRHRGGLVRTFNKEYSLWQRGLRAAIHERLKVIELSFENVTRGLCAAVKRTTLALESSECGGSKCACHKFKSPHTKTSNRAASLAGRTSKEAAACITAALKDKPDYAWMLDLSRGEKRMFAMVRCKKMMLARLTLLLPLAVAFTVTAPRAAPPCGVPRRGASILGAAKKGFGAKVKAKRPPSRDSVKAKPSTRDGRGGGGGAPVVPLDDDVRLALDALDEAGGGIEAYL…	Hypothetical protein	0	0	0	Function unknown	POORLY CHARACTERIZED	tr|A0A0J9D5J0|A0A0J9D5J0 SPHYA Uncharacterized protein OS=Sphin	1e-09	0	0	Absent	Absent	0	0	0	0	1	0	0	1	0	0	3	0	5	0	0	0	0	0	Khakista/ Hypogyristea Ancestor	_
ASAFind-Auran164850	MRRPLLVAATVATIYVAVSMGPADTLTKNLQNWRELRFVHALCWSHLLGVACDWCLAEAARLNAVPRPRRAARPVAEATLDLFDKRAPFVVRGALRGPAWTAASLAAMPGANATTYSFQCAANVSERLRAGSFDGYGCALDLPLAEGLRRGFYVRQNNRLLRDFPALADAAGLDEPFLASLREGKFSLRGVFMGEWDGRADAAPSRGSSLHSDLSANWYAQLGGRKTWTLVDPTESARLLPCFDERPGVPALFSGLGYGADAPPSATPLADVDRLVVTLDVGDLLYVPSWWWHQIENLPGFNAAVALRGPRSVVAALRPSAPAFFATVGSLPDIAVQTRNLLATRLGLRTGSFEDAFLKDAASRREL	JmjC domain protein	0	0	0	General function prediction only	POORLY CHARACTERIZED	Virus tr|G5CS53|G5CS53 9VIRU JMJC domain protein OS=Megavirus c	9e-11	Pen_fso_g14154	1	Absent	Low confidence	0	0	1	0	0	0	0	0	0	0	1	0	2	2	0	0	0	14	Ancestral	PEXR; _
ASAFind-Auran164875	MKMAFLSLLGLLLAPTTALKIVMAPDASTYAIADETRTLFKSGTNSVAVFVDGAWKSEQDRTLNLTAYDLVDGDDAVIGAYEGVEMTWATDTGTRVVTRAVAAAAAAVFAISFPDGAARTSPYAHNGESHESVVANWPCFVSAFGAGRLSWGGPFVRPSPGAATTGPMGGPLVVFDGATAAVASAYSSFKASSAGPGKTWDGAPAVWAPGTAGTVDSIPANFSHEFLVSVGDTGSITAAVAAWGALIRRKQGATPYDDVTLQKVGYQTDNGAFYCFCGGGDCSRTLIDKGAELRGNGAPMGYLSFQGAGASSGRGQAAPWCVSTWGVDGGLGSQYPLSVGELSRAFDAPVQLYAPYFCPGSDYFNDTSPWTSLVSNTSREGCRDYAFEDVAPAQSLEFY…	Hypothetical protein	0	0	0	Function unknown	POORLY CHARACTERIZED	Other tr|R7V6S4|R7V6S4 CAPTE Uncharacterized protein OS=Capitel	5e-43	0	0	Absent	Absent	0	0	0	0	0	0	0	0	0	0	0	0	2	0	0	0	0	0	Pelagophytes only	_
ASAFind-Auran164893	MGRALACCALALVPLVGFLLAPLGWGGSGGGADVVGQLYVDGEVWIDDATSAFDMAAVMFAEARALWASDGWHRVSSPSARVTVESRRIDAGAFARSGVLVTRGTGVIKNATADATIRLLTSPEGFFVINPMSDPKEFGEYLEDFSAGWGNADARLEVAEAKAPLPPPFLPREFVVLNAMDPAERLFVSKSVLHRSRPGGSEFNDLGVPPPEGKVRALNTFAVAADDVDGGHCRVRTINFAHLGGWSSTAMMNWINCKAFLAPLYDRLQAKMDKLD	Hypothetical protein	0	0	0	Function unknown	POORLY CHARACTERIZED	G1 tr|I0Z1G5|I0Z1G5 9CHLO Uncharacterized protein OS=Coccomyxa	5e-07	0	0	Absent	Absent	0	0	0	0	0	0	0	0	0	0	0	0	2	0	13	0	5	3	Ancestral	Bolidophyte/ Diatom Ancestor; Eustigmatophytes only; _
ASAFind-Auran164930	MARYVVAAAALASTAAFQPARPRLAPPMQMVAEDGLRLRSIAPERATEPLVDEALVEEALRSEIADFVEEALGVDEDALVVDGGAAVAPIVVEMDLAKATVDASEGLAGLGGDAIAAVFGDTVRRRLWTKADFMHAHAASGAYFLVGAPLWLLYSHATAAGHLDAVATWRFDGPLETSLLVAGVANALTAIPMARFSSNKMFDVTDLKANGFTFGGAGLTLMSIWIAAWFSGGYPAALLPAGPAFFLLWASVCAGTTLNWEIMLQQNFEAAEEANKEMATRGGRKTDLERKFKTATPEELNEKAILYRLASWPNLTQLLFLYSLCLPDAAMWWAGVVERYPNQGVLGYHYGFASAVGYALSMFSETLRDRKLVSLRVDLIILVVGVFLPMVSVGLDGVL…	Hypothetical protein	0	0	0	Function unknown	POORLY CHARACTERIZED	0	100	0	0	Absent	Absent	0	0	0	0	0	0	0	0	0	0	0	0	5	0	0	4	3	0	PXR ancestor	_
ASAFind-Auran164970	MRWLLAPLAVAAAEDFAAHAAARLAREERACGPWVGRVLERRGPSLVYERAPTGLADIFSAMLTALWSATLSGRRLAVHWPESAGTVHLGGREVRRREPARLAANATYFKRTHEAFREALRAGAAGAVPWPGGDPWVVSGNRGLTGWLFDDAATRAALAAAGVDAKTAVAAAGCALHRLAAPSRRAYRDVVRPLLAALDARRARGPVVCLHARTGLMPEVEAKKCAPGASPPPKKRCARPDDEMHGAAAAVSVADLAGFVACARAAEAAAGGAATWFFAADSASLRRDFVATFGADKVLLAPWAPDPFAAYQHGGGSRGGGRRDSVVPDDGDPDRMRGALGRTFAEWYALSRCDHLVASRSGFSRTAAVVAAATRNATVHYVSRLDASCRRADPGSPTE…	Hypothetical protein	0	0	0	Function unknown	POORLY CHARACTERIZED	0	100	0	0	Absent	Absent	0	0	0	0	0	0	0	0	0	0	0	0	2	0	0	0	0	0	Pelagophytes only	_
ASAFind-Auran164999	MRPPRAMRALIALSTLAAAFRTPTHRVTARKPDKKPPQTVAPILVAASTAVPVDPAPPKRRAWLRFFADTDDAPRRSARSWITEQCARGWIRDQKKRGRLALEHVERVDAVEPEECDVSEGLSRRCPDVVRLTSSGVVWIGARPGGPKLVASRLEAELVNLHRRVLTGGRRGSLVAELTMTGADLDGSLWIRRRLDGIVRKVLVKWMGKEVCVADDALDFTTTIDAGGRARVDGTARVRRAPTPLERYASGDGGYRESNFRFAVSFVLEADRGAILFRDPVVSLPDRPSFEAPPQWLWASQPTYALALAHTTTPLVEGGAALFLSSVTVDPTASFSITSLVPSAATPGALVATVESGPQKFSRSRLFRRGRSSAAPRPRAAPRRQPTASLPALVDEAAL…	Collagens (type IV and type XIII), and related proteins	0	0	0	Extracellular processes	CELLULAR PROCESSES AND SIGNALLING	Other tr|L8HCP8|L8HCP8 ACACA CCDC49 protein OS=Acanthamoeba cas	1e-06	0	0	Absent	Absent	0	0	0	0	0	0	0	0	0	0	1	0	3	0	0	0	0	0	Khakista/ Hypogyristea Ancestor	_
ASAFind-Auran165026	MSRALLLLLACSLVRIDAFVAPPRPAPTIQLYAEDGPSRRGRRRARKERTHLTTPTEAAAPAAPAPKKAIPRPSVLDGIGTPSPKKLKQRTAQPPEAAAAPPRAAPPRAAPPRDASPRAAPPAFEIYDSAPDERAADAPEPAPAEAPDDSPAAFAAAAWDAEAGEAAAAASYVASCRAKLVSLYELYNPAKLDDVDDLLAKYAGREALLLSAVEGKYSGAGAIPLFKDEAAVMQGARLMEEYDARAREARAASAARLAAAAAAAAAAAAAGDAAAARSAVGAAVAESLDTGDDAVLAALRGAVLEAAATNLDGAAALAARAPEEFAWADGENVFAARDGVDAALAAAFRDAAAEAYARDGPAAAAALARAAPAHRGGNLPRLAAVGGYLGAAAESGGAW…	Predicted GTPase	0	0	0	General function prediction only	POORLY CHARACTERIZED	Bang tr|R7Q9B2|R7Q9B2 CHOCR Uncharacterized protein OS=Chondrus	1e-23	Pen_fso_g5919	0	Absent	Absent	0	0	0	0	0	0	0	0	0	1	0	0	2	0	0	0	0	0	Khakista/ Hypogyristea Ancestor	_
ASAFind-Auran165055	MASAPHHVLLLLTRTPRIHPLLLLLTLSTAFDACSYDGRVSWDGPKAFLALLPCDATDPHSQWAGATLSDGAAASEITNGAACLSTISDEPARVVSPCDATRWSLRANQTLAVTAAAAGTLVGKGVGACLDLRGGGGPTVELWTCHPAGDADAPNQQWTYEADGTIRSPKNPGKCVTLNRTAMNPYVATPCAWPNKPPSTAPPRSDALRGVALLEDATPIPLYGADTFYPAEDRDGNFYSGFDDGGLGGGGTSSVSVSSSSPTGFGSTTGSAVVSGGRDWRNLSVAAVGGPIVEDGFPMQGPALGRYTSANLFVNGTWWTGSYGLGLSSKTNSLSIEIGPFVGFRHSVDGGATWKKPMSGGAELNVSRNLWGERAADAPPRGPPIDGEPLGSPAGVKMG…	Hypothetical protein	0	0	0	Function unknown	POORLY CHARACTERIZED	Bact Chlamy tr|D5ER25|D5ER25 CORAD Uncharacterized protein OS=C	7e-45	0	0	Absent	Absent	0	0	0	0	0	0	0	0	0	0	0	0	2	0	0	0	0	0	Pelagophytes only	_
ASAFind-Auran165082	MENPRYVVVLLLLAASFRLLIKMSRTELLLPRPKRVPPARSESRAARLDRSADRRYVHRDAKFTSYDLGQNWSWDWCLCFRVRPETEALAYDARTARFTLRYVVERLELAGLETKLFRSVDRGLIFVKIRATALRLKEEAARTEYGLKLEPREVVRRVERGYRDALGQYVWYPRRDGWTLPDVPGRVFNTAIVDSEGQSPFAYEAYAFGRYDRRADVQSAYATYLPSNSIFRGVDRLKLIKSIMEADGKNRGAQIKLGELLAKDALRAAYPLHNAGEVAALTDRWLTYATPPWRMPVDAIKDYYGEKIGTYFHFLGHYTTWLAIAAGRAELDRRFGGSPPNFRTLHLGHIDAAGVGIATYLALLFGRGSGGVLLPLYALFVNLWVTGFLESWKSAEATM…	Anoctamin	0	0	4gy	Inorganic ion transport and metabolism	METABOLISM	Other tr|R7TSA0|R7TSA0 CAPTE Anoctamin (Fragment) OS=Capitella	5e-40	0	0	Absent	Absent	0	0	0	0	0	0	0	1	0	1	0	0	3	3	3	0	7	6	Ancestral	Eustigmatophytes only; _
ASAFind-Auran165199	MPGRCFLLFAALAASDADGNAFTEHVITALADGALEVFAIDVDGDGDTDALSANWNDNTVAWYENDGSQSFSERVISTLAVDGVRGVFAIDVDGDGDVDALSTLQNEDTVAWYENDGAQSFTERIISDTADGALSPFAIDVDGDGDVDALSASFNDDTVAWYENDGSQSFTQRIITDSANYVYSVFAIDVDGDGNVDVLSASRSDNTVAWYENDGSESFHKHVITYWATRACSVFAIDVDGDGDVDALSASSFFDGAVSDNTVAWYENDGSESFTKRVITTLADGAYSVFAIDVDGDGDVDALSASFNDDTVAWYENDGSQSFTKRVITDSADEVWSVYAIDVDGDGDVDALSASEQDDTVAWYESLMTPAPTMTPATKEPTVAPTPSPNRDDDDDDDD…	Hypothetical protein	0	0	0	Function unknown	POORLY CHARACTERIZED	Bact Cobi tr|A0A098S4X3|A0A098S4X3 9SPHI Uncharacterized protei	2e-112	0	0	Absent	Absent	0	0	0	0	0	0	0	0	0	0	1	0	3	0	0	0	0	3	Ancestral	PEXR; _
ASAFind-Auran165215	MRALKLRAPSVYIALLSAVAVGAFRAPLRSRRSSSARFAGEDKRRQRLDPRFGFFGLELAWVLADAARQVARGSTRIGDLVIAGADTADLVQYQSYVLERVYWQGDDDGAVRRVDVDDLDADRPPGCERYEKYLALYSPRYHAKTGAAVVRPDEAQLIPLRREVADASVLAIPGFFWVAVCYNFIEYGKATGRM	Hypothetical protein	0	0	0	Function unknown	POORLY CHARACTERIZED	G3C tr|C1E585|C1E585 MICSR Uncharacterized protein OS=Micromona	9e-06	0	0	Absent	Absent	0	0	1	1	1	0	0	0	0	0	3	0	2	0	0	0	0	0	Khakista/ Hypogyristea Ancestor	_
ASAFind-Auran165231	METRESPRAARVSLVLRGLGHVVMSLSPFATYEALLLRYRALQAIGIEYRDIDAAAHTPTAQNVPYGDDARQMLDVYAPETAKDAPVLVFIHGGCWVGGDKSTVAPLGAAAAKEGVVVVAATHRALPDCAMEAMCDDVAAAFAWTLANVGRFGGDAGRVALGGFSSGCHLAATVATNPAYLLRRGVDPEKSLRGVACVDTGLYDPRLMAEARPRYANLAPNVVPFLHAAAASGAPDFYERVSPAFHAPTAALGSDVSVLVAVSTLHAAANGAQVERFAAALRRRCRRVDVVYSAADHHGVMDGLGDRDDAVFRKLVELCRGMNGFFAALASACTMGGGHEDHGDTVEHAKMKKKKTIRIAHRPDNHESEHPETYWELFYDLILVVVFMRLSAVKYNPSA…	Carboxylesterase and related proteins	0	0	0	General function prediction only	POORLY CHARACTERIZED	tr|A0A0J6DZ51|A0A0J6DZ51 9BACI Para-nitrobenzyl esterase OS=Bac	6e-26	0	0	Absent	Absent	0	0	0	0	0	0	0	1	0	0	0	0	2	0	0	0	0	0	Pelagophytes only	_
ASAFind-Auran165233	MRTGLPRWAVVAVVAALLLACALRRRPPTELRRSVGDALPGARVSPTTLVTGPRTFHRFFDSSPFSPSGRYLAALRAPREGPADVAPGETAVVVVVDLEAPGGPRVVRERPTRAWDGQLGAQVQWGASDDVVYCNDLDRDGAVAGVAYRWRERASEPLPAPVYHVSRDGAWAASPADLGALRLTQPGYGVVPTPAAAAAARRRFRRGGGPDDGVVVLDLRRRRTTLIPLRSLVAALGRPARACATHLFHVKWNANATRLMAVLRDRGAGCAAANHVVTIGRDGGDARRVATWRARGNHPNWLDDGRVSMNRRGAIRLCADAENAPCETVGARASGHPVAAPHAPGFLVADTYAKEHAAFGLPPGVAALRLVDASTGAEVSLGSFPAADPRRKPDVWRCD…	Hypothetical protein	0	0	0	Function unknown	POORLY CHARACTERIZED	tr|I0BFM7|I0BFM7 9BACL Uncharacterized protein OS=Paenibacillus	1e-36	0	0	Absent	Absent	0	0	0	0	0	0	0	0	0	0	0	0	2	0	0	0	0	1	Ancestral	PEXR; _
ASAFind-Auran165242	MLLVILLLLPIAASDAYCDARAFGAAGDGVSDDTAAITAALGACDHVVLRKGSYLSGTVRLRSHSVLEIRASAALLAIKAKRGRYARPEADFYRKRKKTAWNQGRNRVMQRRFNAWNQDRFQDYGHSNLDDALILIHDCENVTLRGGGAVDGRSEIPHTEPVGGRFDPATNYPTKLIVVKSSKNVAIHGSAGEPLRLARGGWITLLLNNASHAVVRHVDVAAARDGVNVISSRHVKLDRLHVRGGSDDAIALKSDWALRRVLPMYDVQVTNSVVRSEKCNGLQIGSETVGNISDILFHNVTVLGAAKAAMSIVTMDGSHISRVRYERIRAQNVQALAFIVVGARLRRPGIGDAQVVMDEWIGTISDVSINNVLAHNVSAPNAWKGYSYNYSTHLDGLAK…	Hypothetical protein	0	0	0	Function unknown	POORLY CHARACTERIZED	Bact Actin tr|C7Q950|C7Q950 CATAD Carbohydrate binding family 6	9e-51	0	0	Absent	Absent	0	0	0	0	0	0	0	0	0	0	0	0	2	0	0	0	0	0	Pelagophytes only	_
ASAFind-Auran165296	MRRKALLAMLAGLAGALRRCSLRLTAGTRLRAASGAPESTRLWSATDVLQFARSPFAAWMDRRYASATGDDRAALDALRDPPDAFASLLARRGDAWERDVLAALRRERDVVDLSGAARRVRGDPAGATAATLEAMESRADVIYQAPVADATFLGVPDFLVRLDDGSYAIWDAKLSRRAAPNHVMQLCCYQGSTRERNSQLQRLISRPFFTRCYAELLGENGRRIDAAGLVLGGGDPLRPSDIPLGQYGASWRRLRHRFLDFAAAADAAADDPFDAAAAPAPRGDVARDAHGRWGGLAARLLADRDDLHAGVAGISRKQAAALRKAGLDTCSRLADLEPRRARVPGVRPDALKRLVAQARLAKAGGVAWAALPLPSDLADLVEPARARTKPCPVPAAHAL…	DNA helicase	0	0	0	Replication, recombination and repair	INFORMATION STORAGE AND PROCESSING	tr|A0A0K2E2A3|A0A0K2E2A3 PISSA Helicase OS=Piscirickettsia salm	5e-161	Pen_fso_g13078	0	Absent	Absent	0	0	0	0	0	0	0	0	0	0	0	0	2	0	0	0	0	0	Pelagophytes only	_
ASAFind-Auran165319	MRPLCAWICVVAAPATAFLRPQGPPQRRSLRASPGDDWEPREDWALLDNVDAFTRRGAAGPYLFYDELRSTSAALSGRSAGDVRRRLAALDRDCPPDPRTLEDWRAEGESAYVGALDGDATTLVVTRTSVLDGGGLLERRYVETLGGELVRLGAPAAGAAAPAAVADAAEFPATVLAAVRSRPLASTLAGGAILANALFFAAAFSHAGDARPLAGDSFYVESSTTVTQKLKGDDGQAVTRVQRQRSTRSNSNPQERVETQTVVKRTAKDDAGNLVVTTTRDRSVNSASRAARPASSAEMAKLLKQGLLAPAAPEAVAVLPALPLSVPELPSADASAR	Hypothetical protein	0	0	0	Function unknown	POORLY CHARACTERIZED	0	100	0	0	Absent	Absent	1	0	0	0	0	0	0	0	0	0	1	0	2	0	0	0	0	0	Khakista/ Hypogyristea Ancestor	_
ASAFind-Auran165325	MRAARWILAGCAVALSLHALLHRRVEAPAQEVVVAKPTRPPDDGCPTTVRVALCFYGLNRALRHTHESIRRHLVAPLRAACARVDVFYHTWSLETLEDTGKAGGEREAVRIGGAAEMRALLGDLVAKSAVTDQAAFDAASNASYYKTLDRRYGGPNFVNLMRQLESLRRVTALWRSMGAHAETHYAAVIYARPDLLFLDDVNATQALTLRENDFLTPYWHQWSGLNDRVAIGRPRAAAAFGNRIELAAGYALETFLRSESFLKWAVCDHHGFDLAFLEARAQRVRASGDVADNDACLKYCSLSLRRTCRADCRKLAPPGEAPPLAAWAKKQQARDREKRRDKRPPKHAHHNRLP	Hypothetical protein	0	0	0	Function unknown	POORLY CHARACTERIZED	tr|A0A0K6Icm0|A0A0K6Icm0 9BURK Uncharacterized protein OS=Thiom	8e-15	0	0	Absent	Absent	0	0	0	0	0	0	0	0	0	0	0	0	2	0	0	0	1	0	PXR ancestor	_
ASAFind-Auran165345	MSMIAASRTVARACLRTSSAAALSTATEGAALHKDAKLLVCDMAGTTVMEEGLVYSTLLDCMVEKGLGVTEAEMHPWHGADKTEVTANFVQREIADEAQRLAMAADIDALFLVKLEERYLAPDSPVALISPDLPDFLANLRASGVKVGLNTGYPTRLQEALLEKLELKSMVDAWCCAADVTRARPSPFMVFNLMNQCNVETGVVKVGDTVRDMGEGIAAHAVQNVGVLSGADDAATLFDAGADVVIPDVTKLSLEFLAEAPAAAAAA	Phosphonoacetaldehyde hydrolase	0	0	0	Nucleotide transport and metabolism	METABOLISM	Other tr|L8HJD3|L8HJD3 ACACA Haloacid dehalogenaselike hydrolas	1e-40	0	0	Absent	Absent	0	0	0	0	0	0	0	0	0	0	0	0	2	0	0	0	0	0	Pelagophytes only	_
ASAFind-Auran165376	MAAAVSFSAVALTGAVNRTLLLLRPTSADAWCALKIKSAWIDAVWVLVASATAVFAVFLGLAARRVRLLRAAGRVDEDGDGAAASDDAAACVGDGAAASDDAAACDGDGAAASDAGSDDGAAASDDGGAATTRARCSELPAWIAAHAASPRARETVVELERECAAWAGADAVQAALSALDLDSSPAAQVATMAVVAAPGALAIAGLAGRPAVDPAVVDVVTKLSAVAAGLCLKEALWWWVGSVDNVLDSFVVSAVLLFVATRATDVVECFVRRCDCDGGGASRGSMLLAFHESIWSQAIGWSIAGGVASMASLALPGEDNVGGFDFALVNAPAVTFVAGIVLRWLLYRVDAAREKQARKAAEADEAGAPPRAAAKLERRCRRAAQHLHLTTLALGLVVG…	Predicted translation elongation factor	0	0	0	Translation, ribosomal structure and biogenesis	INFORMATION STORAGE AND PROCESSING	Other tr|H2TQG9|H2TQG9 TAKRU Uncharacterized protein (Fragment)	3e-52	0	0	Absent	Absent	0	0	0	0	0	0	0	0	0	0	0	0	2	0	0	0	0	0	Pelagophytes only	_
ASAFind-Auran165415	MLGFLALLASAAAYKPHSLLRWRRRALATRLRATRSLALPLELDDWAPARYASPMEFGEATEHAARALRVPAALRDVANPYGMHSHLAMTLFGAAAASARTFFFFPRARASPPPAGFAAYPALTSALTTLPPPNASEGGFFFSLMSIVFGTLTASTISDAGDRLKALRAAAVEEATLLLTLTKRLEGLRYCDADEGLAAPEAVFATCAAAAWAHTSDLIDGTRDDELAALASGDDEVVAILETLVASQAMWDGGRGPSAASHVDAAERLVEARGKRLSLESASIPRQQYDVLHALSAVLVVAYAYLTLDKAPPPHALGAFLGADGVHFDGyesVRVLFSFIVGALGVFNRLAGDLNRLKGDKLESATVAATLKKVRGGLAPALGRSHIALTPRSKRSAR…	Hypothetical protein	0	0	0	Function unknown	POORLY CHARACTERIZED	0	100	0	0	Absent	Absent	0	0	0	0	0	1	0	0	0	0	2	0	4	0	0	0	0	0	Khakista/ Hypogyristea Ancestor	_
ASAFind-Auran165454	MLLGCLELAFMLGELTNTLTNLDPVGNEFKLTFDSLNDYMTKKNFPIALRLRLREYIMLAEPVYRDNYYRALLEKLSPRLEAIVAHQNLGNVVNRIPFFAYTVQRAYGVNTGSLVALKPSRDVTDADAGAAGDVRLAHVVNVPTYLKYDVEYVDDASVETGVSHARVVVDRNDVLLRTKIQQTLYQRDHFVIAVARLLEPQLVMHSDIIVYRNLSLNDVMYIVETGYIVLFGADPSRSERVLVRKSNDSFGDDIAMNVGGKEPVLRQFTAKAKRKTRLFTLGSGRFNALLEGPTFSIFRTYISLYGRWMRIRMVLFRGLKSGQVRRQLTALRSRGALAMLGASSTTSSTSSTPPPPPPPAARIEAAPLVAALLRLAPAGDGELLAAFGAGDAAHVLDAL…	K+-channel ERG and related proteins, contain PAS/PAC sensor domain	0	0	0	Inorganic ion transport and metabolism	METABOLISM	0	100	0	0	Absent	Absent	0	0	0	0	0	0	0	0	0	0	0	0	5	1	1	0	0	0	PXR ancestor	Bolidophyte/ Diatom Ancestor; Eustigmatophytes only; _
ASAFind-Auran165473	MAGLPKLRALLLAVAGVGALRSAPSRFANRGSAASARKRILPVLRPEGGAPALMPVPGLKRRPGQQKGDSTRRLRYALSGAAQVAFVGDLKKYGACVRLLDDGTGVVCDVALAEVADDGSAAAVVAGCEDLDARVAIGRTAKEFPYTAVECGPCADDEAPREDDPLAPYDVVDGLGSVEDEREKCFGVLKRTLELCDRIDGALGAVDGLGEPLPEGEYRRMLDRLEEARAACLDEDAFLDGAAAAADRERRERRFSFAMLALVDAPDGVASNCVRSRSAARRYAAVARHAGPLYKELAAIASLMAAAAGKRPPRPAPSDAPLAFAALRPGRRVSYWWSEDLGWASGTVKATPASESVTIDFDAPEGDVEVRHLPLLATASVGRAAEAMAPILDDYGAAS…	Dystonin, GAS (Growth-arrest-specific protein), and related proteins	0	0	0	Cytoskeleton	CELLULAR PROCESSES AND SIGNALLING	0	100	0	0	Absent	Absent	0	0	0	0	0	0	0	0	0	0	1	0	2	0	0	0	0	0	Khakista/ Hypogyristea Ancestor	_
ASAFind-Auran165507	MVMAFVVLLSGHLRSLLQFGTFYTLRDHVILPLDARGGVVSVVCADKSDKADKAELERRVWPELKTRRATFTDQISQTARRAHCAREALALEASGARPFSHFVHCRPDVVFARPLAVVSRAAITTRARSVSGVGAVDGDALTSGGCGPCDGFFGSTASANDGRPCLLLTDQFAVVPRTFVRAYFGATPPPLPPRPGLGGLVDALAGGGPRSGGDDCPLELALDASTLERCPCATMYAEGALTTRVAAAAPRICLAPLRYDLDDRRSRDMSLRRYESKRRRIPRGAWEVARNTRNEMESNRYTVSGPVRQSALMRPSMIKPEVNSTKMNHEVIDTQNTEQDHRKFLETGDDALYSAENMRKRAALKEDPQIRAWITMFFRTFSMQTKPWCAGHKNVTRYQ…	Beta-catenin-binding protein APC, contains ARM repeats	0	0	0	signal transduction mechanisms	CELLULAR PROCESSES AND SIGNALLING	0	100	0	0	Absent	Absent	0	0	0	0	0	0	0	0	0	0	0	0	2	0	0	0	0	0	Pelagophytes only	_
ASAFind-Auran165563	MELMQSMMARCCLVAALVVSGAHGFALPRPGARAPRGAGVSLRASPSDVAAALGDERLVLNFACFGFYERDCLLELDGDGTCEYSAGMISDGPGEWRVVGGDPDGGESPADAYLEFSQPMTEIYRELYNVPSGTVFWRGRVVPSGGGYAVVDGVAISEAESQTSKLLSKVVLRGGGFQKEGTFTGRLVLPDDDEDDLPQPVSIELFDDDGDDAEVAQQAAKRVRKRKKLKASESDKGFAKAPDPVAAPAPEPVAFESNDAADARKADFGVGTPLFGKKKQ	Hypothetical protein	0	0	0	Function unknown	POORLY CHARACTERIZED	0	100	0	0	Absent	Absent	0	0	0	0	0	0	0	0	0	0	0	0	3	0	7	0	5	1	Ancestral	Bolidophyte/ Diatom Ancestor; Eustigmatophytes only; _
ASAFind-Auran165696	MSLAMWKDAAFARIFGGATAAALPPKSYGAWAVRDLTGMSVVFTLPPLLAPKLAAATDMNLRSAETFLQFTLPMAIQPVVAPFHQLGFLFSFKPDAPLSSHWSTVKAQVGGVVVMRWIRGFPPYCVGATMNKNLRYEFRDALGLSNDSVAAPEPLARAVTKPGDSLALARTMTPG	Hypothetical membrane protein	0	0	0	General function prediction only	POORLY CHARACTERIZED	Other tr|A0A086T747|A0A086T747 ACRCH Putative membrane protein-	1e-13	0	0	Absent	Absent	0	0	0	0	0	0	0	0	0	0	0	0	3	0	0	0	0	0	Pelagophytes only	_
ASAFind-Auran165710	MAAFRAAIALLLGRAAALSFVGIEDYDGSTGDGGDFGGSASDGSSIVLYGQEYYDDDPYLTILDGSLAYKINQFPAEGDGDSYEETPTFVQMDDGEVTYYCEDATQNTAAYTVEEWYEDDAYVLDVAWSDVDQIQRYFSQDFLVLEASNDLVKFYGEYAEWTVTADDLGFDDVDSFLFVHRDDHVDDDAVHAFYVVGNVADSSSRGVAKIAEYDGGVLWTAAVETDSGTPRMFWTGSELLLCSNSFYARIDPGDGSTILLDETGGLWLPGSGPVIVAYAAAEDAIYSAGYVDGAALIRTSDRASGASIAELDFTAELDARDPGTSRSDYPDECDYDDETLDCGGSTCDGYAGVDGCDSIDDEDDEGVCCQSAGTCCYMNFYDWAENRWYVKGTPEITDV…	Hypothetical membrane protein	0	0	0	General function prediction only	POORLY CHARACTERIZED	Bact Cyanobacteria tr|B4WU30|B4WU30 9SYNE Putative uncharacteri	3e-11	0	0	Absent	Absent	0	0	0	0	1	0	0	0	0	0	0	0	3	0	0	0	0	0	Khakista/ Hypogyristea Ancestor	_
ASAFind-Auran165736	MGLLRRLVLLLAALRAAALTVLITGGNGGIGTELAVEFAKAGHSVISACRGRSAHVHERLVEEQLEARVRIILGLDVLDDAKTDAFFDALQAEGVVLDVLVNAAGARLGRVATWQLAVDTYPGTTEPMQLGGLDLKLLGKVFAANAVGPVRVTEAVLKRRLLRSPGGKIAHVSSKLGSIASNTATGQNYAYRMSKSALNAAGKSMAVDLRPQGIAVALLHPGYVATPMTGDRGDLTAAASAAGLYRRIVDDLDLAKSGTFFDTDGSALPW	Predicted short chain-type dehydrogenase	0	0	0	General function prediction only	POORLY CHARACTERIZED	tr|Q1MZY9|Q1MZY9 9GAMM Short-chain alcohol dehydrogenase-like p	3e-46	Pen_fso_g5253	0	Absent	Absent	0	0	0	0	0	0	0	0	0	0	0	0	3	0	1	0	0	0	PXR ancestor	Bolidophyte/ Diatom Ancestor; Eustigmatophytes only; _
ASAFind-Auran165802	MKLVAGTLHMGLLFLRRAAAFHRRAAPLCRRAVLRRASTKPVAIAYDLETTSAWPATAEVVQLAFTNVANSDEHFQALVLPEGGVDGGAAAVHGYTKASLKKKRALPFDVAWGMARDWLDAVRDDRPVVLAAHNGDRFDHPILRRLVAKHAAEADLASALWFDTLPLAREAFPDRRGPGSHTLGRLFSDATGGPLGGAHDALADARAVAEVWPWLVARRGEAWDDHLAALAAPRAAAKPKRKRRAPSKAAAAGPPPEDIESLPGVGPYLAKQLRAREIADRVALEQFYRVECASSSDEVYARLAAMLPRVNKFALRKVARGLAVTPPLDVPGNGTAVAWQARCAAKRDEIERDTRMLDERKKNRIERLYRELEATNEALVPVEATTARAEGDRDRVVDG…	SWI-SNF chromatin-remodeling complex protein	0	0	0	Chromatin structure and dynamics	INFORMATION STORAGE AND PROCESSING	0	100	0	0	Absent	Absent	0	0	0	0	0	0	0	0	0	0	0	0	2	1	0	0	0	0	Pelagophyte/ Dictyochophyte Ancestor	_
ASAFind-Auran165806	MTSPHILSKVLLLLALSAPAFIDAFSASAMSHRRRAAGARSMYPQTSGAYPGDTPRAAGALSAWDAVGRLHRRRAAGALSMYPQSASAAYPGDTARGAGAAMSAWDAAAPVGLLHPETIAHLVDSFGKEVFESDPVMRDFLADFDLGGPMFAMKHLSNSHVTSRLVAMTASLR	Hypothetical protein	0	0	0	Function unknown	POORLY CHARACTERIZED	0	100	0	0	Absent	Absent	0	0	0	0	0	0	0	0	0	0	0	0	3	3	0	0	0	0	Pelagophyte/ Dictyochophyte Ancestor	_
ASAFind-Auran165812	MRRLCAALAVVASVTNSLQCRAPRTVRARTAGLLRALDARQPGAASRRTAAGAAAVGALVTPDLAGAATTPAVEDVVENPALVWKQGEKRDAACNAARVRKAFPGPFVNYLSRFLLSYDEGSRAFWRAGSAEIPIAWDEQKVRRKRATQFANYAASVERGLCVYAEKSTTAAGDYSATPQLGVRQLLSLLKSRYGLLPDAQRQLSLLFSLLDPPLQPSEAIASLAARYENATVAAVDVVDGGSYAVSDAAALARLSARLPAPAAGGKAARLGAPRFAPTGRILGFIVTEAGCGYGAPPDVTVSAPPGDDARSRPARARAVVDDKGRLRGVELVDGGVGYVPSGPENDLTVVLDVAPPADNSACGTVATAEAILEYALVGVDVQARGAPTYGYTRAQSLG…	Mitochondrial phosphate carrier protein	0	0	0	Energy production and conversion	METABOLISM	Other tr|A0A093Y3R9|A0A093Y3R9 9PEZI Uncharacterized protein OS	8e-19	Pen_fso_g808	0	Absent	Absent	1	2	0	1	4	1	0	0	0	2	7	0	2	2	0	0	0	0	Khakista/ Hypogyristea Ancestor	_
ASAFind-Auran165850	MLRAVSALLVCHAALALDVDVEDFGAKADNKTLSSVGINSALKAVSARGGGVVHARAKGTYRVARVELQSHTELRIGPKTVLYASDAEEDWTDRAVEVPEKCGGAGIVQNATRGGVFFAVRQSNFSITGGGTVNGGGAKWNNDARRAHFLELFFCSDVVVEDLTITNSSQWTLRPSYSQRLDFRRLTILGSTTGANHHNTDGFDPWASKDVTFADSYYEAGDDCVAVKSGKNDDPRPWEQECGVPCENIFVSNVTCAHAHGLTVGSEIASGVRNVTFVNVVVNSGSPVKLKSQCGRGAYVRDVLYENITGLNIDGSAVWLDMEYGDGSTDPCPENETSVFDNVTVRNLFVHKAETAYTIVGDEIREHKKRPTITNLALENVTVLEYDHTGECTHASLEG…	Probable polygalacturonase	0	0	0	General function prediction only	POORLY CHARACTERIZED	Other tr|A0A0L0FFB4|A0A0L0FFB4 9EUKA Uncharacterized protein OS	3e-49	0	0	Absent	Absent	0	0	0	0	1	0	0	0	0	0	2	0	2	0	0	0	0	0	Khakista/ Hypogyristea Ancestor	_
ASAFind-Auran165877	MGKLLLVGQTLFYAGMALPTYVVWIGLYTVQKPLLKLLTASSHAAMPPTIDAVQPGDCVSILVGLLELPLCVLSYFYYCCMQRALLPIGAKMRINLATDKWTDTLFLKLGQGKMEQKTIVGALLFGPRWNTHTNVNALAILPKGRKTTLTVENVKAPGFSWQIVAYGNHMNRDTIGKCGKLATGGDTFEFPVETKAPYPTQFSLAIRSYLFDGTKEATLPKIWMDGELLNKEPSTFSKDKLAFNYDLRKAQRAHHLALHFYIWPLLCFRRFFTEHFVRWQYLPVGNPETQWLYGPTFAGYALNFKVDAEIHADHLVFCSVYSRASMPTLPCNEILELDQTLPTCDEDGYWAMRCVRKDGATTSEAVLEKIKVTLNRASKKAD	Hypothetical protein	0	0	0	Function unknown	POORLY CHARACTERIZED	Bact Cyanobacteria tr|K9T4G3|K9T4G3 9CYAN Uncharacterized prote	2e-23	0	0	Absent	Absent	0	0	0	0	0	0	0	0	0	0	0	0	2	0	0	0	0	0	Pelagophytes only	_
ASAFind-Auran165918	MVGSCFRIMCCWLVLMTVSGGISGLRDARDGRTERRAGAVSTTPSFERPAERAAKDAAGSASIAGGGSGDAAGARGDARDEALGAVSTTPSFERPPERAAKDDFGSASPMGAVETSSFERPAERAAKDDFGSASIDGGGSGAPAGARGDEELQLVQRLLYSSYSYFYSFLNEDDEDDEEVQEDDGYSSYSYSSYSYFYSYLDEEDDGSCPSTGCAGNSCDYWTGYTCADLESYGCNCYGCTCANDYTPGDDSSNATHPTPSLTAAPSVTAAPSENCLDVVMSDSYGDGWQGAVLTVSDTSDTVFFTGRVDHGSLQSERLCLEDGCYLASVSEDDYPFEVSFAIDGHEGDGAPYGPTAFFVSGGAVVDWGSLFSAPAYGDLDGDGDLDLVVGEENGDLSY…	Hypothetical protein	0	0	0	Function unknown	POORLY CHARACTERIZED	Bact Cyanobacteria tr|A0YNN8|A0YNN8 LYNSP Uncharacterized prote	9e-74	0	0	Absent	Absent	0	0	0	0	0	0	0	0	0	0	0	5	4	3	0	0	2	6	Ancestral	Diatoms; _
ASAFind-Auran165925	MAPSWQWIAVVLLNTMNGPGFVTLPQAGRDAGPGVVVAVIGGFGLLAAFTSRRAIAVVAELEARRGAGGVGDFASMSRDVLGARAAAAAAAACVAALLACGLAQIILCVQLADALELRATGVRCAVALRAPAAAAGPRVDVGCRRADEPRPGPAVELSRGVALTLALCAYAARLAKDAAAVKAKDDRAVEKRRRLAAAPQCVGAACFLGAALLFPRFVARRGAARALGDVAAVGPKPAAALAPVCFNFAFVLAVPALAANGGAARARRGSDAAVAAATLAYAALAALGAGAGAAEPHVALAMARGGDAGDAFGVFLLYVSQLAAIETYLAAAARALDVFGPRKWALEGPVWLLACASKDSGAFGLVVDWTSVLLLGLTNFSLPLALDEALGYPKLKRSS…	Hypothetical protein	0	0	0	Function unknown	POORLY CHARACTERIZED	0	100	0	0	Absent	Absent	0	0	0	1	0	0	0	0	0	0	0	0	2	0	0	0	0	0	Khakista/ Hypogyristea Ancestor	_
ASAFind-Auran166072	MLLTWCGLMIFGAARCFLERKTLTPKPQAVGVSASSPSRSRVTAKTPRREISIARIGALFDHAFQLPLWLLCACCALFGDVKMLRCALATTALAMTVGGYWGLEAFYAETCAKHGACPTDEIKMVQSQLCPGVVGVMCLSLFATLFDKEKPKQA	Hypothetical protein	0	0	0	Function unknown	POORLY CHARACTERIZED	0	100	0	0	Absent	Absent	0	0	0	0	0	0	0	0	0	0	0	0	2	0	0	0	0	0	Pelagophytes only	_
ASAFind-Auran166130	MKAFPLAFCIATCATALPPLRARRKVETARRAAGVAGGGAAPAPLRGYASLAVAGGAAPAPLRGYASLAGGMLVHLVLGTLYCWGNFVSYVPPAMRRLDGAAAAPGSPGDALIAFPLTILVQCGTMPFGARAVERFGPRAATLGGGGLVALGVFLASFATTLRAFLACYSGLVGAGIALAYTAPLVAGWSWFPDARGFVNGAVLMGFGAGGFFFNLLGTRLANPGGVPASGGAFPDEVYANFPVMLRKLALVYGAVVAVGGSLVAPRPAAAAAAAAADRTPARAIVLSRNFGVLYAATVLCASAGLTSASVYKVFATTAGHGDGFLSGVGAVGALCNGLGRLAWGALVDARGFRGPFLAMLLAQAAVTAAAPAAAAAGPRAFLATVAAAFFCLGGIFSM…	Oxalate:formate antiporter	0	0	xap	Carbohydrate transport and metabolism	METABOLISM	Bact Arch tr|A0A0F8VH37|A0A0F8VH37 9ARCH Putative MFS-type tran	6e-38	0	0	Absent	Absent	0	0	0	0	1	0	0	0	0	0	0	2	2	2	1	2	2	6	Ancestral	_
ASAFind-Auran166159	MKLIRALCVLAAAEAFVAPTPRRNPYATLAATSQQADAGKDEKAAKLPTIVDGGHPMFGKKLRVRGAKMSRSGADRFSNLRCFAEPGDPYASPLNYLLAHGDEVTCLDFKDFAGQTWVMHERSRQRRGLIPGHEADLGAVTEDHDRVRVERVSGLALDGIHAVRVVAEVAVDRAVSAAALPLVAVVLVLAREPVRLREVDLDVSSSGCESTVKSTTIGDAFSSSSECVRSIIAGA	Hypothetical protein	0	0	0	Function unknown	POORLY CHARACTERIZED	0	100	0	0	Absent	Absent	0	0	0	0	0	0	0	0	0	0	0	0	5	2	0	0	0	0	Pelagophyte/ Dictyochophyte Ancestor	_
ASAFind-Auran166186	MARKLERHMPLRFRLLGKCFVVTGAILLAILTLLWSQYLFPTMLDAHVAFDAYTLHPYYTHFAAVLNEYDEFMNDWTFEDFELVPAHREQDPATDLFVIYLWHVTNTENFIEGGYKPRLQEMGPYAYVRQAYKYDIEWPDDSHHVTYKEWWFLSPVESPEACRLMFFQQGLGEYNEHTRDHPAACAPDHEEYMSLQNRWTTEGIFGELSQSVFANIRESMVKAELLPEAFSDVWAYRLAVHASSALNVVVSALTDSDAAFHFAASDSSATALMLDKLSVSWLMGNAAYGTADAIELASTTIAGADASRAMLSAAEAAYLLAPANPISVLNYDRGVPLWIGAARHLGLIVSSVVEEDAAAANQIAHAYLLSELSTAFGKGHVETEALVLGIATYLYGEVG…	Plasma membrane glycoprotein CD36 and related membrane receptors	0	0	0	signal transduction mechanisms	CELLULAR PROCESSES AND SIGNALLING	Other tr|W5UBE1|W5UBE1 ICTPU Platelet glycoprotein 4 OS=Ictalur	2e-06	0	0	Absent	Absent	0	0	0	0	0	0	0	0	0	0	0	1	2	0	0	0	0	0	Khakista/ Hypogyristea Ancestor	Diatoms; _
ASAFind-Auran166253	MKLETRHAVLASTLAISGCLSGVAFGWAALVVMLKREGAFEELCDRSADDDDGACAAQEVALSRVFyesILCLFASRLPIGVAVDRLGSRATTAGTCAVAAAGSLCLAERFYGLGFGLLAGAGPGVHLGAMHVSNLFPEAKRTALGAYSTAHQCSTFVFSLWLPLFNAGASLRQLFRGYAALLLLFAAGCRAAQPRSRYELGDAVARGGCAAALVGAPRKASAAPSLRDQVAAVWRTEGFRPLLVYKSVSLLSMQFFVAVLQYRLAGRGAAASAMNLAFNVFASFLGLLIAAPLVGPILDRRDDGVALIRRAATAQAVGFNALLALSARSAWPLAAELPSYLLWASSRICFFAYFFAHCVKLFGFGSFGTAVGLLSLVGAAVCFAAVQPLCALAFQSST…	Protein FMP42	0	0	0	Intracellular trafficking, secretion, and vesicular transport	CELLULAR PROCESSES AND SIGNALLING	Other tr|A0A0D2VR71|A0A0D2VR71 CAPO3 Uncharacterized protein OS	1e-23	0	0	Absent	Absent	0	0	0	0	0	0	0	0	0	0	1	0	2	0	0	0	0	0	Khakista/ Hypogyristea Ancestor	_
ASAFind-Auran166254	MVVHHVVSVAVWPVAALTGVAGPFLLHFLATELSSPLLQGRWYAQAFRGRGSPADAAASAAFAAAFVAVRTSNVHVVAHCFARARPFDGALHGAVPAWIRLLGTATLGLPSVLNAVWTAQIALLGKKMLLGKKKAKV	Hypothetical protein	0	0	0	Function unknown	POORLY CHARACTERIZED	0	100	0	0	Absent	Absent	0	0	0	0	0	0	0	0	0	0	0	0	3	0	0	0	0	0	Pelagophytes only	_
ASAFind-Auran166308	MEAACYPVAIVSNALTRRYRSLLFVALAVAYAAVLNVTVLMPSFLVTNVSLIGIDDIGIERLELRGFSENALILSGEYTLHVQMPATTAYDDLRLNFRYVVPGTPDVAALGDFSIPPFHILPGGESVNVVLDHFLYEYDPKALRRFYDYTQSPAYGAIVMLFDADVHGVMKPGLPITYHLNMAYRLKALVRVLKDWPVAHVTRASSRTVATPRPHRFAERHRSKTRCTGRHSRPQASSMPQQQRAPAQQPPGRTTPSRAPWLRKMGVGVAFARIS	Hypothetical protein	0	0	0	Function unknown	POORLY CHARACTERIZED	0	100	0	0	Absent	Absent	0	0	0	0	0	0	0	0	0	0	0	0	2	0	0	0	0	0	Pelagophytes only	_
ASAFind-Auran166370	MWASEMAKSMIKMQKYKQLMSWLTLLPVMVMLPIFLLVQGLMIFCIARIRRLVPLCGPQDREVPAKAEIELYYFHDSPCCAKVRLALEEVGLGGKVRLVHVDIGRYGKYDHLKDAHLARNPTGTVPVLVHRGTPVLDASTIVRYVEECLDGDASLVPCGAEEKRRMEAIVDECDIDLRPKSLSKFEHCWGNAIGLFGLQSVSYSHKHYGFSKNFYALMKHPNPMIPLNRILFNLFYLRIEQGSKRERNSQLQRLRSRPFSTRFG	Glutathione S-transferase	Glutathione	1	0	Posttranslational modification, protein turnover, chaperones	CELLULAR PROCESSES AND SIGNALLING	tr|X5MAE6|X5MAE6 9RHIZ Maleylacetoacetate isomerase / Glutathio	2e-10	0	0	Absent	Absent	0	0	0	0	0	0	0	0	0	0	0	0	2	0	0	0	0	0	Pelagophytes only	_
ASAFind-Auran166738	MAPGHTRNTRAPRRTSRTSPLRTLTTLAFAFAALPGASALAPPPTLAQADAFHVHYGAGKLGLGLVVPAVAAAGTPLAVVQRPSEKWAALEGPFDLRVNGDVVVEGVARVDALDASPPPAVSFVLDDDPAHLAALAGRATSFSCSLGGAMADEMAAALGSLPVRDDPPVLYCAENDHDAVAALRETLAGRARVVDCVVDRVCTAADVSASAVDVAAEPWGGSICVVEPGLDNSPFDDRATLAASAEHAAFLSKRKASLVNGMHTVLSFLTLQEVGPDGDATLLKYSDMRRSNQRLVEAWRTVRVAELLEEFGADRVNAWGPGPGLPVQAWCALLDFADEVLVERFSKVDDRVKRVLGGGVEDRFETRLMPAGDWVLKHGAAHREFFLFAAKRDRERARA…	Hypothetical protein	0	0	0	Function unknown	POORLY CHARACTERIZED	G2 tr|A0A061RXH7|A0A061RXH7 9CHLO Mannitol 1-phosphate dehydrog	2e-46	0	0	Absent	Absent	0	0	0	0	0	0	0	0	0	0	0	0	2	0	0	0	0	1	Ancestral	PEXR; _
ASAFind-Auran166739	MELVRARRTSARALACIACMLLAPSHDGASAYVVVSRCDGARCADAPIAWARNPKTGSTVVVEDVLGIFAPRARKAPLVDCGGGRLNMTTRHEVGCVAPCPPRAPLALAPFATRADANETAALIGADLRFTVVREPVDRFASAWAYLQARHADVWGRDRVDAFVEALYDGAGAAGLTAANLVALRGNHTIALWPQSYWVDAVLANKSGTAALICYDKDALVDDVVALFADEFGCARTAAPPRENATAEPPRENERARDVALAPATERRIRALYARDAYVWETYCGAKVDGDADAAADLVDARLCGAARRRRAATSGPRRRRGVP	Hypothetical protein	0	0	0	Function unknown	POORLY CHARACTERIZED	0	100	0	0	Absent	Absent	0	0	0	0	0	0	0	0	0	0	0	0	2	0	0	0	0	0	Pelagophytes only	_
ASAFind-Auran166806	MRVAQLLLAAQAARALVDVEWYCYEASNVVNASLADLSVAGGVNFTYYPVNHVNATSGAFECAVDGESLDCESTAYDGCMTDVHCRAGGCDAATQRKIARFLACFEGAYANREVNVNASRREPCFREADLDFAPVRACYADAPRRAAIAARLNASKAAMMARLGASPGLFPHIFVDGKPLVDRTWTALTRTICGALPAPPSVCDSVAAPRLVFAVAEGQLREGPALDAAAVLAVNSAASKAAFPVHFATDDDALPPGDPSYVDVRAATRASCAVADAAATCSYEVLGAFRGAVDQACRDGGFEAGLVYGLRHAAGLDADVAVRAC	Hypothetical protein	0	0	0	Function unknown	POORLY CHARACTERIZED	0	100	0	0	Absent	Absent	0	0	0	0	0	0	0	0	0	0	0	0	2	0	0	0	0	0	Pelagophytes only	_
ASAFind-Auran166812	MTSPFATFSAATVALGAVLELVVGALEVGAVEREVHGLLLRRGALSGLDVDVARVLRAEAAVGGERGHVRRVAGVRGVAGGAGAKVDAVKVAVAARAAAGTRGHDAVVACVELVERRGDSDVGRRRPSGPVAAAARQSVRESRRSESVQDAPDVLGPSRHRRSAARRAADDWQPQPAAKRSVSRAVRRSRSRAAFEAIALRRRTRSTARAWRPGSPTLMSNVLMASRPSLGDPSFGFTHCLQLHVTMGTSPDASSAGVVMAPFVPRRRGAPGGSPVSAAAPNTIMGFDDEQRPPSAPGSSKPVQNPVPRSPERDSPAKKKHAKEVVAALEEHARAAAEEQARRAAAEEQARAAATEKARRAAADAARRRFEECRRGLKPLKGFDDPFSTGFLSFGFFAR…	Cdc2-related protein kinase	0	0	0	Cell cycle control, cell division, chromosome partitioning	METABOLISM	Other tr|A0A0L0DNU6|A0A0L0DNU6 THETB Swi/snf complex subunit sm	8e-07	0	0	Absent	Absent	0	0	0	0	0	0	0	0	0	0	0	0	2	0	0	0	0	0	Pelagophytes only	_
ASAFind-Auran166823	MAMLRHLLACTCVAALRLPAPLRRNPQQRQKPKVAVLGGGFAGLTAARRLKNNRAIGEVILLEQKHYFEYTPGILRAWVDAHEHRRLVKPLAKLFRGRRATFARVAPGAAAKITHADDALTLDVGAAGSDGHVSIRCDYAVLATGASLAPISDDRLHAGSVAARRERLEAQIADVLRPNVTSALIVGGGLTGVELAAELAEYFGNGSRQPLATLAAPVGAAAGATADASARVTLCVGPDPVAGLLPGFADCVAARRYAAEHLAARGVRVLESWAVPPPDGGGAVATSVPAGNGAIPAAGAWDAAGAARDLRGDAVFDCRGLRPSAAFGDDGLPPGCVGPRGWVAVDDSWRLADGAGNAVFDGRVYVVGDVADKPPAQRTAVDAAEEGEYAAACIARHAR…	NADH-dehydrogenase (ubiquinone)	0	0	0	Energy production and conversion	METABOLISM	Bact Actin tr|A7BC82|A7BC82 9ACTO Pyridine nucleotide-disulfide	3e-22	Pen_fso_g9671	1	Absent	Low confidence	0	0	0	0	0	0	0	0	0	0	1	0	3	0	0	0	0	0	Khakista/ Hypogyristea Ancestor	_
ASAFind-Auran166827	MADAAPWRRRTAALAAAAAVGSALALAVFVPWRRTAVPANMSAGAPSIRVDVSRPDSAKSAVKTLSDVPVGAGRPDIVHVVLDDVGMNDLWDSQDLAPEVFPHMLALAQDGVRLTNYYGQAFCTPARAALMSGKFGHRTGFANVDVDSAATLEISAWGNFSLANAGDQIFLSQRLATAGYEVHGVGKWNLGHCNAAFLPPSRGFKSYLGYYGAGIGYVSHEVEQSGNVENSFTRHFRDYSLVDMQRCTPQGCLSDASVIGEYSTILFTNESLRRIDGFSVENPTYLYVAYHGVHDDKQSNASGLDYPAAALEALEERRRNFGIALHAVDHGVGLLQQRLEKRSSDYVLVVHSDNGGSPCGTYCDSSNAPYRGMKFFDFEGGLKLPAFVYSPTRLASRGT…	Sulfatase	0	0	0	General function prediction only	POORLY CHARACTERIZED	Other tr|H2ZAS2|H2ZAS2 CIOSA Uncharacterized protein OS=Ciona s	2e-45	0	0	Absent	Absent	0	0	0	0	0	0	0	0	0	0	0	0	2	0	0	0	0	0	Pelagophytes only	_
ASAFind-Auran166894	MRPVLPLLACVPAAAALSCAARLEPGLVIFNRLPWFESLAWSEVVSNQSAALDFEYLRWGGDRDVFRAAHAMDARDVGLSHGDGLRLAKTIREIQHRSLPRPKQRVVLWERSFSFIEVPDVEEGRVAWINFVEDPVARATRSWRGSAGELDRCVAKKGAEHCVPCESMTAWFCGGGAMCDLAGKGEAALVRAKLVLGRDFSFVGVRERWADSLLVLEKFVPHLFEGVAGVARARTPTSADFFFGGGAGLAADLEPETVRKIRDANGLDAELYDHAVAHLEIHAQACLGRPLVAAPSPTERRPLEPVAFPTGLDDLAPLPALDGAKAGACYSGEEARRTAPKSKGWFAKPKGKGRKKQDDDDAAHCFPSALGVGATRAGVGLVARLLKMHPMVHGPGASL…	Heparan sulfate D-glucosaminyl 3-O-sulfotransferase	0	0	0	Posttranslational modification, protein turnover, chaperones	CELLULAR PROCESSES AND SIGNALLING	Bact Cyanobacteria tr|B7KLK1|B7KLK1 CYAP7 Sulfotransferase OS=C	3e-09	0	0	Absent	Absent	0	0	0	0	0	0	0	0	0	0	0	0	2	0	0	0	0	0	Pelagophytes only	_
ASAFind-Auran166947	MSTQRLRVAAAAAAGAAATYALARFLRWYDSDDAWLALANRIRASLPPPSQSSFRVVAVVTLVGGGHVVGTNIEAHTLRNSVCAERTAFGALQLVAARSRAPTEVACVYIVCDASRPITPGLLCREFMYSSPFCEPATRVVTASPGLRVRIETSLAELLPRASPYARLNAREQKEWALSRTLEVPTGGPARRAYDAALGAAKGDGRDDLHPVRYGAAVVFCDGSVATARQFKALEYGCTLDPVGQLATAVADRDAAPAALALVDQLGVAHAPFAAGRAFLCEHGHGDVEVVFHDDRGAIGTCPASDLAPAPPEFEAADFVAK	Cytidine deaminase	0	0	0	Nucleotide transport and metabolism	METABOLISM	Other tr|A0A0L0DEZ7|A0A0L0DEZ7 THETB Uncharacterized protein OS	6e-27	Pen_fso_g13644	1	Absent	Low confidence	0	0	0	0	0	0	0	0	0	0	0	0	2	1	0	0	0	0	Pelagophyte/ Dictyochophyte Ancestor	_
ASAFind-Auran166967	MGVKMSPLHVARALIVALALLAYAPAILFGDLQHLNVEDDVHLPRGRPATLGAALRWCAFEAPRLGTAGPLGACLQVAVNWVGASAAAARVASLACHLWVAISSLGLCYRLGDDAAAAAAAVGLLVAAHPLHAQAVAWARHLPALAAAGFALEAAHKALDGRPAAAAGCALAACLTKATAVGSPALVAFALVAVDRGWTDAEKLRHALRSTAPAAAAALACAVLHRGGHAAASGDAAARLLVFEGWRDALAAAAWYAWSLAAPPDNPPALRYSAFDAAHASFGALARSRQSLAFAAGLTAFLLALVAGDGGVGRVAAAAGFAYACLLAPTVGVAAGAPAYGLVADRYAYLPAAGVAAPLAALAIARARAGRATPFAKALAAFAAAFALLQARRTAARLA…	Hypothetical conserved protein	0	0	0	Function unknown	POORLY CHARACTERIZED	Other tr|J9K659|J9K659 ACYPI Uncharacterized protein OS=Acyrtho	3e-25	0	0	Absent	Absent	0	0	0	0	0	0	0	0	0	0	0	0	2	0	0	0	0	0	Pelagophytes only	_
ASAFind-Auran167031	MVAIAAALVLGAGAAALAPPSPGLSPGRGTNATSAPSNPSSGVLGADAAALVPPLPPLGRDRNATTLPAPPSNPSSGDCGPRADFVDGPDGAAVADGLLFRRRLPEFVEDARTAVAALDFRANEWCVYFGTCDDGDAPRTRTSKTYLPCPSQRRLLAPRWLAGAAQSMLPGDLGASDGNALCRLAREVTAAIADVVLPSLGEARRSCVVQELFANVQDRGAWTNPHVHDDDFYGAIFYVDAPEGTRFCYDDSLGTPARERWETYDPALVGPLAETRHHVEPQTGDLILAPVGWLRHWVPPVDADGRTAVVFNVVCL	Hypothetical protein	0	0	0	Function unknown	POORLY CHARACTERIZED	0	100	0	0	Absent	Absent	0	0	0	0	0	0	0	0	0	0	0	0	3	0	0	0	0	0	Pelagophytes only	_
ASAFind-Auran167092	MALSKILLLACSATALHEPRGPPGVSELRSNGAEHSALEGISAAAYAWRRAAQQRRGALERADVELEGLSAAAYITELQRSHAEARGNGAALEGLRGGDARPAQPPLSPKVVAAYAAAGLATTAVRAAVARRGPAPWQAAVAACWTLNNVAVMVPGRYDGGGDGAPTAATANLLAPAGWAFAIWGPIFLGECVTMLLVTAADPGHPVFDVGAAIAAPWCAGTLCQVAWCGLFRPSVCGPGALWIPSAALAATAFFLGKAHAALQGLDLYAAGPLRGLRNDLLVRWPLSLHFAWVTCATLVNINKYLALRGADLRVKEAGALGSVAVAAAAAAYVLRTTGDPLYGFVVAWALAAVAADGGRQAARGLVPDAPIDRVVGAAKAAAVAVGAVACVAPFAADV…	Hypothetical protein	0	0	0	Function unknown	POORLY CHARACTERIZED	G3E tr|A4S135|A4S135 OSTLU Uncharacterized protein OS=Ostreococ	1e-23	0	0	Absent	Absent	0	0	0	0	0	0	0	0	0	1	1	0	2	1	0	0	0	0	Khakista/ Hypogyristea Ancestor	_
ASAFind-Auran167109	MMRLALFCLGVASAFHLPAPHRALETRRHAASISEKLGEVQRVDTTMDPIKRNIERFTTGIEAVDEDMDQFEPIKSTQAAILNTAVAWAAVMALAPTSIVPLHLATTSIVAGTCVTDAIGSYEEWQCSTARANAREIAAISTRAAAEAEEIVCGAVRVKSLLPVCVLVSVAALNLSLLTDKALELAVPEEGESASIASYASPGLAKVMSWTLPTLPEPGSAAPAAADGAAAAAPAAATLPGWQLLFGSPARPDLASPMESAPMEREVAASVKTLILLACPVVSLLTASVAVLAEQDASRRALRAQALGRRRFATKADIGRTWKSVTEIVEIESKADTDAWTGFVRAFLPAPLIAGAVASLSESSGQDAAVLASIVATAWGGFQVAVSFVACEYNLARGE…	O-acetyltransferase	0	0	0	General function prediction only	POORLY CHARACTERIZED	Strep tr|K4B888|K4B888 SOLLC Uncharacterized protein OS=Solanum	1e-36	Pen_fso_g19531	0	Absent	Absent	1	0	0	0	3	0	0	0	0	0	5	0	4	0	0	0	0	0	Khakista/ Hypogyristea Ancestor	_
ASAFind-Auran167126	MSTAHLTPTILFIILYLVSFLNIAYTKRNRAELNRFPRGNMPRLLDHKTVTPQERLLRIRPCMHVQVKISVGAGLLAAVVGVGHLMSLHDDNECFSFTPHFQVINAPIEFVWEHASPRYLNMADVDLPHRGHPGIVSVEVTPNFPRAGSRAKYSLTDGSKVLEVVDDRNDVAHIFRYSVYQTGFLGMFIFKLQGIWKFSSLDSARTKWTFRFRLVPKNRLGNVVVSFRVELQDPDPRLIILILNDEKIFNRLFLISILHVNSTDEVSIFMKTWKHLQADMIPHIRHQLQDMYHTHINSHGEPIREWCTIVDHIKVDYPLHNNHF	Hypothetical protein	0	0	0	Function unknown	POORLY CHARACTERIZED	0	100	0	0	Absent	Absent	0	0	0	0	0	0	0	0	0	0	0	0	2	0	0	0	0	0	Pelagophytes only	_
ASAFind-Auran167170	MVMRTLVVGLACVAGAAALRPQPLGRPPVGRPVGRRGETRRVLADVRVVARGSDELDVVDLGGDEPVAARGGDGLDAETWAAAAQFAGKWKAVAVDDMAALEKLGDEKRVPLYFRKVLRHTLANGGVFEHHLDAEGRYSESEESDCFFFDQSTAPALVNGPPVLDRAPGGEPVLRTVSCRDGRLRVVEESRVAAPRDRAAGVMEHVLSVEGDTLRRRLTNKGTGTSVHVRLALALAHAHSRMVAVSGGGPEPVPALAAEVPATTIDDGRRRGSSIDVVVVRRRDGSLACTAFVVRFEPPTTERLSRGLSAAYASLERGVARLRSDDRPLRDGFDEDGDDLCDDDAADGDARPVRVAVNGAAVDCDLVAGADGRCRFAGGSRPGAAALERWGLRPGSNAL…	Protein involved in plasmid maintenance/nuclear protein involved in lipid metabolism	0	0	0	Lipid transport and metabolism	METABOLISM	G3D tr|K8F043|K8F043 9CHLO Unnamed protein product OS=Bathycocc	6e-34	0	0	Absent	Absent	0	0	0	0	0	0	0	0	0	0	0	0	2	0	0	0	0	0	Pelagophytes only	_
ASAFind-Auran167211	MLVFVVVWAVAFLARLVIELDPNARARKFALVVTLEVAVSLQGFCYGVLCLSSDDALRRLEDATIGAARAAAARRSERRRLRKMSSLGPAARHPWSELAATPRTRRRTLSRLPSLSMSRRRLPSGDVEAPAAALDRDVHAALEDLAPPGADVYAVGVQECNCWPELVAAVGGALGAGFSELGRAQLGSAHLKGVIGVVVFARADDVAAGFVAAEARAAVPLGADLGGGRRASNKGAACVQRPEAVATFERP	Hypothetical protein	0	0	0	Function unknown	POORLY CHARACTERIZED	0	100	0	0	Absent	Absent	0	0	0	0	0	0	0	0	0	0	0	0	2	0	0	0	0	0	Pelagophytes only	_
ASAFind-Auran167260	MLALQRLPDMMLALLYIAATAHALAPTAVPTRVDVAIAGGGLGGLAACAAMRARGIDAHCFEAAGELLRGSTGTGIMISANGMSALGAVDRRLPAAMRARGVRITSQKITKYGADGAEEKSVSMDATTFKDTFGHDQYNIAWSSAHEALADVVPPEVVHCGRAVAGATAAEGGVDVAFVDGSSVRAKLLVGADGIGSKVRSLVATGDDAPRYSGQLLWNAIVDSAALPLHGPGEVSFATTGVDGRAILAFDAGGGKTSWYLTLPATEAPRSAAAIADGSFGGFGRPGSTADLEASFARFPDALACLAATPPAEIFERRLGDRPPLGSWTGLDGRVVVIGDAAHPMVPSQGQGTMVTWEDAADLAALVAAEGASPAATKAFAARRGKRCDMVQKYSAASY…	Kynurenine 3-monooxygenase and related flavoprotein monooxygenases	Niacin	0	0	General function prediction only	POORLY CHARACTERIZED	Bact Cyanobacteria tr|A0A0C2MDA2|A0A0C2MDA2 9CYAN Uncharacteriz	3e-48	Pen_fso_g19295	0	Absent	Absent	1	0	1	0	1	0	0	0	0	1	0	0	2	0	1	0	0	0	PXR ancestor	Eustigmatophytes only; _
ASAFind-Auran167263	MLVAMPALLLLLHVAVGRALPRTSTARYSSKIPPPVLRLLPRHVIYLVDHPSLAVSLGMVVAGLLIIFLVTWARFVYRILRSTLVAYVLASSGYGAWAGYRSAPGSTTHYRLALALAGARRPVAQLLRYLASPITSFVAHTRLVLAPLLRALAIQSRVIGVLLAQGYWVLGLTKHFAESTVVLIGLLTVAVVALCDAKLELAAARRELRENDLKEVSKAG	Hypothetical protein	0	0	0	Function unknown	POORLY CHARACTERIZED	0	100	0	0	Absent	Absent	0	0	0	0	0	0	0	0	0	0	0	0	2	0	0	0	0	0	Pelagophytes only	_
ASAFind-Auran167269	MWRALVLLAAGAGASFVPSFPCTLTTDPAECVDTTVSGFHVCAWCAAPGSRGCHPVGSVYNECEKECCVARGAASRCAQSELAGLGACDGAAATVLSDASAFASSRAGTRPALAFSGGGARAFTLALGWTRALKALDLWPASGLLAAVSGGGWFFGPHYYGDDAAADLGATTPPETLTLAALAASATPKLFSAPGAILKTCVELLAERAVYSHKPLDEIWRDAIFASYLEPFGVGSHQPFFASDGAAKAAVARNPALYGGESAPLAPRSPSPTLVLGGSVEGPADLVPLQKKIYLPLALGADATGSPSAVDVTYAKRGGGGNETLAVGGLQETWALGAVPLRAAARNESTAVALPTHLFSLADAVGVASMAPGGVLTQIFGAGGASDGTATGAAAATLS…	Hypothetical protein	0	0	0	Function unknown	POORLY CHARACTERIZED	Other tr|F2UEK9|F2UEK9 SALR5 Putative uncharacterized protein O	9e-38	0	0	Absent	Absent	0	0	0	0	2	0	0	0	0	0	0	0	2	2	0	0	0	3	Ancestral	PEXR; _
ASAFind-Auran167327	MYEKISIIVFLVSLILCQIRSFSRILRHIRRLMIICQGREPFIASTFRCHAHTFHVWHPERLSNSECTSFRFLYKPILDSLELLLAPECQVDRRITSVWDLWLASHMRRNDIFIYVGDIRMYIFFFVRFRSLRRRGIYCIYFQTEPIHLVLPVLLDRLGLFSKHQPDEIWDYAALNLTTLQKLDVPSLTCKSFLIDHASKLETPDLIFLGNIKHRQPGSSIFLNIHKVGATTIEALRINKLLGHKALIISEPCEEIDRLNYNGLVFFEPLECIPQKFDELVAIGPERRQKLADEIYASSPDTEGRSPKSTCARLPLIPKALMRPSTTGKPGCCCWIARQVSTDMWPKLAFRDEQRTAAMGDEFQTARAAPIyesSPSGDPVLPCLGRRMLQIVQVFGAA…	Hypothetical protein	0	0	0	Function unknown	POORLY CHARACTERIZED	0	100	0	0	Absent	Absent	0	0	0	0	0	0	0	0	0	0	0	0	3	0	0	0	0	0	Pelagophytes only	_
ASAFind-Auran167356	MLGRSYWPMLAMLSLPYTGYAHAILCWCFILAYSDSNTYPLVNMWAHLQEVQVEEQVEVEEQVEVEEQVVPREQFVLRLSSVGENVQRRILHIDSSCGCPYAYSRLPLACSRENLNSRGPGLGSAGGHPWRALSRRHDHRFGKFLLHLKALGVALVARPLARNPGVGIPTGFRIRERKRTHSNTNGRFQIAKPTNCIPKFTSELMLEDRKPVDDTFPARCHSPGLRRVAHEAPQGVGKGLPASPAPFSAVFEFTERRGSFVYIVRESHLMRSTIEVEDFELQGLRDTGAHRTRSTRIGFNRRARLPLDPGNQWDPEHEPRGPRAPARGLCAAWARHHERLGAEQPVPRAARRASKPKKRRNMSPYMATAARSPPGLGQKNLKSSNARCYEDLWWQRGQA…	Ankyrin	0	0	0	Cell wall/membrane/envelope biogenesis	CELLULAR PROCESSES AND SIGNALLING	Other tr|W4XXK8|W4XXK8 STRPU Uncharacterized protein OS=Strongy	9e-15	0	0	Absent	Absent	0	0	0	0	0	0	0	0	0	0	1	0	3	0	0	0	0	1	Ancestral	PEXR; _
ASAFind-Auran167568	MAESASAVVAALAAKCAALTSQLDDSALDAQLAAAAGNVAVAGAPPAAAVPKSWASGKEDAIGVALAIFVTAANDLERGSVKLALCCGDGSATGAQAASLCDELGPAADAFATAAQVLGGDGAGAGAPLRALARGAARRLLEALRALAASLAAGDGSQNAKSGVVWEAAGAARQLPASNRAAYRREFLSWATELKDAIAEFGELAAAEAFSYDAIDDGFGGDDDAYGDAERPAAAAVVECLRVLGATYKDVLVAMDAAGKAGDFGFVASVYGAGAALRRSATTLAEELYPPLDPATLGAALDGAAGAMAAVLAVLDARAGLPPPPPGAPPTLRARWDAKRDAAAALVAALPPAEPVLMVPLMSPALSHARKYALQGDSAAGGLAGTCRFQSTMAPSPTI…	3'-5' DNA helicase	0	0	0	Replication, recombination and repair	INFORMATION STORAGE AND PROCESSING	tr|A0A0E4BWI3|A0A0E4BWI3 9BRAD DNA helicase OS=Bradyrhizobium d	7e-30	0	0	Absent	Absent	0	0	0	0	0	0	0	0	0	0	0	0	2	0	0	0	0	0	Pelagophytes only	_
ASAFind-Auran167647	MARVRAAALGAALLEAALGQCPTFGRRNYYAEHCEIITYDAASGFAYAWLNAGPCVAGFAAATDADVVAVWPEGADPPYKRNGPRRFMTTCVGFDDAAAVAARAAEPFRLANPPRALGGVEYAVQARLPFESAAAFEGWGDGGLAYEGVLVNRSAVMVWEAGSTVFELVDAAGKRYVMQSLSQIVVENLAPSDLEALPRDLPEGWSFRSRTASRGRDDFRELLLIGNLETHLPSAFPTTARPTPAPAAAPRAAAAPRPSPRPTPRPAAAAGGGDDDGGADAASAAVVPVSVFLVVFALGAAALHVRAARRGRAREAELAEMDKDGGLWSDRDEERKESDDVMDLRYTDA	Translation initiation factor 3, subunit f (eIF-3f)	0	0	0	Translation, ribosomal structure and biogenesis	INFORMATION STORAGE AND PROCESSING	Bact Actin tr|L7V7R4|L7V7R4 MYCL1 Uncharacterized protein OS=My	6e-10	0	0	Absent	Absent	0	0	0	0	0	0	0	0	0	0	0	0	2	0	0	0	0	0	Pelagophytes only	_
ASAFind-Auran167681	MGCSSRRRAGAWRCLILPSLLCLFRRPRHRRDKAVARKEANEFVACIKEKGWSGEKMLQSLRVEGGNEASWSNDLRAAVEESMKRDVYCRFNVFDIQSIDEKTNSITAKLYLELAWEEQSLRPSEMISDWSTIWTPTPIFQNRLGEFEEIKAPWVVIDEDYSKKFEKTMICWRTIVRGSFQQQFDFEFFPFDLQRLRVVIEMSVPDVRIKRNREYPSQVSVEQFGIKAAWKCHFEEVKVEEDRSGPKGNYARVVLKVKAERQPEYWVVNVGLLMFAIVSLGFTTFALPTSDTSDRLQLVLTLFLTAVAYKLLIAERLPDLPYLTLLDMYVLLGIGILCFIALECVAVAWLSQLFPQIAVEFDKLVFRHGLLAWLDFNATTWKQHRCQESRLTLPSVSAT…	GABA receptor	0	0	0	signal transduction mechanisms	CELLULAR PROCESSES AND SIGNALLING	Other tr|T1FR85|T1FR85 HELRO Uncharacterized protein OS=Helobde	4e-26	0	0	Absent	Absent	0	0	0	0	0	0	0	1	0	0	1	0	2	0	0	0	0	0	Khakista/ Hypogyristea Ancestor	_
ASAFind-Auran167683	MFHQFVLWVVVFILLFNCYKFHFKKLNGDDEWFDIKLYRVDKLAYKIKIKTNREIENEACPSKDTYSSEFDHINGYGNLSESAGSGRMIMKQIKCPPESGKRNTIPESEISLEQQITISSAFARAEHFSFDLLEPDDADVELTFEQRYEQEYLHAEHDGASAKSAASCADEADFHVREFLRFLALKSVRPDVTPSVVVDNVFHLALTYTVAYAHLCALVGGTFIHHDPTPGGDAANARYMRQYEDALELYALAFGAPPPRSVWPPVAERMDPQRDYVSLPRSRVQELRAAAMKSNIIGGVW	Hypothetical protein	0	0	0	Function unknown	POORLY CHARACTERIZED	Bact Cyanobacteria tr|U9VJN0|U9VJN0 9CYAN Uncharacterized prote	3e-16	0	0	Absent	Absent	0	0	0	0	0	0	0	0	0	0	0	0	3	0	0	0	0	0	Pelagophytes only	_
ASAFind-Auran167752	MVRRLLLVGAAAAAARIVFPAPYAVNVGGDALVDVLVEGPDPAPAELWVDGVRACPAPGACDSDVCPVAGDVVCEVAEVADVRGLDDGAFVGVRTRFRLSGLDFGARGLQDGRAGEAVVLRVAPPRPALNIGQWHLDPGSFGDSADWRRLAAKADNLRYFTTLRLNGALGCASLAPALAQILVDAAFFDAESLGPDGDWVTAAVLGSLSCAAATRVVVFGDACPAGVLRWASVLPRVDGRGRSRVADGDAAGGCGGWTWGPRRPATLTVVAPRRALEDVIAEDGGPLARILGMPAARGGAAPARPSSATLLWPAGVDGPTVGLAVGSACCAAAARLFGPDEPLLLGLLPDFTFLGALSSYPESLHFQMDLERPASARAVRVVSDADARAFCHTLAGNDT…	ACK and related non-receptor tyrosine kinases	0	0	0	signal transduction mechanisms	CELLULAR PROCESSES AND SIGNALLING	tr|A0A0Q4SJV3|A0A0Q4SJV3 9PSED Uncharacterized protein OS=Pseud	5e-07	0	0	Absent	Absent	0	0	0	0	0	0	0	0	0	0	0	0	2	0	0	0	0	0	Pelagophytes only	_
ASAFind-Auran167849	MCLTLVLAALAAAGIVAQFCIFAERRALKDGHPIAARRQNAAQCRRPNEGIPDAAEAHPQSRSRRITLGRHRERREEKPMQRLHRAASTGDKLELRIQEAGSEPPHDTKHHYPTHPESRLAQNEWSKQLQHGVNEACEPPVLADRQLESCSAMTSTRSKFMIERQNEQFDQARDQNCMFHYSSPPFLTLCAVLSISAAFAHVPCHRVDGRIVVHASSGERLDVSLNSLLVVDFGRGCVRVVVRVRIHDDGSEFDDSVAAAFSDFCVQYGGSRRWVFELERTRLPLWSELIWDGVADGSCVILDSNDGPPSPDMYSWLGRARDAYGARGDVIAFSISAELEIPISPQSTSFEMPFEETFFARFFGTRPKLFSPVPARWRELLATTSGASVGEQLPGSRSG…	Hypothetical glycosyltransferase	0	0	0	General function prediction only	POORLY CHARACTERIZED	tr|S1H1B0|S1H1B0 ECOLX Uncharacterized protein OS=Escherichia c	5e-87	0	0	Absent	Absent	0	0	0	0	0	0	0	0	0	0	0	0	2	0	0	0	0	0	Pelagophytes only	_
ASAFind-Auran167862	MQLRGVLACLALACADAGPFGRKKNAKVEVAASGALAAGADGPLAALDAELAATEALIAASQRKVELLGALRRAAAAGAALPAAGGDACASLAAASAALSCAPAAAAARRAAPPGAPGVARPPPRGDGDDEPRRPRPRSAYDGRGGDGGYAVGDLVMDKVSLAPDGALGALQVLSFRTRGRPPQLGTGQRRGRRGPSVPVFNYVNLLLLAYDNGTIAFHDAAGEVVAAVDTGHAGGVAAVAFDGAEEPVLATAGAGGEVQFYNLTLWQDDAVLAGRRPRPRPRARDEDDGGAPPPPPPRPAGPALRSSSGLGLVVRPEATVAPAFAPVEQPDGSYESSLARVAHLQLFTWRGSGKFVAAADDLGSVRIYARNGTKQGEVAVVATDAPITALKRSGSAFA…	H/ACA small nucleolar RNP component GAR1	0	0	0	Translation, ribosomal structure and biogenesis	INFORMATION STORAGE AND PROCESSING	0	100	0	0	Absent	Absent	0	0	0	0	0	0	0	0	0	0	0	0	2	0	0	2	0	0	PXR ancestor	_
ASAFind-Auran167883	MLLRVAALASLVAGTAALQPTLCVWQRCAADAAGGCVGGLAKALAVYPLDRAATRLEVRTRHNATAPRGPRLRELYRGCGVVALFAAPYALAFHAPYVLAERHLQRRGVDAALAAALAGLAGAVAAAPVGVPAECCKRRVQLGAGRGAALRGGFSLFDGFAATLARNVPYNAASFGFFALLRARGWPRGLAGVGAGVATAVATHPIDVVDARQQTARLSAAQPPPPPLLSRATARGLARDPGALLRGLAPRVLSIAPSTYLFFAVFGPVSQAVLRLFSAHRPATDARAVVMSAMDDATDAPRTVRTADGWTFSADMSDEAMAEIRGLIAANGLAHDGAAPPESAADRAAAADAAFARMMAAHPTATVVGGARPAAADRIDVPERTPEEEAEGAAAFERM…	Mitochondrial carrier protein PET8	0	0	0	Energy production and conversion	METABOLISM	Other tr|I2H0N9|I2H0N9 TETBL Uncharacterized protein OS=Tetrapi	2e-14	0	0	Absent	Absent	0	0	0	0	0	0	0	0	0	0	0	0	2	0	0	0	0	0	Pelagophytes only	_
ASAFind-Auran167892	MVMRAIAVALCAAGASGFISVPSSTALRRPSVSLHALQKKTVESFAIPAEESVTPPTKVKGEALFGGSKKGKAAAKAAAPAPAPEPAAKPVKAKKPKKLSKKEQAAADAKAMEEAKAAAAEEAAKAAAKTKGKAPKAPKEPKAPKAEKAPPPPKAEKAPPAPKPAKKGKAAVAPPPPPPPAPVAAKAAAKAAPAASSGPPNVAAIAVGAAPFAALPVFGLVGLRSTLEKSKKVREVREQEIAAAKRKADRGGLGQLNPFETKALLGSGGGLVASVAALFLSQPGPAPAPPAKGGKPAAAAKAPAPKGPGFSLPSLPAAAPKKDAPPKAPKVKGTALLGGKKAAPVDAAEAKKAKDAKNAAAKEAAAAKAAAAKQKAADAAAAKKSAASADAKAAKAAAD…	Nucleolar GTPase/ATPase p130	0	0	0	Nuclear structure	CELLULAR PROCESSES AND SIGNALLING	0	100	0	0	Absent	Absent	0	0	1	0	0	0	0	0	0	0	3	0	3	0	0	0	0	0	Khakista/ Hypogyristea Ancestor	_
ASAFind-Auran167895	MYDVRSIVLALRYHGVPFLVLALMVASYSWSVEAWTSVVNENRASLGVSIRGFRWVRGMAGDGLQVCKGATKSLTTLYELHTDLAYEYVGGTRVALDSCLGSAELRDVSASGASEAAAKARALLGAVEDAVEATLAYVAEATLDVCVEAEDDDDALDDLAFLEQQLDEPWDDAAAAPTPARRRLGDPCDVDVSVDAFEDLAKLSKRTISGAVAYVTALEKFCRRAKNRLEGGNGFLLFGAPPNALAFFCDWFEATAATTHSVVNATAVAFGNASSAYAGAFSRVGAVGDNGAGSPAMAWVDGLAPATLEAFLDDVLETADAVDDALALLPYLDASTLAAVQTRYVCGVALSAFSELRVETERRAIRTYARVRDGASDALAELYKMALRASGVTRYGRTQ…	Hypothetical protein	0	0	0	Function unknown	POORLY CHARACTERIZED	0	100	0	0	Absent	Absent	0	0	0	0	0	0	0	0	0	0	0	0	2	0	0	0	0	0	Pelagophytes only	_
ASAFind-Auran167904	MHRLALLLAVARPCGALRVASRRAFGAAAAAAAFDPAAARGGEVDDALRSFNGGDYEASLRQWTALTARRPDDALCWGNRGTLELILGSKASTLGAAPTGAARDLLESSVASFSRSVALAASDDALAWNNLGNAQAVLLRWDAAARSYDRSLAAALANERALASIPASNRAQAALELGDAGDAERRAANLVRRDPNFVDGRALLAAIRFERGDRAGAEEAYAALCVPTVTSPNGLSPPKRGLGGSDWCELYSTVDVVVGRWTPRTLDAYARFLASRDARARVTVPLSPLGKSMLKMVGAVMCTTGVYLGALAAGASAAEAFAAMYLFTAAVTVKFALTECDAVGVPKFGPLAWAGLSIALAAAALM	Hypothetical protein	0	0	0	Function unknown	POORLY CHARACTERIZED	G3C tr|C1N5S2|C1N5S2 MICPC Predicted protein (Fragment) OS=Micr	8e-18	0	0	Absent	Absent	0	0	0	0	0	0	0	0	0	0	0	0	3	0	0	0	0	0	Pelagophytes only	_
ASAFind-Auran167954	MVGRRAVALTLAGSAGALIVDDPKWKPGTFPLTKDVMLEDTWGYVDSDKYLPLNHKGHEFVNAHCGENADFEDNIPLKDYGRLSTVNWYPDTQRFRDFKGAVRRIDMVPENAASYIRGSSHAKNMDFETKQKIYGDEHISLRNCRIKTPEDGGAWHVQRVGPYRSHGNYDWWQMGWQDVAFFSEALAKHPEGIDVNKYILAPVDKHGTHIGHPPLHIHHIHLVAQDGIRPRNQLRVYCHPGPKYFGSNIDNVLKQKNCYNSSLFFEQHGDYQCEPEDDGTSCFSQGDENTMRRISEPLDIEGDLNDVRPPNSEEIEWYYQVAMHWTPLDRTVDATSMVTIMAPGESIPSDQLSRVGTFPTPTDRPTFIWYTGHMWADGELVRNKLHAHNMVFESSQFYA…	Hypothetical protein	0	0	0	Function unknown	POORLY CHARACTERIZED	0	100	0	0	Absent	Absent	0	0	0	0	0	0	0	0	0	0	0	0	2	0	0	0	0	2	Ancestral	PEXR; _
ASAFind-Auran167978	MYAALLLVTHALAAPYILSFGRYALKATHARVVERALGSRLVAAQLRPQRCSPIPSDFLSLDLPPAAALSLARRGFRLSRDRRRARRPLFAPRNESFLAFARTRQLRDAPARPQRRSPYAEVVAPGLEARAAWAQGEIGANASVAVFDTGLPPDHGHFRARPGELVERINWTSERTLADTLGHGTFVASIVGGVGPGCPGFAPGAALHVHRVFTNQQVSYTAWFLDAFNYVLWRGDVDVLNLSVGGPDFADAPFVDKVRDVVASGVTVVSAIGNDGPLWGTLNSPADMLEVVGVGGAEARSGRVAPFSSRGQTLSEAPGGGAGRAKPDVTAASNGVLGAFPDGDACRPMHGTSVASPSVAGVAALIASAARRAGAATRNPAMVRQCLHATAKPYGRFNA…	Subtilisin kexin isozyme-1/site 1 protease, subtilase superfamily	0	0	0	Posttranslational modification, protein turnover, chaperones	CELLULAR PROCESSES AND SIGNALLING	Other tr|V9K9C3|V9K9C3 CALMI Membrane-bound transcription facto	2e-180	Pen_fso_g13341	0	Absent	Absent	0	0	0	0	0	0	0	0	0	0	0	0	2	0	0	0	0	0	Pelagophytes only	_
ASAFind-Auran168004	MLGLCKEYRLTLLSVSLSLSLYLHDYTVVQYATLPLPYYHHASYGAGASLDVPFPLVRETALVSMADTKEQLDNIYGDDKVRTKSFVDSQLNTFLDGHRFQVNHTAEFNLGRFNKNVSNPMFANFSQYATYEDLVRSPSNDPNLYARLRCHTMSKLEEAFDDLIKACYRQGRNDSPFDPPPATPPANFEPRPRPIWTKEFMLSALRQWRYMPNKVKTGSGPQGNKVVNTDNRCIRPDGSFIDPANAGERLLFARAMAVWLNASSAERGFALEKIDDNRPRNVWFLTTESNSLVVRETQDGGVRPYGVVAKRGKFWFLMMNRAVTNHRDETRNPVFDDLKCSEFAALYCSIPNGFVRKDKKMELIHGGNRLPKPVDFEWGCQGLAGLLQRFCDIDGSNQS…	Hypothetical protein	0	0	0	Function unknown	POORLY CHARACTERIZED	0	100	0	0	Absent	Absent	0	0	0	0	0	0	0	0	0	0	0	0	2	0	0	0	0	0	Pelagophytes only	_
ASAFind-Auran168086	MPPLRRLGLPVELTAALARLAPPVLTLETLLERDVDALQRDTGFPRGAIVALRGGAAERHLGAAAAAAAAAAPRRGAARAGAGGRFAAGSVTEVGGATGAGAGRLLRDAAAAAAARGADVLWLNAGGAVAAAALGGRARAVDCSDARALLRAVAAAAAGRARGGLRRGGLVVVDAAAAALLPDLGGDRNDAGRRLAAALARALARLAAARGAAVTVPQRVASDKEYVLSSVLDQ	Transcription initiation factor TFIID, subunit BDF1 and related bromodomain proteins	0	0	0	Transcription	INFORMATION STORAGE AND PROCESSING	0	100	0	0	Absent	Absent	0	0	0	0	0	0	0	0	0	0	0	0	2	0	0	0	0	0	Pelagophytes only	_
ASAFind-Auran168097	MSERLLLAGKRFVLLSFLIGFCWTYCAMLGSFLVVCVLWAYLALDGLLARLACWGINTIPKAFNWSIESISFRPSWSSAYPSEIIVTHWTWHNPRSPTPATAFRSPYLLHVDRLAFRLDLWSVHCALRDHHSNPVKVHEISLEGVRFYAKRNKADALNLWMALDLPDQVNQQDTLVGDPKRRPRWGVPIKLDIAHVIATDIDVGIMDLLMAKAHYTGGHEDTAIHIPFIELESDQLTRGEQKRLGGIFLGELVWALINILIVKILLTKPTKLMLNSTLAAAFAVRDVAHYTIARTLELAVNVPRSLPDGRSNDTSGSLLHIRLMSGRYLVKHGGKGAISTHCVIQLRSEEHHESNLIAQEKSRISLWSKRPQWNETFLLGPISTLESAQLKVLCVHQER…	Hypothetical protein	0	0	0	Function unknown	POORLY CHARACTERIZED	0	100	0	0	Absent	Absent	0	0	0	0	0	0	0	0	0	0	0	0	3	0	0	0	0	0	Pelagophytes only	_
ASAFind-Auran168098	MLSTLVKIDGLWLAWFKPLKVLQSLVSFLRNNATKQLLAHPDMEQICSAVSPRVKCVKDSLTYLATKPDKTRYHISDANCLAKSVLDSENMTTLVLQSNLIDDDLLRMLMTGLIKVLFHDFSIYLSHNKVTNHGVRLLSKLLGARSVLTNLNLADNQVHTEGGRYLGRALRGNDSLVSLNLRLNRLVDDGGRVLLEGLHGNSTIIDLNLSANSMGSESANALANILADPCSRLSSLDLSCNDLTEQDLKHVMIALDENKVLLGFHSLGVANE	LRR-containing protein	0	0	0	Function unknown	POORLY CHARACTERIZED	G1 tr|A8HMZ4|A8HMZ4 CHLRE Flagellar associated protein OS=Chlam	4e-34	0	0	Absent	Absent	0	0	0	0	0	0	0	0	0	0	0	0	2	0	0	0	0	0	Pelagophytes only	_
ASAFind-Auran168166	MLWQTLAAVAVAVALPDSALESHGCALQINDVFEAASMRVEWPGDASDEAVADAAAAVVDELPLNARPAELEDEIRAAMWRTREDGCGASVAGCVFSDEGGCGRVRSKLDDARPYAATNLSRGLALACANCDAACGGGVSCAVVDVDAAARATATRPAETVAGDVRPESTGRLEIDNVVVTARWTEIGRDLVVFASVYGGRTVSKRVSWASRDRRFGAALLAASYARSADVGARCGVDDASASASASASASASASASASASASASASASASASARRPEADEGCAVLYVGVLRVRDATHLRDLRARAAGCETFAVAYRNDARVARALAGPRVAYSDDAVAAVPDGAHAEAQLALAVEAFGDRLRPKASVVVARTDVLWADPTFLLSSLRPSRDGVHARYD…	Lysophospholipase	Fatty Acid- catabolism	2	0	Lipid transport and metabolism	METABOLISM	0	100	0	0	Absent	Absent	0	0	0	0	0	0	0	0	0	0	0	0	2	0	0	0	0	0	Pelagophytes only	_
ASAFind-Auran168184	MNPVCKVICVSVGLLFGLIFAMMIPANVGKFAKEIVRSGLRQGKIGDSVARRAAFDDAILKMNYGMAFGGAPSFSGVPSAYTPGCVAASNWTSCSCFIGGLPDFAWQAIPDKLNADKEIMVILRVYAKSGVQVLQAGLDINGWMIDFGGAGVPGAFHNPAYLASPPTTSFAKTWCVSSYTVKECWTLYIGEDMETSAAIMAPVGAIIMAVLFFGIDLLVFMVLFLMAGSGSKVGPAK	Hypothetical protein	0	0	0	Function unknown	POORLY CHARACTERIZED	0	100	0	0	Absent	Absent	0	0	0	0	0	0	0	0	0	0	0	0	2	0	0	0	0	0	Pelagophytes only	_
ASAFind-Auran168205	MRLLTCVLATAAAWDSLEWLGGGFRGPSCADKRWVALFNETQTRMLAGVIGPRFVVVTPHSKAGLGNRLRAVRAGLALAALTKRCLVLDYSSLDPENRGRRAGESRWLDGTELDVLAPNLVRWDAARTLYEATAKVRGRDAWTLPMNGKGLDGGKLLAYNGLAMVVAAWNHDPTAKLLRAPAVRSAAAAAGLADDDGASRGCALRALFAPTPALAAALAAARASLGPGATLDAAVHLRTNIEYDRGWGRMTCRDVGCWTDVAAVFSRCARALARTATTLLVAADDDGLVDAARARARADFGAAVALPGRVRHHSGISRAEKQLALEASQSHVLGHGDVLGPLLDMLLIASADAFVGTAGSSFSEQARDWGGFGGDRKAVLFTTPYVKSYQGDADSAPLP…	Hypothetical protein	0	0	0	Function unknown	POORLY CHARACTERIZED	0	100	0	0	Absent	Absent	0	0	0	0	0	0	0	0	0	0	0	0	2	0	1	0	0	0	PXR ancestor	Bolidophyte/ Diatom Ancestor; Eustigmatophytes only; _
ASAFind-Auran168212	MTATIGRCVALLALCAALDDAPTSLELCPVDAFDESLRRLAPLLPGAADAYGGARNVTAYYAAHHGGTRCARAPSAQWPPSALPLLVNAGVGGTATTFVACVAKLLRHRQGRTRVIQRHRAVHYDPDLFGCSKGLHSGQPLHDCTRRWDRPRPHFATDTPVAAQLYELLRTHGRNAVLLTLRDPRQWLPARLRKHAGERPEEWRVETPCAAAASRALGDAGAALDMLVYQAWAHCVSSRQPWAGGENARPVALLNLFSAAPRDVDATLRGFFLDAGVVDPASLGDGGACLARAKNDTALFRRLARTCLAFVKKGGWPKPKDFRC	Hypothetical protein	0	0	0	Function unknown	POORLY CHARACTERIZED	0	100	0	0	Absent	Absent	0	0	0	0	0	0	0	0	0	0	0	0	2	0	0	0	0	0	Pelagophytes only	_
ASAFind-Auran168216	MQKRRAPAIMAAVASVAAVVAYCVMPPRAFPDRLAFIPEEMTIIDNKFYDLPKWAAQWHTPDAALNTLGHMNSARVPYFDDAWRRELGGTNGSFLDVGCGGGLLTNALAARGYKLTAVDPSTNSLVAARQQAAEELPTARRPEFLEGTCYALPAADGALDGVVMSDVLEHFHDLRAAVGEVYRVLRPGGVFVFDTINRSYFSWFVLIVLLEKIAGGIPAGTHDWRLFITPDEVEQLLNSTGFEVGPRTDLVGMRPEDPSDTSKGFVQDPSDVSATYLWWARKPL	SAM-dependent methyltransferase	0	0	0	Coenzyme transport and metabolism	METABOLISM	Other tr|A0A066WI53|A0A066WI53 9BASI S-adenosyl-L-methionine-de	7e-59	0	0	Absent	Absent	0	0	0	0	0	0	0	0	0	0	0	0	2	0	0	0	0	0	Pelagophytes only	_
ASAFind-Auran168277	MVAVLYVVLRLVVLAPVAFGSMKWLEKALKDTVRCTSHGKEVECLDVSTCERGVAKNVAIASVFDAHVNIEDMCGDLNHTRCTNETAVDHRLKLAALGRRAGVDVIFVVPRRDLQLKRINGSVVKRLAAGGVDVHISEWITPPNLSPDVPLESGGCCGAREFMKLAAYGFADYDALIVVDNDFDVNDVSRETGWNGAGWGPFHYKFDARMQGFIYWFFYQNADADPRWKPVQVDPCVWNVQGLLKQMCKAEICTIVYVYRRRTMGTAGASPRRGYLCDRVKVPSALSLCALFLTDVPQLHVARHPGAFVAKGRTA	Hypothetical protein	0	0	0	Function unknown	POORLY CHARACTERIZED	0	100	0	0	Absent	Absent	0	0	0	0	0	0	0	0	0	0	0	0	2	0	0	0	0	0	Pelagophytes only	_
ASAFind-Auran168284	MILLATIFAACAMARGQDFDLSLHTFWTQLDDNRSGGVDKLELTRFVAITAVASEFPLPTSDDEDGGNKLLRTLIDTTFSNYDKDMTGEIELDELDDALVTDILGKYLEGTGSSISSLM	Hypothetical protein	0	0	0	Function unknown	POORLY CHARACTERIZED	0	100	0	0	Absent	Absent	0	0	0	0	0	0	0	0	0	0	0	0	3	0	0	0	0	0	Pelagophytes only	_
ASAFind-Auran168296	MMSILAAALLLTTARAALAPVRQWADFSSALGHNRTCTRRGGMVCGLSDDEAAYVASTYDVVSIEKCFGTGPGAEDRTMANFVATAAQLKASNERTKVLFYWNARVAGPPRCYEAAFGAELLAHPDWWLRRDDGKALCVGPGERTPVCDDDDMTWPYVDFSVRAAADWWVAAPLAARDEAGANMSGVFFDSCDHWDWTLWTNVAALWLDATRKLPPEAPLLVKTWVGPEITPIDADGPRWPRHFRDPATNATLRNRTDAGVRRAATDLATYALAAYLCLATAGSYFSYGWWYDVSQGPLWRVDQLDVAVGDPLGPPEFAGLACRRDYEGATVSVDLARWDSAAIVPKGT	Hypothetical protein	0	0	0	Function unknown	POORLY CHARACTERIZED	Bact Cobi tr|A0A099Y0U7|A0A099Y0U7 9FLAO Uncharacterized protei	1e-12	0	0	Absent	Absent	0	0	0	0	0	0	0	0	0	0	0	0	2	0	0	0	0	0	Pelagophytes only	_
ASAFind-Auran168303	MFRVCAAALGRVAVRLPSGAEALVEATGPTGAATLRVESAGAAPVVVRSSWDEFGSVVRADDGGLEVVSPQRTSLTLAAGGDVAIVGKVEGDDVRAAARGRLSVGTARGARVALAAGAGLDASRLVEGVDVDVDVDGAVAIAKLQATRAAVAARGGAVHIAAAYCADLSVSSDAVDAGAVTLDTAHGRVAAAAPNGGVVLRRCSGAAVVTCGGDADLAFDAVNGDVAANSARGDVAVSVATDVAADVALSAPRVDASGAENFEAAGAEPGALTGALVAVAKPLSRKGAGKVDAAGAATQRWDSAVTTDARRPTIAATAAGCASLRTLSWIDSIRRQVGLPEGATVSSTLCIPAPVPIL	C-type lectin	0	0	0	signal transduction mechanisms	CELLULAR PROCESSES AND SIGNALLING	0	100	0	0	Absent	Absent	0	0	0	0	0	0	0	0	0	0	0	0	2	0	0	0	0	0	Pelagophytes only	_
ASAFind-Auran168305	MSDYYIIVIVFILINDVWYVFYIFVCIYLWGDWVRRARKAKVKFIILSALNVGPLAYMPVIDEALGVTAPDEIVKEAAEDGYEAPGVVFGGICEMETAVLLKAVGAAKTWMREASTRSSWYQHLLAATHEANAGRGVAGGDVRFALCSAVGRNFFDETQMEVLQEKIKDDFAARAVAATRGPMSMRTMVLKVETKVQFGKNASSILNSGIKEREKECDALAIANIDGGLAIIYIVEIGLWHCCKATKFGKRPVDGGFEILDEEPANGQLYGGPGCRVVSVKKVLN	Hypothetical protein	0	0	0	Function unknown	POORLY CHARACTERIZED	0	100	0	0	Absent	Absent	0	0	0	0	0	0	0	0	0	0	0	0	2	0	0	0	0	0	Pelagophytes only	_
ASAFind-Auran168335	MASAFTSSWLSPRLLPVVFGAGPHLDDALGGADDGGHDGGHDGGHDGGHDGGALVLDDALDGGALGDDRDDVETAHDGGALGLVAGHAHDGAHDGAHDASDELGAMVTTRNADKRRPSAPPPAAKSRVPKPPARPTRRCVEKKKRSDKEKLQSQAKGRAAKKERAASLVSAANARKSEKDNASNTRTVDLDLPAPRLEVGCVGVGDAALYAHMKARGQGTIRLPGIQVQQEWATQLASGRKAIEVRPYRLDPSRRAKPHWIIKTTGQLEDARVVGVVKFREDRPYVYTSAAQLEHHKDLALVGAAYFESARKTLYGWPVEWAAELFCDTAIDVPANKGQSGMVADFPGVLADDSLKARDDGAAGLERLAVVAPAFHGDDADDVLALREDVNDNDVLALR…	Putative transcription factor HALR/MLL3, involved in embryonic development	0	0	0	General function prediction only	POORLY CHARACTERIZED	Other tr|A0A0F8AMZ0|A0A0F8AMZ0 LARCR Uncharacterized protein OS	6e-14	0	0	Absent	Absent	0	0	0	0	0	0	0	0	0	0	0	0	2	0	0	0	0	0	Pelagophytes only	_
ASAFind-Auran168460	MAAHPTRLWRKAAVVAAAVVFLSTLAWVSVVELPDRIDDGRAELAASECEATASVLMGYANMLVSTTRMFAQGWVGAFDEGSAGWRSVVFPASAAEAAGPRHKALAAAPHATMTSNFILSGIDHADDDGAAYLPRTVPPLRVTVHLAPLVSRADRGLWEAAWNAPVVDMYTANTTHRNASTVAPVTHSWHFDGLSFALPDAAVAAFGGD	Hypothetical protein	0	0	0	Function unknown	POORLY CHARACTERIZED	0	100	0	0	Absent	Absent	0	0	0	0	0	0	0	0	0	0	0	0	2	0	0	0	0	0	Pelagophytes only	_
ASAFind-Auran168490	MKHVKLLLTSGTVPLLGRGLGPGDVTLQINGVVLADNMKVADLCNAVTLHAYIARAEKADGAYGGASGIIPWLDKADIAVVTMPLGLTFGGDGKKATTLAKKAREALALVGLTVADVLFYARDGGEAAACIKHLRSEKLVEHLQYLGLLKPEECMDVRFESYMLAAAYIWANKGLLMVAIVLSLGLGEDASTSTRDLLLKLRALRDEGASRCYYLLSKPEFLLHTSVLAALNYAVVHASLKWGHTYGGFRFNELGTHVMNLVAKYVAVAIDPKASGLFDDAYAYAKPLGFEHAVDNLAKNYTKELIEYIINRYDYVLCLPWSHSFFFDKDRRAPYARALGRQLWPPAAASTVARGAGADARPTADDAPSPLSTKELALVNHVEILGLLRSKPLRDAVDM…	Hypothetical protein	0	0	0	Function unknown	POORLY CHARACTERIZED	0	100	0	0	Absent	Absent	0	0	0	0	0	0	0	0	0	0	0	0	2	0	0	0	0	0	Pelagophytes only	_
ASAFind-Auran168548	MDGTAAGVSWLYIFLMTIASYFPSRIFRSVSLTRHALTQEFKESRPTLVIMDKISASVFDSIFKGEALAAKCKTIPRIVLFHEGVKFRPQFIIDACQSSCQLFRLGSLCTVDFFAVKIYLLLALFALRVMLFFTPRKTLDSMFGVPSHFLTETVVYCTRPQFVLGNGSLTCPTRDAQYIGPLFESPPALDGEMKTWLENVKAPIVFVSLNSICHENSHLPAVLQALAQSEYISLVEVTDQEYWCRQGYDSIRFVSSKDRHHKYAYLPFASVFITQGILSELWTTNACSTMFERFLTLSLVCCESRGEIMRVLRSRNSGSDVPKLQSMPWGNPQKLRSLISVPSAPRERPYERLRPLLRLARHGVIF	Hypothetical protein	0	0	0	Function unknown	POORLY CHARACTERIZED	0	100	0	0	Absent	Absent	0	0	0	0	0	0	0	0	0	0	0	0	2	0	0	0	0	0	Pelagophytes only	_
ASAFind-Auran168564	MRCQCALLLGLACVRGFGLRPTLHGRPGRTARASTPGEILFEAQREAMAVAAEEEGACFEGRVTALPAPSLAAKPKSKAKAKRRRGAGFAGATDAAGDAAAAAAASARWRALRKAGVLKIEGAIPRETAADLRAYVVDDLAAARAACAAAAEAGDAEARRENRRRFHSDVAERPLRSFLLTPLDEPRALATMEAKEGEAKADASLLSEVARYFKDQAFMCSKDEGLEVVFDDFVAQHSGAFADDALARTEGHSFEFTELHEEYLRLFEKATERVLEVCGGTRERWFLDAAMAALEYEAFYDTMVRAGERRRKK	Hypothetical protein	0	0	0	Function unknown	POORLY CHARACTERIZED	0	100	0	0	Absent	Absent	0	0	0	0	0	0	0	0	0	0	0	0	3	0	0	0	0	0	Pelagophytes only	_
ASAFind-Auran168615	MRALCGLYAGVMRVVCGWYAGGMRVVCWWYAGGMRVVCVCYAGVFTSRTRERSGAPEYAMVVFAAPQLREYEELRNDPSSFEGRARTDEAVVKTRHPGDCLGPSARGRMDPSLEQLDADAIRKFKDDLRTIRSKTFKESSYVSDDLDGEELITYLTNTLEGQDDGYFAHVASQDPQSFQSGEESN	Hypothetical protein	0	0	0	Function unknown	POORLY CHARACTERIZED	0	100	0	0	Absent	Absent	0	0	0	0	0	0	0	0	0	0	0	0	2	0	0	0	0	0	Pelagophytes only	_
ASAFind-Auran168702	MAWSSCKMLALTLALAAGFRTQSLRAAPRRSSALSASKRVAVCGPSGGTVADGIAARLAAGGAEVVRVVDGEGRSGRVDAAVCCGDGSDDVALSKLLDACEPTPATVVVVGPGGGDGEEEAGGLRAVLGRVPGFDKGFSDPAAVATKALGGAARTACVVLHGPLFGGVALEGELQAFKSGLLKEPVLEDDFGRRGARVAVVRDGAKGEDQMFSSGTWLGLGDMAAATERGQMREAQGVAAKPLAATRRGAVADAVVAALASPELKPGLAKFEVRSAAGEKAPSADDWAALLAEVLQAGKSTKALASRLDARYDWAPEPLSSWLCGEWGPTALRSVDATLAIRGARPVAFVAPADPSSGQLGALRWETLTNAGVEADGRLEFALVAAGGGLDLVATRDRI…	Ste20-like serine/threonine protein kinase	0	0	xas	signal transduction mechanisms	CELLULAR PROCESSES AND SIGNALLING	0	100	Pen_fso_g10830	0	Absent	Absent	0	0	1	2	0	1	0	0	0	0	8	0	3	0	0	0	1	1	Ancestral	Polar centrics only; _
ASAFind-Auran168712	MMTTFPRLLLAATFLASADAFGYIIPPETTTTAAPPVETTTTAAPAGAQAKVTTSLFMTGLSASDVNEDADVRAALKATIISLGGYDDVSNIVAESTSTRRRLQDEDGAKVSFNATIFADDVSAAEDAAAEATNALQEAVESGKFLPELKAQAAERSPEAADALEGAGVDKEKTLDALAEATVTVE	Hypothetical protein	0	0	0	Function unknown	POORLY CHARACTERIZED	0	100	0	0	Absent	Absent	0	0	0	0	0	0	0	0	0	0	0	0	5	0	0	0	0	0	Pelagophytes only	_
ASAFind-Auran168746	MSTPRAALGMLPLVFLVGGARGFGYSQTVDNCAETPHTFDRSCVEDCPQCTPIAVTERGQDLSDATECVCIEGSLMGDDDSSDDDASKSWTLTPYDDCAFISNLGEYVALHAGAGNDVVDVKLAYRYSIIDAGAGDDDVSVMSAESKKIDGGAGDDAIYALRVGGQTGNELRGGKGDDTITLVYSSVDVFGDAGDDAISVTASSYSQLFGGDGDDTIDIGSDEGDDVITANLFTGSMSGGAGDDTLSVYCGDCTVITGGGDDVVyesNAREFNAELGGGDDALTIDMLTGGTPYDIRGGNGDDDIHIKNAKYIDDQGVYIDGSKGDDKITVDYLGEKADYVSIDGGGGDDACTLQGTAVECEVAEDDDDGGAVPVTCEGWGQGFFCDCAGDCEREEAWC…	Hypothetical protein	0	0	0	Function unknown	POORLY CHARACTERIZED	tr|A0A0K2DYD3|A0A0K2DYD3 PISSA Hemolysin-type calcium-binding r	8e-10	0	0	Absent	Absent	0	0	0	0	0	0	0	0	0	0	0	0	3	0	0	0	0	0	Pelagophytes only	_
ASAFind-Auran168847	MGLLTMSGSFLWVNALFPPVLAGAFFGTKAYLASAYADQLVAMYGVPVADVPMVVAVYTSAFAFFSGIVSIMYTAAVTNAYDNNTPRIQRGPDLYKVTPLGFRLQSAHNNALETVGAYLMPCFFAATTLKLDPVFFAKLAAPVVPLRVLFTFFYATNMDALRSGTFVSMDKATRCKECPGCRHAAAVREGSSVGCGKCLQCYKKRYGTAAESRQSCALSYCTGMRQGERGAAIAGLGAGWTLYEIKRKGDGPPDTYWLSPEGARFRSRTELLVYLHTTGQAADGWDWDRPARTPVPPGKAGTPSPEMLAAAKRVFEA	Hypothetical protein	0	0	0	Function unknown	POORLY CHARACTERIZED	0	100	0	0	Absent	Absent	0	0	0	0	0	0	0	0	0	0	0	0	2	0	0	0	0	0	Pelagophytes only	_
ASAFind-Auran168888	MLRLLVVAAAATVGALKPPNARMTRGVPNAKWHFDVLAREPAAPAVNGDPVADVELVARDGKGEIGWFELFFARASDDAGAVRSHGGRHYARLIGEDDRDRAFGKNMMVDTSARRRGVASRLLLAAEDVARGCNLSEFVITAVKSHEPSRRLYEKLGFSEVPAELATDSESVVLRKFVPTATPTE	Hypothetical protein	0	0	0	Function unknown	POORLY CHARACTERIZED	Strep tr|M0VG89|M0VG89 HORVD Uncharacterized protein OS=Hordeum	4e-06	0	0	Absent	Absent	0	0	0	1	1	0	0	0	0	0	0	0	2	0	0	0	0	0	Khakista/ Hypogyristea Ancestor	Attheya/ Pennate Ancestor
ASAFind-Auran168912	MAKLLMILPHVAAGFSLRGSNSTCLSEGATCALDDSLPPCCETFRCWEYMAEQQPALELPGLQQPALELPGLTCTSCIAAGETCSRDIISGTPCCTGYICGASNGTDACVKMPEAVAAPMGDDDTNFTKCGCPDHEYCPGAPPPNGHCGWLGAQGFACGNPAGSRCAPEP	Hypothetical protein	0	0	0	Function unknown	POORLY CHARACTERIZED	0	100	0	0	Absent	Absent	0	0	0	0	0	0	0	0	0	0	0	0	2	0	0	0	0	0	Pelagophytes only	_
ASAFind-Auran168954	MTRPALRRACLLLLAHHALALVAPPQRPRRATSLALSDYVPTPVDPAVVAQQLGVIGASGGAAYYWWTVTVPQKRLEVSRSKKGGDIAELLDELETAGEAADGRLTAGDKRLERWLLSDWLDPQRRKDPALPFLPKSKFNSGDXPIIAAAALILAALDGGALFAATGPDETALGPLANASRDVVRVENASFEGNWAPYRGGSIVVCGLVDFHLAGAVVRDSYASEAGALYVFDGAGLNASDVRLLDNVGGGATLGGFQSRGETPRASAADWVVAGNYRPYFGGGLLVTCAATFEGLVLDGNAADWYGGGLASSVGGDVVLRRAVVSGNVLYDAEPLGDLMMGGAGVAAAVGPLVIEDSLFVGNSAGDGGGGG	Hypothetical protein	0	0	xat	Function unknown	POORLY CHARACTERIZED	G3E tr|A4S297|A4S297 OSTLU Uncharacterized protein OS=Ostreococ	5e-12	Pen_fso_g428	1	Absent	Low confidence	0	0	0	0	0	0	0	0	1	0	0	3	4	1	1	0	0	1	Ancestral	Eustigmatophytes only; _
ASAFind-Auran168969	MPLDARRLVAQGLATMVALRLGFLTMQALVRRRRRGVARSVFGDARAEYFNGGEASIAAVLGPASARGLQVIFDFDRTLTASNSSQCHDGLRRVDDASLAAALEPYWRFGDAGGPPPIRGRPMRSWWDDVHGLLATHGVTMAALEAADAKDPAVLRPGAAAALRELRRLGVPTLVVSAGLEHVILGALARAGFDDAAPALDGGGHEGIK	Cytosolic 5'-nucleotidase	0	0	0	RNA processing and modification	INFORMATION STORAGE AND PROCESSING	Other tr|F2URV5|F2URV5 SALR5 5'-nucleotidase OS=Salpingoeca ros	1e-07	0	0	Absent	Absent	0	0	0	0	0	0	0	0	0	0	0	0	3	0	0	0	0	0	Pelagophytes only	_
ASAFind-Auran169063	MKPAVFALLMLACWTTTSALLPACGPEDAAARIGLGVATLSTGDHAGSLAHFRAAAALDESSSTAHYNLGLALARGGAPAEAIAPLKRAVELEPDDAEFLGALGEAHAADGAHGDAVAAFDRALSLLPDEPSLFYNRANSLADLGRTEAAVEGYRAAIARGGDDAATRLHLGVALHRLERWREAAENLALAGDDVVAKRLLRGLRARLGDGGDDGGGDAAEDAAYAALLFDGYAQGRKRVIQRYADDFDADLVGKLVYRGPAALVDEIRGDARGWASVLDVGAGTGLLAKELSGSLAPGCRVHANDVSRKMLDRAPPGLYSSVAVGDA	Cytosolic 5'-nucleotida	0	0	0	General function prediction only	POORLY CHARACTERIZED	Bact Planct tr|L0DHF5|L0DHF5 SINAD Serine/threonine protein kin	4e-18	0	0	Absent	Absent	0	0	0	0	0	0	0	0	0	0	0	0	2	0	0	0	0	0	Pelagophytes only	_
ASAFind-Auran169074	MVVAKPQLAFLFAVSAFAVEQPLLLCSPGGRDGFGSQYFHHMAVFGACAAHGDCCYVHSSFQTLAHGADPRRAEAFTGLRSGDACRHLLSSPRRDETLPPDPEGAyesCSNGRLRREGATAGWRLSTIEWPRPAPKYSLWTFLHNATTRGALRRLYDAAPKVGFPAPPDCAVRIHARRGDHVVAGGAAGHKETNATLLCVVDAALRRAPGATVCVYSEGRPEDFGPALATHPRVHWRLGGDPLHTFHELVTAPTLFVAA	Hypothetical protein	0	0	0	Function unknown	POORLY CHARACTERIZED	0	100	0	0	Absent	Absent	0	0	0	0	0	0	0	0	0	0	0	0	2	0	0	0	0	0	Pelagophytes only	_
ASAFind-Auran169079	MRWLWTLFLPRAWSQEKRGWTAAYVDAIYAMEGALRRANASDSPTIQRGAWQHDRAVGEHFSSRDAAQAAGQWRALRDAAAALRYPARAFAGAGVAIVGGGLRYYGVAEVNARRLRDVGCTLPIELWCLRAEQPTPALRACRLDPLGVVVRVADPVAAALGGGPARRDAFAKRMPATNKRYALKAIALVFCSFEKVLVLDADELADMLDKKRSEKWTLDRRRTYASRLPCKLAIHAESEFGAMTFTHDDRDRDGPIPARPGPGDRHLAPTRDLAAAPRFDGLRQAPTMTAAPRDERLLRAIQYAASALDTDQPLRLTLHASDQSKIIRCNRSSLYRFGVGCLVVFAAALAPFTVESGLGDLTADESRRATTDRTNGVMVGVVALLACDYAGELRMRVGG…	Hypothetical protein	0	0	0	Function unknown	POORLY CHARACTERIZED	G1 tr|I0YNR5|I0YNR5 9CHLO Uncharacterized protein OS=Coccomyxa	5e-10	0	0	Absent	Absent	0	0	0	0	0	0	0	0	0	0	0	0	2	0	0	0	0	0	Pelagophytes only	_
ASAFind-Auran169080	MVVGGRGVAALCSVVAAAAACAWSLRRPAAPPRAPGCPPVEALLVGGPGSAAASLAFHLSARVPDWPALACLAAAGDAAVDAALAGPIPVDLPDHFPRGSPPPLFLAAALTRLLLGEGPPGDAEAAWRCVAAAAAAGAPVDVALVAALLPPPEGLPAWLGAYGEAFALAAPQFYLGPPLSGAPAHFRAGQESEIPNFKASYLGRFPLATYATAPAFFAFREDAPGARTCVQRAGDVLFVPNNWGHAVLNLRTSVGVAAELSFLE	Hypothetical protein	0	0	0	Function unknown	POORLY CHARACTERIZED	Other tr|F2UKE5|F2UKE5 SALR5 Putative uncharacterized protein O	7e-09	0	0	Absent	Absent	0	0	0	0	1	0	0	0	0	1	0	0	2	0	0	0	0	0	Khakista/ Hypogyristea Ancestor	_
ASAFind-Auran169114	MASASLVLAAAVAVLFAAVPGARNAAAAGLPGVDAYLYSSGVLAAIWVGISVVACKRLSLASFFILNTLGRCAASVVVDATGALGFPKLGVDAFAVSGLALACVGAAILQRGSPATGPEPPTKTGLELTAAPLAGDTLAVDAALA	Hypothetical protein	0	0	0	Function unknown	POORLY CHARACTERIZED	0	100	0	0	Absent	Absent	0	0	0	0	0	0	0	0	0	0	0	0	2	0	0	0	0	0	Pelagophytes only	_
ASAFind-Auran169161	MGRRPVAAALLCAAVSALPALRPRKNTIACADPLAAQDFTLKYVGGLWTDQLVDGGNGSCANIKWVNFSPDDPHNANNTQFHWHFVETSRKPTGPMSLVQLHGYQEWLHGNLSEAANPADELADMHMTLAAGSLDPFAELYRRDGVPFSPRARFIPAENLTLYSVLVEIPHGILVEIVSDTFASYDGPTVASGADDCAPRKIPTANAAYFSRLRTIEPYGAESLPPVWPYSMSYASTTPAEAAAFVERHMGGLVERIIELSREFPSPPPPLPAAEALEDAEPPDGCEVLAAPARDGDDAPAPAPTPPDAGPEPVPKSPSTDEPASPKARAVDDLPRREDSLANLASLERQPVKIVVSVHRARQLFNVGAPAKDMNPYCIVSYAGFEIKSRHEPATADPV…	Rho GTPase effector BNI1 and related formins	0	0	0	Cytoskeleton	CELLULAR PROCESSES AND SIGNALLING	0	100	0	0	Absent	Absent	0	0	0	0	0	0	0	0	0	0	0	0	2	0	0	0	0	0	Pelagophytes only	_
ASAFind-Auran169168	MLKILLLCAGAGAFAPPPQLRHHRCAAPRRNKHHRCAPRRAASQNQAANPETKITSDYVATLFDSFAENFEEVLESLDYCAPKFVGDAVAALAASRAEPYGACLDAGCGTGLAAHGLRPHVAALYGVDLSPDMARLAEELCYEDGPENPPSRSEAAARRAMGWPRLYDGVSVGNLLDLSSVDGLPEGAFDLVVAADVLCYFGDLEPVVAGLAARLAPGGDLVFSVETLPEGDYA	Hypothetical protein	0	0	0	Function unknown	POORLY CHARACTERIZED	tr|U7GGE6|U7GGE6 9RHOB Uncharacterized protein OS=Labrenzia sp	5e-28	0	0	Absent	Absent	0	0	0	0	0	0	0	0	0	0	2	0	3	0	0	0	0	0	Khakista/ Hypogyristea Ancestor	_
ASAFind-Auran169183	MSCRLLLNVAALLVVAEAYVVAPRRAVRRCAHLRANAPDAAPARVGRLRRLYRWLRPSAAGAPPLSGDEVVGLVVLGMPRADAEALPPAEARRLLADAGWRAAGAEAAEPAERRPPDSKTTHGNPFSGRNGFAEIGVC	Hypothetical protein	0	0	0	Function unknown	POORLY CHARACTERIZED	0	100	0	0	Absent	Absent	0	0	0	0	0	0	0	0	0	0	0	0	2	0	0	0	0	0	Pelagophytes only	_
ASAFind-Auran169205	MVVGHRPVVAVVVAALVGACALAVLGRGARRQAQASLRASAIGTNVPMSAKKVAMVELIAQFELAQDCFESMAYAYCAYSVCTVAEENPTHPTAEPTAAYCSCVIENGAPDIDLSVDTGLAQFLLDRSNTFVAVVEGVASGSLSVVAGANQGRTRVIQRRFN	Hypothetical protein	0	0	0	Function unknown	POORLY CHARACTERIZED	0	100	0	0	Absent	Absent	0	0	0	0	0	0	0	0	0	0	0	0	3	0	0	0	0	0	Pelagophytes only	_
ASAFind-Auran169209	MAKVKILVVFFQTMSYLPDIYYHVHWPDQLTQVLGLFNPLNLDLFSLIHLECLVKKLSFYDRLLAVTIGPVLASAALGIVAVASRTRSAKCIDLFLKLCFFVFSSTSTSIFQAFACDDSFDDGRSLLACDYSISCKTSKFRAFSAYAIVCIFVYPIGIVALFTTLVVARRHAIDPSLGDDGARRVRLEETEAVERCGRASLAEQSKNAQRRAGDDSTLKyesFLWMHYLPMFWWFEIAESVRRLLVTAVAVTVQPGSTTQLAYGLLTAFLSSALYSIARPFSNHLDNALAIVASTVLVLATFSGLLISAEVTKDESWSVVGVGAVLAGLTVAVVVLSVVLVLLQAKALLQKLVATKERYCAPACNPQPERRITTVKTNAQRPSALEPPKR	Probable extracellular nuclease	0	0	xau	Extracellular processes	CELLULAR PROCESSES AND SIGNALLING	G3D tr|K8F3L8|K8F3L8 9CHLO EsV-1-12 OS=Bathycoccus prasinos GN=	1e-21	0	0	Absent	Absent	0	0	0	0	0	0	0	0	0	0	0	8	3	7	0	0	12	3	Ancestral	Diatoms; _
ASAFind-Auran169220	MLIALALVASASALQRPRSARRLDMSAMAAFQKSAATIADYDAIAAAFDAGNKDHDVSQNIDALLVPLERAQPGAKLTVVDLGCAGGRDLVTFLARGCDAWGVEGSAAFCELARRAAPGRTRVIQRRFN	Hypothetical protein	0	0	0	Function unknown	POORLY CHARACTERIZED	tr|A0A0P9S429|A0A0P9S429 PSEA0 Ubiquinone/menaquinone biosynthe	2e-16	0	0	Absent	Absent	0	0	0	0	0	0	0	0	0	0	0	0	3	0	0	0	0	0	Pelagophytes only	_
ASAFind-Auran169228	MALASLRSLPTHALASLRAFPSHYARFSQRRPHVAAAATAGGVMAASDVTCQSLTRDDGVDAGRTLALATFGFFHYGVTAKTLYLWYDRILGKTPTVRNAMTKMVLDVYVHTPLLLIPTFYAITCSLRGRSVDETASQLRREWWDASFGSAVFWTPLCLLNFLYVPQHSRIAAISVGSFVHKTWLSWLSNRHKI	Peroxisomal membrane protein MPV17 and related proteins	0	0	0	General function prediction only	POORLY CHARACTERIZED	Other tr|A0A0Q3MDA5|A0A0Q3MDA5 AMAAE Protein Mpv17 OS=Amazona a	7e-20	Pen_fso_g13209	0	Absent	Absent	1	0	0	0	0	0	0	0	0	0	0	0	2	1	0	0	0	0	Khakista/ Hypogyristea Ancestor	_
ASAFind-Auran169247	MVVAWRGLLLVASAAHAFGCGSVFCGSTITASAPGAAPALDGAARRLRGPYARGKKKGPPPHHVAAFVFIGVFVVSLVAYAARETTGACRRRPKVPVTPSAESLRATARAAVAEHATEVEMLTLTLPPSPERPGTAETAEIPATPGPRFVSHGECAICMELFASSPERV	Hypothetical protein	0	0	0	Function unknown	POORLY CHARACTERIZED	0	100	0	0	Absent	Absent	0	0	0	0	0	0	0	0	0	0	0	0	3	0	0	0	0	0	Pelagophytes only	_
ASAFind-Auran169260	MASSKSLPAVCLRACYAVTLGLLMCVDGVVCKLALITPDWLVAREKREGLALVLSHYAFAAALSLSPWIRVVADGDLGPVWADVVGHIRDEADARPLFLVGNHTSFLDTVLTVAKAPIALIYRSRTYVSSHLLSMPVLGTVINAMGLFTVNFRARTADDYSVDKEAMAKMQLR	Hypothetical protein	0	0	0	Function unknown	POORLY CHARACTERIZED	Bang tr|R7Q157|R7Q157 CHOCR Uncharacterized protein OS=Chondrus	2e-12	0	0	Absent	Absent	0	0	0	0	0	0	0	0	0	0	0	0	2	0	0	0	0	0	Pelagophytes only	_
ASAFind-Auran169264	MDLRARVALAATIILFLIFTSDDVLVPLFGERFPPFHRNDVTFLVVSRARSGTDWLDSMLNDAVDVCARDEPLGDVNTWRRAEAAAGVETSELDRRHAALIKEKIHAVTFGQFTKYMTRDNVTNHHVRCDDDIVTARGFKWFHMQGGICPYGEGKYCGQNPAVDRVFRDWLRKHEVRIIMLERHGLAKYVSGLLKTNQTLPKHCETAACVARVGEVTVDVS	Hypothetical protein	0	0	0	Function unknown	POORLY CHARACTERIZED	0	100	0	0	Absent	Absent	0	0	0	0	0	0	0	0	0	0	0	0	2	0	0	0	0	0	Pelagophytes only	_
ASAFind-Auran169299	MARRPAALLALCAATAGGFLRPAPQPLHATVRAAESPLASSSSTLEARWVAPECWVGDEADLGDAEAAALLPLYVLDAPLVPGSTHEMTVRHDDAGLLAMVDDLLARGGRRMVTTMGVREQDDGSAALAQMGCVMTLESVKEGNGDVKWRVTHGLSRDRVRIDKVIARGEGDESYLRCVATDVPDEPLEVSAGATVRVTDGKRLGAEGVVEAV	Hypothetical protein	0	0	0	Function unknown	POORLY CHARACTERIZED	0	100	0	0	Absent	Absent	0	0	1	0	0	0	0	0	0	0	1	0	3	0	0	0	0	0	Khakista/ Hypogyristea Ancestor	_
ASAFind-Auran169313	MPNQIAPRTALILACAAPAAAFAPGGAARALPPLLADPSRTASYLKKLAPAPETALRAEVLRRKLEGRLTLKEENAYLATLESTGGLAPARSTPRAPYDAEYLDELDRSTWASTLFQKELARRGVGAAAGEIEYLEGLDAGGEPEESSPLAWRGAMLFVTVAWATNFALTAFACEDLGAAAGLDGSTAALVFVALRFFV	Hypothetical protein	0	0	0	Function unknown	POORLY CHARACTERIZED	0	100	0	0	Absent	Absent	0	0	0	0	0	0	0	0	0	0	0	0	3	0	0	0	0	0	Pelagophytes only	_
ASAFind-Auran169316	MFITLLCICTCALALRPPSTLIDKRSLRRAAPDDDEDARLGRQRFADALDDGALAEGYEQRFPLPLVTAALLAPTVLAAAAPVLGLLPAGGAPDDAPRFLLATAGAAAVMRGADASLLRAAVALPLCPLRLTGDDDALPARVAARYGEDDLAAAALAAAYATTSSVFAHGVLQMYLTDSAIRIAyesAMWAMPADYDPIETWWWPLVASWTALAPVVAAAGAGAAGYACERALLDPWRTESSPAATDPRVAR	Hypothetical protein	0	0	0	Function unknown	POORLY CHARACTERIZED	0	100	0	0	Absent	Absent	0	0	0	0	0	0	0	0	0	0	0	0	2	0	0	0	0	0	Pelagophytes only	_
ASAFind-Auran169334	MAFFATLWRGTILMRLAFAVSGLQVCQDFKDATGCLNHKGTVVFYTCEWCVSEGQCHETHSPLNSCSDTCCASKSKTSTCDFDDASKIDSEACKNSPGALKCDEIADPEACLDHSVAKLNTCEYCSSTNTCHETHSPRNTCTKECCASESMTSMCDRNSIAAIDFDACSKTFLLNATAWRNIGTDYAWPEASLDVIRTRPSVGVGFSGGGTRAYAAAVGQTQAMRALGLFDGVRYASGVSGGAWFVSALTYDQGGDDDALLCPYVAPGNLTLAAIAHLPEGCMADATTYDFLKNVYAKGLSKLFEKDELLEDVWKEVISEAIFAPRGIKDDARAAWDADAAAAYKARSPNLEDWDFVWPQHERPYPIVSGTLMGPEDMNPYSKNNRSFTIIQYTPLYSG…	Lysophospholipase	Fatty Acid- catabolism	2	0	Lipid transport and metabolism	METABOLISM	Other tr|F2UEK9|F2UEK9 SALR5 Putative uncharacterized protein O	7e-36	0	0	Absent	Absent	0	0	0	0	0	0	0	0	0	0	0	0	2	1	0	0	0	0	Pelagophyte/ Dictyochophyte Ancestor	_
ASAFind-Auran169374	MARGAIPVDTSFPDMLLWAAAVFAIKITLMHALQVRSRLMTGDNKSSRQAHWVEDESIPDVFLKAFQVMFVTFAGPVLDINRLGGAQQNAAENELFFLALGSLLSAHGSVPANGADIVKYYVYSRLVHAATFVFKAPQPARALAWASGMACM	Hypothetical protein	0	0	0	Function unknown	POORLY CHARACTERIZED	Other tr|C1BM45|C1BM45 OSMMO Microsomal glutathione S-transfera	2e-07	0	0	Absent	Absent	0	0	0	0	0	0	0	0	0	0	0	0	2	0	0	0	0	0	Pelagophytes only	_
ASAFind-Auran169472	MKSCWCYLLALVAAANAFTASRSALPARACRAAAPALSMRYGKKQVKIRQKINRMILDANTIEDVAAVLQHPFLAASSRRMMKHLVLKARRKAMLMGYQIGYLDDDEEDLLDEMVEFD	Hypothetical protein	0	0	0	Function unknown	POORLY CHARACTERIZED	0	100	0	0	Absent	Absent	0	0	0	0	0	0	0	0	0	0	0	0	3	0	0	0	0	0	Pelagophytes only	_
ASAFind-Auran169571	MRRLGVVAFAAAVGLCPGLQTTRAPAPPAQTRRRTNTPPKNGNGVPIATTSLGANPTDDDWWTPFLVRPGQDEAYAILSDFQRGEAADDAFDHAVHGAKFLDDPESGAFPTRRAVLSNVLEGEVSSSWWGAILEAFDKTSSSESELFDAAWQRVRADLGPAGADAAGDVSRKAHAATKLLHTWASMTSTPAEAKLVLARGARIAAYIARTPFGGDADMVAAALLCEAHEALDGLRLEEIR	Hypothetical protein	0	0	0	Function unknown	POORLY CHARACTERIZED	0	100	0	0	Absent	Absent	0	0	0	0	0	0	0	0	0	0	0	0	2	0	0	0	0	0	Pelagophytes only	_
ASAFind-Auran169582	MASRGAPLSGSNLAMRAAVLALCALSSTAFRAPRRLSASPRRCAAPCGALPGGASFSVEVCNCDAALAIDGKACDDARDGDVWVAAKETAAPAFSLSAAMEAATTDAPTVVVGAPAAVGRLRPRRGGAAPVVDVLRTSIPKEQTERCAEAQAAVLTKLLELWLESLGDGDHFEDLR	Hypothetical protein	0	0	0	Function unknown	POORLY CHARACTERIZED	0	100	0	0	Absent	Absent	0	0	0	0	0	0	0	0	0	0	0	0	2	0	0	0	0	0	Pelagophytes only	_
ASAFind-Auran169760	MAALRWAAVALGGAPFAVSVYALRGACAAAAAPETLRAAACEAYADWPVVALNLVYWPTFCLLFWVHSLAARSTWLIDPYWTLIPLYVYGYYASHPLACAAGPRQLLAAALLGAWSLRLSGNYWRRERYTPGAREDWRFADLRAELGWLWYPLSLPVAYGSQQGML	Predicted steroid reductase	0	0	0	General function prediction only	POORLY CHARACTERIZED	Strep tr|B9I976|B9I976 POPTR Uncharacterized protein OS=Populus	2e-23	0	0	Absent	Absent	0	0	0	0	0	0	0	0	0	0	0	0	2	0	0	0	0	0	Pelagophytes only	_
ASAFind-Auran169975	MARLALALAATAATTSALVAPTAKKTVSATALNYDPSDFSDVQALPGILDPVGFFDPANLAADAYGERAQALPRGRAHARPRGHARVRGLPRRRVRRDAPLRRQHRRHRHQPVLEGAHGLLARDPPLHRGARDVPRAPRLDGAHGPRELLRAPRGLHARRHRLRPPRPLPRGPGGVQDHADEGAPARPPRDARGRGHDRPGAPDGQHALLGAARPRRRIGSGGRPLPFVPSNLRLA	Collagens (type IV and type XIII), and related proteins	0	0	0	Extracellular processes	CELLULAR PROCESSES AND SIGNALLING	0	100	0	0	Absent	Absent	1	0	0	0	0	0	0	1	0	1	0	0	2	0	0	0	0	0	Khakista/ Hypogyristea Ancestor	_
ASAFind-Auran170084	MKMMRVPLAGALALGRALALAPARSSSLRAPARAFASRMPEVEDAGLKWSTGTGAPLECRAAVAFGVDDLRTTDVVVAAPKAGEVRLRVVANALCHTDIYTLEGSDPEGLFPSILGHEAGAIVESVGEGVTSVKVGDKVIPCYTPQCREADCIFCASPKTNLCPKIRGTQGRGVMPDGTTRFKTADGAPVAHFMGCSTFAEYTVVSEISCAKIDDSADLAKVCMLGCGVATGWGAAWKTANMEADASVAVFGCGAVGLAVIQAAKIRGARRIFAVDTNPDKFDIATEFGATDCVNPLELDGPVAAHLVGLTQWGVDYTFDCTGNTEVMRAALECAHRGWGVSVVIGVAAAGHEIATRPFQLVTGRTWKGTAFGGFKSRDEVPELVDRVLAGDLPIDAYI…	Alcohol dehydrogenase, class III	0	0	0	Secondary metabolite biosynthesis, transport and catabolism	METABOLISM	Other tr|A0A0L0FNM3|A0A0L0FNM3 9EUKA Alcohol dehydrogenase clas	0	0	0	Absent	Absent	0	0	0	0	1	0	0	0	0	0	1	0	3	0	0	0	2	0	PXR ancestor	_
ASAFind-Auran170223	MRFLHLIRPVMGLLPEVVHPDRKIPFREKILWTVTTLFIYLVSCQIPIYGIKTAKSNDPFYWMRVILASNRGTLMELGISPIITSGMVMQLLAGARLIEVNQGLKEDRALFGGAQKLFGILITVGEAVAYVGSGMYGQVGELGYGNCILIVAQLVFAGLVVIILDELLQKGYGLGSGISLFIATNICENIIWKAFSPTTINTGKGTEFEGAVVAFFHLLLTRSDKARALQEAFYRQNLPNLTNLLATMFVFVVVIYFQGWRVDLPVKYQKHRGQQGSYPIKLFYTSNMPIILQTALVSNLYFLSQMLYNRYPGVFLVGLIGKWGKVEGGGDAPVPVGGVAYYISPPRSLTEVVFDPFHAVFYLVFILASCAVFSTMWIEVSGSSARDVAKQLRDQQMVM…	Transport protein Sec61, alpha subunit	0	0	0	Intracellular trafficking, secretion, and vesicular transport	CELLULAR PROCESSES AND SIGNALLING	Other tr|L8HC03|L8HC03 ACACA Transport protein Sec61 alpha subu	0	0	0	Absent	Absent	0	0	0	0	0	0	0	0	0	0	0	0	3	1	0	0	0	0	Pelagophyte/ Dictyochophyte Ancestor	_
ASAFind-Auran170531	MRTRGALLLLALSFVGGLRPRERSLPSLAARLRGGESFWGPGDDDADAAHEESLPDHAPEDDDDDDDDEARAAKAAQRWTRRAFEAAHEGRSGAAASAFKRALRLTPGDAPYRAALLINAGSYLAFSGRSDDALPPLREAASLAPDEPRALHALGNALHQCDAPADALEVYARALHCAPSEDFPPNAPLLNNVATILLATGERDLATASLERSLEIEPHAPGTLFNLATAKYGAALDAAAVSSQRRVALATGGRARVRAAFSSGLYGEPSSAFRDVLDLLDAAEPHAPPGSPLRERVLALRACASNRVPGRAEHAAADFEDGPRALRCRAHVELGLALARDASALDEALDHLFLAAELGAGAPKMVEDDASAPRLEAHDDVRFARVVASLTHNDARAAV…	FOG: TPR repeat	0	0	0	General function prediction only	POORLY CHARACTERIZED	tr|A0A088UWF4|A0A088UWF4 9BURK Type III secretion low calcium r	9e-11	0	0	Absent	Absent	0	0	0	0	0	0	0	0	0	0	0	0	2	0	0	0	0	0	Pelagophytes only	_
ASAFind-Auran170602	MRRLLAVALCASVADGLALRLPKLRHHRVDADAAEPAGADLRVHLLENDFEELDVALKAYGSCTQLVQGLMPIVGHEELVTRVVDRTHAEEPAPSLANAVPAQFEFEACLDLMAGEEWLAAHDVCAGYLERQKCEHEWTTATGILASICEAELEGGDYSKLDASLGELEGLNYACGCPRDSELLEPFVDLAQSFVRGFEDAPLAYGHALAAAAAAPPLARVAAASARRAEARLPDAVVVDEDDEEAAAPEKTGLFGGRKSSPLVEEREDPASLTALDELVGLAPLKELCRGLVDAVSLDVERGDDLSERSFSAVFRGNPGTGKTVASKLYASLLGEIGATPLGKVVEVTGGGLLDDGVDGVDKLMKKFKDPQTSTVEVGDAVEVKRSGAWGHSGTVVYC…	AAA+-type ATPase	0	0	0	Posttranslational modification, protein turnover, chaperones	CELLULAR PROCESSES AND SIGNALLING	G1 tr|A8ISQ5|A8ISQ5 CHLRE Predicted protein (Fragment) OS=Chlam	0	Pen_fso_g6999	0	Absent	Absent	0	1	0	0	0	0	0	0	0	0	0	0	3	0	0	0	0	0	Khakista/ Hypogyristea Ancestor	_
ASAFind-Auran170625	MSHAPALRALAAVAALLAAFVRARLAALEFAAEAAPPVRRLAPPRRARLSNASLAETLPLGGVDSLAPSASALFAGLSDGRVVRVVRDGDRGVVVDVVARCGAVDREQSPAEAARDCGTPGSQRRCGRPLGLFLAPRSAVFKAGGPTDDDADDDDVLLIADAYKGLLAVARPHGRAPSLSRLGAATYLNDATPCGRVFATETSTVHGRRVDAYEDFGRARRGRLLELRGGALVAAAEGLRAPTGLAVAHGNASLLVVCGDEILRYDLATGRADATGAVDTFAAGLPGFGARLRPRPVPRLATPGGEPRTCYWLAIPAPHVGWHAAYALAAYPRVRSLLVSLAPYAVLERLASPARHGFVLVLFADGAPLDSYEDPTGLVVSRVSDAAAFGGDVYFASPS…	UDP-galactose transporter related protein	0	0	0	Carbohydrate transport and metabolism	METABOLISM	Other tr|A0A087U769|A0A087U769 9ARAC Adenosine 3'-phospho 5'-ph	2e-66	Pen_fso_g15857	0	Absent	Absent	0	1	0	0	0	0	0	0	0	0	1	0	3	0	0	0	2	0	PXR ancestor	_
ASAFind-Auran170799	MLLVIYCAVVARAAAFVVSPEALQKYGQEADDGLLTSKILFKMKRPGSGLRGAAKTLDGAAADVALAIDCGAPSRVFRAAGKFEDAHVAAGLDLWYAVDCGSEPAPRGLARAAAAGERVDAVEPARARVEDWMPDDPLFSKSTADAINLRGAWDATAGSPDVVVQVVDDGVDVDHPDLERNVWTNPGEVCGNGVDDDGNGYVDDCHGYNHADDNTNLHNAGKDHGTHCAGTLAAEGGNGVGVAGVAGGKAPGTGVKLMVSVGFGAARTAGFAEALVYGADMGAQISSNSWGYKQSNSYEQALLDAIDYANDKGSLVVFAAGNHAETEKRYPAAYAGAVAVAATDDGGAMASFSNHGGWVDIAAPGVAVVSTIGGGRYAASSGTSMAAPHVAGVLALGAS…	Subtilisin-related protease/Vacuolar protease B	0	0	0	Posttranslational modification, protein turnover, chaperones	CELLULAR PROCESSES AND SIGNALLING	Bact Cobi tr|B6VYB0|B6VYB0 9BACE Putative uncharacterized prote	2e-68	Pen_fso_g6375	0	Absent	Absent	0	0	0	0	0	0	0	0	0	0	1	0	2	3	0	0	0	0	Khakista/ Hypogyristea Ancestor	_
ASAFind-Auran170896	MQWLWLLVAARVADARFANRTVVVDRGAFPHLAIVGSDKGGTSDAFVAIVKHGDWAAKYTVDCDTIRVKKLGDRARDKCRQKSKELGCLYRGGTLESWRRCYSGYVPDNMKKGITDKLWMDATPNYLWGWCRGTDAASRLFELSPRTVVVALLREPMDRLRSLFNYWSTEPIGLEIATTLEPHVLLDLAYLEKPWATPVTRTTASETLSAERLFEEGGRDVYELYQKNYVIWAGGQPREVCAGVLGPKQRRGPWGRGEMRERCPVFTNLILTGLYYTFLRHWIRLFPEQVIVVQSEYYFQDRRVLLSLLGRGAPAPAIDGPPASSHAKKVANRGHYVYGNATLTNETHARLEAFYARPNALLRTLLADEARAGRILVSPDPAVPGSWWT	Hypothetical protein	0	0	0	Function unknown	POORLY CHARACTERIZED	0	100	0	0	Absent	Absent	0	0	0	0	0	0	0	0	0	0	0	0	2	0	0	0	0	0	Pelagophytes only	_
ASAFind-Auran171022	MRPSVAALAALLSAAGAFRAPTTQTRRRTERRGFFGFGDDEKEAPTLEPYETSPWFSACRRHLATCIMCAFEEETTLSERDAQLEAAAADVRLRALAKQVEKAAPGAMDGPSGAAPYGLARLACWTGGGCGSSPWQREPEDWAPEDLAAADGGAAVSALAEHLLEKYEAIPPLRASVLLDATSDPQRTNRVALRFLRAYAASGGGESSVRSALQAFAPSITKKAAAAYCGSLEAAPLAALRKAQAKALGAPDWVGDAAAASTFGARVNEPVVESFFDQDALRWCATHAEELAEPSTASLALDYLCEMRRSDDGYSAAGRTPKTVAEQMDAYALSSTVFDDDEAFLPNPRGIKPLFLEGAVIPRSNVTVPYDEPYNFGHGPYELGPGTDRGAKPKTVRVE…	Hypothetical protein	0	0	0	Function unknown	POORLY CHARACTERIZED	0	100	0	0	Absent	Absent	0	0	0	0	0	0	0	0	0	0	0	0	3	1	0	0	0	0	Pelagophyte/ Dictyochophyte Ancestor	_
ASAFind-Auran171199	MLKCLLLPVLAVAFEDGAPRWFPKYVGGHEATLLDGAWAYGFADALDSVAAGADAVARVSTMAVPGTIDAAPPGVPGKRGVSMYETTFETGSQETQWLEFMSCSFFCRAWVDGAEVGNHTAGGYVPFRLAIPPKAGKRTLVVLADNRFNDTTAPLHTGGDFWHYGGLIRSVVLHATTGPAVARAHVFPKFDGKAWAVDVDVTLSDASFSGKLKTRLSWDGDDLGEQELTYADGKATTSVAAPKDATLWSIDQPALHELGVSVGGAGVVERFGLRAFTAVDGRIALNGDVVKLHGWNHHTQWPDTGASPTEAQMDEDIMLLKAGGANYVRGAHYPQDQRWLDRLDAAGIVMWEEALGPGVSVENTEDAAWMSTQVTQLEEMVYASASHPSIMTWGFFNEG…	Beta-Glucuronidase GUSB (glycosylhydrolase superfamily 2)	0	0	0	Carbohydrate transport and metabolism	METABOLISM	Other tr|F2UD55|F2UD55 SALR5 Putative uncharacterized protein O	3e-107	0	0	Absent	Absent	0	0	0	0	0	0	0	0	0	0	1	0	3	0	0	0	0	0	Khakista/ Hypogyristea Ancestor	_
ASAFind-Auran171534	MVALLTLSVVLPCAYEYAFMERTAKSVWEMTPAERLEEIIIVDDASDPPLERFAAADTYKVRFFTHDEPRGLIGAKKTGADAARGGIVVFFDCHVKPAPDYWVPFVSHVEKNYKRVVVPTITNLDVDTWTEFGRPPPGTEGMSKCYLTFDGEFKWTKDDTEFVPVMSGGLLAMSRRWWKETGGYDDAMRGWGGENIDQSLRIWRCGGEIVSATRSYVAHMWRDAAKPATRSKYRVPPNAKATNIARAGKAHMGGWYGAKLLSFDLCFDPFVQFKASNKPWEPHNGVNATAIESRMATCNDGAPAASFEWYLRRFKYVYRDGGVLPAKTFQLRHEASGLCLGLAGRTWGSAAKPRDTVRLLACKDVFERRRNSLVWWHRSNRNDEGECCAGLKVWNTDQC…	Predicted polypeptide N-acetylgalactosaminyltransferase	0	0	0	Posttranslational modification, protein turnover, chaperones	CELLULAR PROCESSES AND SIGNALLING	Other tr|L7M747|L7M747 9ACAR Putative polypeptide n-acetylgalac	4e-31	0	0	Absent	Absent	0	0	0	0	0	0	0	0	0	1	0	0	3	0	0	0	0	0	Khakista/ Hypogyristea Ancestor	_
ASAFind-Auran171638	MQTIKRSSAAFALVAAVGLQMMCTKLDIPVTKIARNVFSSATPPPVEAKHCPVYTCADGALAKELTVVVTVKDACSQMPGFVRALEDVVGTDTALIVTYPKFDSCDPLDLGVDFGPWRSWQTIPLPPSSSPMRGWLDAVPLIRTEYALLLHNDGYALDSFFACELVQSLKARDASYVVAAPMLYESKADGSLAAHATQSRLRLQGGHVRHDHSVAKALNRGGDIPEGDQADFLEDHGFVIKTQAIAGIIDPHASYTLEYIDMILSLKANKWKVLFVPSARLEFRIAEFSWRDVPYFMYKRSEATCHGTRDYLAAKWRAKFPNTGFWTYIKYTIVESHEYPASEISVLPWKQQASLFLGFFQMAGFNRYAVGGRTRTYVDLLMELDSGAYEAKQAGYFSS…	FKBP-type peptidyl-prolyl cis-trans isomerase	0	0	0	Posttranslational modification, protein turnover, chaperones	CELLULAR PROCESSES AND SIGNALLING	Virus tr|V5LQ27|V5LQ27 9PHYC Putative membrane protein OS=Emili	1e-115	Pen_fso_g2454	0	Absent	Absent	0	0	0	0	0	0	0	0	0	0	0	0	3	0	0	0	0	0	Pelagophytes only	_
ASAFind-Auran171684	MRRLLCALVALAAPTRAYQDPNATAQLKYLQNHCVAAPCSAHGPCAPRFARAQPGATVARGTAWVITVKRVRRATQSDWANMEHFAATTLPQYEELWRGRTGVDHVVLPQVAAASNFASARGADTDWFKETARVAFAALRARANLAPAPAGDGFLVFRDGLGRSTCYERVVHATYVPRATYLRDPDATRAFLEAADGLHGGGSVADAAPSTRPPRTVTLLLRSANLNRPAKRAGPAWANSRELAASLERWLSSEHPGWVLQTVALAHAFSFASQFRTAQHSGVLVGAHGASLTNGVFQRDGAALLEVLNCGHRSNTYRKLATNRGLFYASATKAGQGPGGADCGRDLGRRHVDTRRSLPLDELRGPLSAAIAAVEANLPPATLAGCASLLPAAGDRSVG…	FOG: Zn-finger	0	0	0	General function prediction only	POORLY CHARACTERIZED	Other tr|T1K2T0|T1K2T0 TETUR Uncharacterized protein OS=Tetrany	7e-07	0	0	Absent	Absent	0	0	0	0	0	0	0	0	0	0	0	0	2	0	0	0	0	0	Pelagophytes only	_
ASAFind-Auran171714	MRHALLRLAVVLDCAAALFPFHALKGRVDQSSWITQKTPTAPTGGLFGRRVGGARQAPQRFITPSPAPRPAAEADATSAATSSWVALALLRQELDDMGVAQHEAEAAHTATRQELATALRNATALAADLAKSERLRRLVQREVQQLREVARNATSKALRAESSAKRATSRRPATRGAAMTPENPTAPGWLDAEDALSPEARAARLRERKPREVAARPAATKPPGALSPEARAARLREQSLRTRDSQIRVYKSAAPRRPAAITGTFQRGMTAEEKRTPPPVLESRHAAPPAAKKTRWSPLVPPRAGKARAAAPPAPPAPPAPRWSPLVPPEVFERRETGGGGAARPSDSPPKKKSKKLASGSALYQQLQIAEMEAAAELEAVRR	Splicing coactivator SRm160/300, subunit SRm300	0	0	0	RNA processing and modification	INFORMATION STORAGE AND PROCESSING	0	100	0	0	Absent	Absent	0	0	0	0	0	0	0	0	0	0	0	0	3	0	0	0	0	0	Pelagophytes only	_
ASAFind-Auran171789	MASSSMLRLASLLSIVAALHLSRPPQHRATRLRAVPVADPFAATDTRPIVLYDGVCRMCNFWVDWVLANDREKAVRFCALQSDVGRALLERSGRRPDDISSIVLVTADGAHVKSDAVFEIGRRLRVTTPLSTLGQAVIPKAVADAAYDAIADNRYNIAGKRPPRFTDAKDADRFLGDTMVNWETCVTDPTDSSGTPYLTHMPREYFGEDSFFGGKAPLSQASGWIIVVGMGVGMTLLAVLLTYLEVTFNRSGKVSSEFFNTAGRSVKTGLTASVIVSQWTWAATLLQSSNVAWNFGVSGPFWYASGATIQVLLFGILAIEIKRKCPTAHTMVEIVRARWPGAHYTFLFFGFSANLIVTSMLILGGAATINALCGMHTIVASFLIPISVIPYTMYGGLKS…	Urea transporter	0	0	0	Amino acid transport and metabolism	METABOLISM	G3E tr|A4RSK0|A4RSK0 OSTLU Uncharacterized protein OS=Ostreococ	0	Pen_fso_g15750	0	Absent	Absent	0	0	0	0	0	0	0	0	0	0	0	0	2	0	1	0	1	0	PXR ancestor	Bolidophyte/ Diatom Ancestor; Eustigmatophytes only; _
ASAFind-Auran171825	MQRPRRTMLAALLAGAAAYTPTHLRGVLTVAKAQLVEQQREELLDRQEGIGSLLEYGKPFAYYYRILEKQRRRAEAVTELLNDVSLVEREIDGLMERLEYGEDPEQILKHVEGDALLGRVLDEFSPATYARATEPVGARPYGATPAPLRGSARGNRRIRFESPRARRFDGLVLSSPRGIPILVGRFDGATDSAMLACAAEGDSYFRVRDGKGANVLLRTSWVPGLKGSKACASFAADVAAWFSDSRYGAEVDAGDDGDGWFEGLDVVEVLITDAAKLARRGKPKNKMKPDKGKRTFKDKEKLGVLRARPANVAADAEAWELATEVPCWKLSLQSRPLTACLSREPRWRTTMALQLASIMSARSWRPSSRARATGSTLELDRVDRDTSSAMKCPNPECGS…	Transcription initiation factor TFIIIB, Brf1 subunit	0	0	0	Transcription	INFORMATION STORAGE AND PROCESSING	Other tr|F6QFM4|F6QFM4 XENTR Uncharacterized protein OS=Xenopus	3e-104	0	0	Absent	Absent	0	0	0	0	1	0	0	0	0	1	1	0	2	0	0	0	0	0	Khakista/ Hypogyristea Ancestor	_
ASAFind-Auran171828	MRRSGRQKTARAALALALACAQTAALSLATPHAKPCRTSALRAAVVSDELGHLDKKVVGAAAARALRFDGMIAFDRRRRRLPRVPVVSKYVEYVGELWRADEASTARSDVVEVGRGTTLATRVTTGVGLGLLFTYWTMVPNWAFALGMLLQALVAQLEYFRMAIIRGARPARRIVMAASIAAMAVAAGAPALHELVFPVGATWMMLWLCLMRKHASSIQDISTSLMGLFYTAYLPSFWVRLRCAPEWTMAAANLAPEGAFASVAAAAAAHVPLLRHAGAQAVWWTALTVAVSDIGAYFGGKRFGRHSLAALGLGAAAEASPNKTIEGAISGFGAAGLCFGLGARAMGWPLWPLSGVGFGVTIAMLALLGDLTASMLKRDAGVKDFGHLFPGHGGVLDRL…	Glutamyl-tRNA synthetase	tRNA activation	E	0	Translation, ribosomal structure and biogenesis	INFORMATION STORAGE AND PROCESSING	Other tr|Q8NAJ6|Q8NAJ6 HUMAN cDNA FLJ35251 fis, clone PROST2003	6e-178	Pen_fso_g2900	0	Absent	Absent	0	0	0	0	0	0	0	0	0	0	0	0	3	0	0	0	0	0	Pelagophytes only	_
ASAFind-Auran171885	MYALFAALAVAQARSAQALSDGAPTPKLPAWTWDHVSTYMHCANRTGALWSAGAVENMSKSAFVVFEKNHGLFDHPKYTGAEEKISEACGQVAVPCLMYTESDLARTYYDLGVTLDGLPGAELACADNVTLANSSWSEKANPLNASEAPRGEFRVYDFTNPDTRDRWVARVADLVGSGAIDGAFIDGNRGGWSSSATACASGAARAPWALGLNASTRALRAAVGDATLISNYPTSEALRYATGGMIERFTPNQDIDELQGLAKGGSLVAVHAQYATEPHLSKHLAAFLVGMGERSYFGAGVGWDGDGANACDTWLRRWDEFEKPLGKPTADAAVVAGAPPKAKWTRSFGSGTHVLLDTTPERDYDTVSCIWWSDGTVTSGDPFGCNGTAALAGTPLADV…	Hypothetical protein	0	0	0	Function unknown	POORLY CHARACTERIZED	Other tr|A9V956|A9V956 MONBE Predicted protein OS=Monosiga brev	2e-20	0	0	Absent	Absent	1	0	0	0	2	0	0	0	0	0	0	0	2	0	0	0	0	0	Khakista/ Hypogyristea Ancestor	_
ASAFind-Auran172084	MIRSILAALWARQASGAAWKYFDPALGADNCSEPALPLSCDYARWPAPSCAGEAPASTCVAPCPLCADRAQEILERSEAVASKLMAADPKAHAPPVSECRPYVQTSKHHRDYGQITLNFRAGGVLAWVATEAEGTETGDILEIGASSGVGSTRILSESLRWAIEEGLTAKGRRLHSLEFRPHLVALGRSMAAACGWPSDTRLASAVDAACMPTCSGTRPAAWLANERSGAAMHEVGVLGALCATRKFSVIFADGGAFTGDDEWRQIKAFCGHVKWIVLDDTHEKTPMILAEAHANPDRWEVVYEESLCDASTAPGRGGARRRLADEGNGTATGRRRLAVLTQRERARAKRTQKQGRAIRVNRGKASKKPPAPSAPKQMAKNRGKAAAADADGPRRTTYQ…	Serine/threonine protein kinase	0	0	0	signal transduction mechanisms	CELLULAR PROCESSES AND SIGNALLING	0	100	0	0	Absent	Absent	0	0	0	0	0	0	0	0	0	0	0	1	2	0	0	0	0	0	Khakista/ Hypogyristea Ancestor	Diatoms; _
ASAFind-Auran172162	MNIVVVVFVTFILLLSVCFELGHEHLRETTPEAFQPILTSLYSELTLLGFIGLLMFTIFKAEYLHTMSTRIFGEPEEIQELGEQVHMVLFLGSVPIDLPKSLSYSTSATSNFDPTGNVQDNVAAAYVESFWFGETHRAHFTFDIIRLICLMTAVYMAIFCLVYVDDLFETHDPVDHTIPAVAFQHRGGYLGGTMILLVAIGPPALVLLKITRVLEDFTVVANISDMKNRRVIELVLRRQKTVAAFEALKVVQCLRNPSMLLNVIASPETNIENEESTLQSPSTASSDVTQCNKRFSWSALGFSTAQIDDETETEMTAFEKKKWSGAQTATGKHIKKKARARRASVAALSELRREERDVFAXRQRSHWQRIFNLFDEDGQGSIDRGEMRDLLVKFACDAK…	Calmodulin and related proteins (EF-Hand superfamily)	0	0	0	signal transduction mechanisms	CELLULAR PROCESSES AND SIGNALLING	Other tr|A0A0L0D8X2|A0A0L0D8X2 THETB Calmodulin mutant syncam9	8e-08	0	0	Absent	Absent	0	0	0	0	2	0	0	0	0	2	3	0	3	1	0	0	0	0	Khakista/ Hypogyristea Ancestor	_
ASAFind-Auran172227	MTSQSRDSELAAAATIVGRTSIKLILGTLRGVLAFNPMSAESQGSYDVFDLGESLPQHRIEMIICRDLLPMSGLDRQKGANGSIEWIKNHLSGSSRPCSRRDYVRMLMQRGTSLLTLNRKSKDMAALVKYARELTDNKNGRDEILIECVSLNTSFFAELNLDIAFPRSPPALEYMSIRTAKTSFCPSVHSLKCQRSLNSIPQAVCACFADAKIQPSLIQTKFQTSTPSFFDVRSKKTLVCIARGDDAGILPIHCIDLSTFRLGKQYRCMTSRHFSRPIIIVTSGYLTSLSKDSPRTRISLKPDVPIRCDICNINASKMYKLHGGDSVQYPTPSCEQCLHMLYYGINGQLLPRQNPR	Hypothetical protein	0	0	0	Function unknown	POORLY CHARACTERIZED	0	100	0	0	Absent	Absent	0	0	0	0	0	0	0	0	0	0	0	0	2	0	0	0	0	0	Pelagophytes only	_
ASAFind-Auran172389	MATFTALCILGSARALQLGGPYTLHAYEHCQFCTRTRFVLGWAGVPFETRFYGYGEGADPEKCGGFGYDPEAGTVPLTGKKACPVLEGDGVPTLDGARGLAESMEIVSYAVGVGSKVAPATNRKDVADWLDRVGDTRKWLERPRLITMPVPDFADPRDVAYSRWTHEKQGFDYDVALEETPRLLAELKPLLEELETMLRGREPLSLNAWGYSVDDAILLPILRAMTVTKAVEWPPRVREYLDTACEAANVDTFAKSTGTSNPGRNYPGFFLPTAGICPYWFQIGEHGARSYSDEFFAPDDLDERRRRALRSTSVQHVFDKRYSTKYDVPTPGTPDRETWVAIAQSLMPLVNRTKFTPLGGHDERIPYTTNVTISEMVDIKNEIGVLYGEEAQQAFAAAK…	Hypothetical protein	0	0	0	Function unknown	POORLY CHARACTERIZED	tr|A0A060PXD2|A0A060PXD2 9RICK Ankyrin and tpr repeat domain pr	5e-158	Pen_fso_g10917	0	Absent	Absent	0	0	0	0	1	0	0	1	0	0	2	0	3	1	0	0	0	1	Ancestral	PEXR; _
ASAFind-Auran172513	MPVVLVVALAAGAASALLTRVMLLAQRLRRRAAWRGPRFAKFAEAVAVCVVIGVAFFLLPKLGACRARDDGHRRRLAGGERHYRAYDCGAGRYNDLASLTLVGEEGAIKALLARDVAKPFSGASLGVFVAAYFLCFSAIAGLSIPIGTFVPNMLLGAAVGRLIGDAAGELVGGISGGGLFALGRAERKRGDVVDSVRRGRERIATMPSPFARSPFAGGDASPRDALPRRRLFGADGAPATPDGELDLDAARGDAPARPARAEGPRGDVDVLALADRAPYAVRADFPVGLCVPLVRKLQLAYVVVVEDDGAPRGLVERVHLLGLDLERLERIAVAAGDGAEAERSRRVDGDLELRAAGDTLNLRAEILGYATSASPPGPPQSPYDGLAAT	Cl- channel CLC-7 and related proteins (CLC superfamily)	0	0	0	Inorganic ion transport and metabolism	METABOLISM	Other tr|A7S7B0|A7S7B0 NEMVE Chloride channel protein OS=Nemato	2e-15	0	0	Absent	Absent	0	0	0	0	0	0	0	0	0	0	0	1	2	0	0	0	0	0	Khakista/ Hypogyristea Ancestor	Diatoms; _
ASAFind-Auran172644	MRQVMCAILALAFGATALERVAGGGDVVYKGIPGTGAGDVNARVFKGVPGTGADADADAWAGVAEDASSLLKMEDTLRRQLENKRDWVFSYDFADAEPTAKPTSSPTFTPCDVEGEYRYYLALYDYGGDGWEGATYTLYKYVGVRQGEQILTGTVETGSEEVINFCLPNGLYAVDFGGGSDDGEIGIQFLPDDLQMITTCTGPCVERFLAVDGIVMPPTEPPTASNFGQPTAFDASQTAWMYLSFLVDGLNGEALISEAGFSAFAYAINDVIPFLTGPEAVADLTATFGEARRRQLLQAAGDDTASIEAVILMDTCAMAGHNSNDDCLDAMVEDVAIAIADGVMLERILYWADYFGLDLGDDFTVVSIVSDPEPYWVYAPTAAPSAKPTAAPTTTTTTA…	Serine/threonine protein kinase	0	0	0	signal transduction mechanisms	CELLULAR PROCESSES AND SIGNALLING	0	100	0	0	Absent	Absent	0	0	0	0	0	0	0	0	0	0	0	0	2	0	0	0	0	0	Pelagophytes only	_
ASAFind-Chryso-922852305	MAGSRSYLLVGLLVVACVRPVRTLTSAAVRGMSLRHRPAVLSTGGAQVSSGARLVAPQCSEKQIVRGVGAGRDLPAPSGINAMPLGMQAAIVFGIIAAIGVGTALIAGPTFDAVRGSFLWNLSRPSWPALGLIYLAAGIAHFTELEGFENITPPNGTWGWFYTPFSPKVNVIWTGVVEIFGGSWMLFGALAPLAGFTLPATLGPVVSDAALTLFLLTVMVTPANIYALTHAGANFPLNLETPPKAHVVRLAFQAVLLAMFWEMAQPTLLDAKRACVCAAEPPCDSDWFKAFNASVKLGNRVQRQCVNEWCVRSGDTSRQMTAPSWVGGGIFFFCAWAVYFSCFRRHKFNELYKTKYLIGWSESTIRNLKQGRVTPSLRLEVRGSACARCARAVRTMEPI…	Kinesin-like protein	0	0	0	Cytoskeleton	CELLULAR PROCESSES AND SIGNALLING	G2 tr|A0A061S6B5|A0A061S6B5 9CHLO Kinesin-like protein OS=Tetra	3e-157	Pen_fso_g10366	0	Absent	Absent	0	0	0	0	3	0	0	0	0	1	3	0	0	0	0	0	1	0	PXR ancestor	Pelagophyte/ Dictyochophyte Ancestor; _
ASAFind-Chryso-922852406	MREVLFFSISVAAAAAWSLANRPLSVRLHPLPAFDRHRPVTSAGDGPTTNEKLAAAFRKFEERYARLQAGEDEPDETAQAMKETFRNFENKLAELKLRRQTEGAASLSGALADAFTTFEKNYTALEEERDRRRAEEEEFARSARLAQAVEPRVASWSRGVGPCRLFVGGIPFGMTEAEIARLFDGVALPHEVSPVLEVSLMLSSDGSSKGWGFVELASVAQAERARKLLHRRPTELRDAFGAAGGVPAPSQSVWCNVPRDSAGRAMGFATVRFPDVSSAARALEVMNQTMLGGRALLVEFDRRAGVPASSEGALVELPPVDAIDSSLLVELENALLQEEMASRREKEDDDRKVPETARPGRRARSQRIGPPSTHASAHNDAPRSSCTGAPALREHRVVL…	Hypothetical protein	0	0	0	Function unknown	POORLY CHARACTERIZED		100	0	0	Absent	Absent	0	0	0	0	0	0	0	0	0	0	3	0	0	0	0	1	0	0	PXR ancestor	_
ASAFind-Chryso-922853279	MALGVVLLQVTLLTSVVLDPRVPRPAAQRPLPLLRFVGGDDGSSPITIRVRTRDGPKRATLPSADATLADLEKALRQEHRLPVQPGQLCRAPAGAEPLSEADGARSLRELGIVHGAMLHLTAAASAPPPPTSDASTTSTGAARSRRRKHTTMANFEAERSQYEVVLDTPKPASCSYVAVERQAAKRFSDYLLDLEFETRRVALLFGRWERATSPDGKGGVHVDVVYEPPQTCSPTEVSIDDDAAGTDELMRAHAIAKGLGLSLVGVAYAHPPRFHAMEALELAFLARQRAKAIEADVAAAQLFVGMRFRPVYDDEPLDADVTAEVYQPTEQLCQLVLERDVVRNGGVLEGSGQLRLDAASNGADNELGDLIVAVSDAISTGTGTEYEVIGHLGSGTFGQ…	Hypothetical protein	0	0	0	Function unknown	POORLY CHARACTERIZED	G3C tr|C1E9I2|C1E9I2 MICSR Uncharacterized protein (Fragment) O	5e-72	0	0	Absent	Absent	0	0	0	0	0	0	0	0	0	1	0	0	0	0	0	0	0	2	Ancestral	PEXR; _
ASAFind-Chryso-922853316	MKIAATLCLLLASTEAYYFYSLGDWGGSSDSSPTTQVEKNNAAGMVRAAHGLDASKPEFALLVGDNFYSAGIAGNEYSKRFTQTFENVFDISNPELNTPFYAIAGNHDHGGNVTAQIAYSKHSSRWTYDDYWYTKSHTDNGITTQVVMIDTVTIAGMAYKNDSTGEIHSNEPHPMQARLASQLQWLEDTLKSSTADYLWVVGHYPVYSQCEHGPTGAIIRNVLPLMSKYEASGYIAGHDHCSGYYFDDNMAFVIAGAGKECCYSPDNLNNKADPGEPWFRMDKGKNQGDGGGFASYHVNATGTQIRFHKASTGEVQYEPPVIKPRAKRSMLVEQAA	Type 5 acid phosphatase	0	0	0	Energy production and conversion	METABOLISM	Other tr|F2UIS7|F2UIS7 SALR5 Type 5 acid phosphatase OS=Salping	5e-64	0	0	Absent	Absent	0	0	0	0	1	0	0	0	0	0	1	0	0	0	0	0	0	4	Ancestral	PEXR; _
ASAFind-Chryso-922853328	MAKEVQTATFLACATFLSGFVWQPMCNALADAPFWMAASGVGAACGSAFFVGLRGGRSLLPFPAVEGPTLGNLRDDFTLSAAIGGATGTFVGVVVDFADNPFIGTyesILATASTASGCFSSSQATILGFSAVQALQNMTFPRKTNWIDGCIVEGTYKTG	Hypothetical protein	0	0	0	Function unknown	POORLY CHARACTERIZED		100	0	0	Absent	Absent	0	0	0	0	1	0	0	0	0	0	1	0	0	0	0	0	0	0	Polar/ Pennate Ancestor	_
ASAFind-Chryso-922853329	MGLTLVTLIMMLYSFVRLLIIVQRLSVPRPAAYFDRTDLMNKYELPLTCYGNCIPIFFYSRYVLYFLIVLAINFDFLKKYAFPVEHAINELRSQGWDDDAPSFYFIPAKWVCACGTKSLPRMQTLRKDGHLEKRSVPLASAFHGDGIIKHILFVSHRWEEPGQPDVDGEQLKAIKAYLEAHPDIEWVWFDYSSMPQGDDRTVMEKAEFQLMLAAIADLYLTAHVLILLDGSYASRFWTLTEAWCSMQTATPEGLRPATKAERRYTISCIHNATAETTEKGLVDLVSKKAPKEMHGILEKPDVNVTNAKDKATMLPKILKINEHVIETFEKQVKINEHVIETFDNVAQDPEDH	Hypothetical protein	0	0	0	Function unknown	POORLY CHARACTERIZED		100	0	0	Absent	Absent	0	0	0	0	0	0	0	0	0	0	1	0	0	0	1	0	0	0	PXR ancestor	Pelagophyte/ Dictyochophyte Ancestor; Eustigmatophytes only; _
ASAFind-Chryso-922853468	MAGEECMAISVFIFVLVPSILLIALSFATLEPIEYALNFNAITMSLENETYSVAGLYFLGFGHWFIRFPRTIQTIEFLATGENSLLHTRTSDGLPLTLGLSFQYRYQPQNLYNLYLAYKGEHHQGIAASMQISLNDIFTKQLFASIDALQISQVELPAVFQEAILESISTKQNITHSERYKENMEVTFTTQRMVAQQEANMTVIAARGVANQKLQQANANAQMTEQTVAAEMAAYTGLSRKLTFSSAEGLDYLWWDTLQSSAGRGQADGKEFLVGLDPAAYIRGDRGTRS	Hypothetical protein	0	0	0	Function unknown	POORLY CHARACTERIZED		100	0	0	Absent	Absent	0	0	0	0	0	0	0	0	0	0	2	7	0	2	9	0	0	0	PXR ancestor	Eustigmatophytes only; _
ASAFind-Chryso-922853565	MLQIAFLLAELVSSSALLPPLQFRSPQRISQLRCIAPAQDDETDALVLTQPPPSAAAAAVSASLSLLVIAASFSLVEPVHAASATAAATAVLPPSIIFETAAKKALGGGISGFFAGIVQVLLLMWLRTTMNYQYRNGGSTRDALAALYAEGGLRRFYRGVSFALIQTPLSRFGDTAANTGVLALLADSTLPVGVRTAFASAAAAAWRIGLTPIDTLKTTLQVKGAEGYDQVSAKVKEEGPGVLFQGALANAAASFVGNYPWYLTFNSLNEMLPTFGEDLPLKLARTAVLGIAAAGVSDTISNSIRVLKTVRQTSETTITYREAAQQILETDGWQGLVGRGLGTRLVTNALQAALFTVVWKLGEEYLTKSGLLGAA	Mitochondrial carrier protein OS	0	0	0	General function prediction only	POORLY CHARACTERIZED	G1 tr|D8UH93|D8UH93 VOLCA Mitochondrial substrate carrier OS=Vo	1e-100	0	0	Absent	Absent	1	0	1	1	0	0	0	1	0	0	3	0	3	0	0	0	1	5	Ancestral	_
ASAFind-Chryso-922853622	MRTTKCVAVAAILLSCQPACSWCNCWTCSVVACRADMCTMCADSGPGDARGSPDALLLAALDALKQKQAERARMLIVETRDAYDAAGGATEEQQQLLAMVAARVDAALVPGVRKTATRPPPPTKEELELRAAAKARGDKALMESVSVFGDKASADRFSRSLELLEEARAGFRRAGSDVEREREGVMGNLYAAIRAEAERAQRVAKLVRMKKLLELTKQKKKAEALGIDPDAIEEVLALPKNLAAEMALQGRLKKGGPEGGKGGAGSGKWSGEASGEVALADGILSAWQAEGVSKTDEEIDAIQREIDDLEDTL	Hypothetical protein	0	0	0	Function unknown	POORLY CHARACTERIZED		100	0	0	Absent	Absent	1	0	1	0	0	0	0	0	0	0	0	0	0	0	0	0	0	0	Diatoms	_
ASAFind-Chryso-922853941	MRLPSCVAILLFLVAILWQWALTSFPHDWMASAQYLDDLVKGFLDPDHPLHRNRGVAGPRGGRGDGTVTGAVFTPGVVAADGSRGGAPVSEVFAASWSGLTNTLEMALEAEEWDEAYNVWQLMAAEHQAQISNANARSAPAASPSVVAAQQLAKLRDLLQRQGATEREALTTALFAVHAASTFGTGAHASISETGAAELIRQVMVRFPRLVSEGEAALWRLWKRSGQRELDAQLRKVERLVELEQPVDAHALLDQVLAQAPNWAEAWNQRATLRYLQRRHLDALDDVERTLALNPIHFGALSGAALVHTAIWRETPGPLDAGSEGLELARRRLERVVELYPGSESAHFNLEQLEKMQAMVRDQHASSAKRSKAAMMSA	Hypothetical protein	0	0	0	Function unknown	POORLY CHARACTERIZED	tr|W4LWX7|W4LWX7 9DELT Uncharacterized protein OS=Candidatus En	4e-17	0	0	Absent	Absent	0	0	0	0	1	0	0	1	0	0	0	0	0	0	0	0	0	0	Polar/ Pennate Ancestor	_
ASAFind-Chryso-922854569	MRCVFAALISRYGFVNVVAFVTAMFSFPFDFFSSEPEEARWSNPSLLVNLCIYTVCKFFFTSVAAGCPLGVGIFTPTFLIGAATGRAFGEALNALLVLTSSSFQVTAGAYAVVGSAAMAAGVTRTISCAVMVFELTGQLNHLLPVLVAVLAAYGTGNAFNKSYYDTMLELNNYPFFRPPDLTVPSSQAAQDVMDTSLVGLARVCTYLDVHLLLTTSSDFEFAVVDALDSQRLLGTVTRATLARLLDAHMLSGERARRHRMPGLGTVLGSRFRQQFRRMPGLGSRCGSMGSLLRGSLANGLSRFLSPSAGVSSVGVyesVAYEATERARLSSGASDGASDCASHDAVSLEPSADHQTTMHLPDRALREALAGAVSEDTLSDTQSPAPTAAAAGDPVAGRT…	Hypothetical protein	0	0	0	Function unknown	POORLY CHARACTERIZED	Other tr|S4RY72|S4RY72 PETMA Uncharacterized protein (Fragment)	2e-34	0	0	Absent	Absent	0	0	0	0	0	0	0	0	0	0	1	1	0	0	1	0	1	0	PXR ancestor	Pelagophyte/ Dictyochophyte Ancestor; Eustigmatophytes only; _
ASAFind-Chryso-922855117	MACVRALLVCTLANRAAALVVCGLNVPHAKPSAASRALGNWPKSFPYSDADLKPMMAGNDGLFYLVPKFVQHAGDECRDSLTRFYEAALPAQDGDVLDLCSSWTSHYPLGWKGRRVAILGLNPLELIANPSKTEWAVQDLNQKPTLPYADASFDVVTNSLSVDCLTKPLEVFAEMARVLKPGGLACMAFTNRCFPTKVVPIWNRPFTEAHHVQIVGNYFKFSSDAWAELVRGRIARRLGRPARPDGGRDGEEG	S-adenosyl-L-methionine-dependent methyltransferase	0	0	0	General function prediction only	POORLY CHARACTERIZED	G1 tr|I0Z186|I0Z186 9CHLO S-adenosyl-L-methionine-dependent met	3e-60	Pen_fso_g3457	0	Absent	Absent	1	0	0	0	0	0	0	0	0	0	0	0	1	0	0	0	0	0	Khakista/ Hypogyristea Ancestor	_
ASAFind-Chryso-922855360	MTWNLSPLPPFRFSRPRDVGITVYLCLVSAWFFLELPPSVLAPLFFADPAGAVVGKACSQLLGPSYNPAWYGSKTVAGTAAVFIFTFLSITFDLSTFARLRLSALAAVAEALGGEFDNLAIAAVVLGGWLLS	Hypothetical protein	0	0	0	Function unknown	POORLY CHARACTERIZED		100	0	0	Absent	Absent	0	0	1	0	0	0	0	0	0	0	0	2	1	0	0	0	0	0	Khakista/ Hypogyristea Ancestor	_
ASAFind-Chryso-922855459	MLAGCVFLLTAIVAMPTGDSSGRLAQLEPAPLEKASPSRPELKAAKREVKLHLYDRNVWSMSANSNMLLAMTLGGKLRILADFLLDSAGTGVPIDEQTLAYANHVRGLTDAQILDEAHTDAVKTTFAEGMLLMTTDEGEERGLTFTEEDIDRLSGTYHYSGGGDGADRLDLGAAVSPPSPSASKKEKSVKTKAAVIYADIPCAALKWDPQLGFNGPTTVPYCFDPNINDGRKQAVYQAINKIAADGLSDCIGFQEVTCTNTTQKKIRFKVVDTNSCHAACGAVETEVNLGWCDSVVYLGSIIHEIGHAVGLGHEHKRPDRNQYITVNFTNITPDWVSQYSIDPDMNMAQSYNYNSLMHYPSGCTGTSPSTCQITQPAGTPPIGRSSGGFDANDMEQIRD…	Metalloendopeptidase	0	0	0	General function prediction only	POORLY CHARACTERIZED	Other tr|A0A0N4YAH3|A0A0N4YAH3 NIPBR Metalloendopeptidase OS=Ni	3e-16	0	0	Absent	Absent	0	0	0	1	1	0	0	0	0	0	1	0	0	0	0	0	0	0	Coscinodiscophyte Ancestor	_
ASAFind-Chryso-922855488	MAAVAIHAAAAVLAMLAPRPLALRVPPPRMGLFDGLDLEKLDAALSNLRVLKEFEQRPNRIILVRHGESEGNIDRSAYSTTPDSQIALTEHGFAQGAVAGLQIRQLIGNETVRFFVSPYLRARQTLLAILRAFDGQTVKVSSEPRLREQDFGNFQSHEAMRAVLNERQKFGRFYYRFPNGEAGTDVFDRMASFITYLFRTMSDTTKGDYFESAPEAPSSDASTRDENYVLVTHGLLMRIFCMCYLRWTVYEFEQVWNPSNCEIWVLEKSPQSGTYALAGRWRASPYRGKFMDIQYGESRKEPLPEYMKRPLVSRAVRPGSADALERPELGFLRSASKCLPKPRPRRANALIDTRRMFTANAVIDYWTKDKRTDYWGLDNRAAAWMARSSSGSSNSPRTS…	Putative phosphoglycerate mutase DET1	0	0	0	Carbohydrate transport and metabolism	METABOLISM	Strep tr|A0A0B0MRP3|A0A0B0MRP3 GOSAR Putative phosphoglycerate	4e-57	Pen_fso_g16365	1	Absent	Low confidence	0	0	0	0	1	1	0	0	0	0	0	0	0	0	0	0	0	0	Polar/ Pennate Ancestor	Pennates Only Ancestor
ASAFind-Chryso-922855516	MPSGCTFAYALSLTPVLTRTSPLTANEGDTITIKGHAFSTTAGENMVTIGSEPCDVLTAAVDSTFVPPNCTALSCTQEMRTLVSLTCRLPILDSTVPHTISVSVSGKGASPALPGGNIRVLPVIRSMSPIRGSLAGGTLVNLYGDGLSKRMGDLDVRLGSVICRVLTSNASHVTCLTNSHTTLTQDRVETLAVRVRGVLAGGASFSFTFATSSTPVLTTAAVADSTSLDNWLVTVSGSGFLSPASANVIYIGSTRCVPTGTGTSTQITCNASPPLSGSQAVTLVNVGGSARGSSSLPTVTGMSLTLSGLSPATVSLAGGAELVINGAGFSETSSRVTVCGVTCPIKSVASTSLRCTVPSRLLLLEGTQGLNLSVATSAELDLGYAAPPPPPPGVAAVVV…	Hypothetical protein	0	0	0	Function unknown	POORLY CHARACTERIZED	Other tr|H0WB44|H0WB44 CAVPO Uncharacterized protein OS=Cavia p	4e-119	0	0	Absent	Absent	0	0	2	1	2	0	0	0	0	1	2	0	0	0	0	1	0	0	PXR ancestor	_
ASAFind-Chryso-922855839	MVQVVAVFFVLGKGSSYGLGSVPPRTASLALAGAIVAVFATILLVKHVSVAVGSVVSRYLFPGDPLKKLKSLHKFRDQMWQLAIHVSMTSLEAYILFYEGGETVSWYSNYAHLWVPHPHAQNGLCAQTPQSIQLLYVLQMAIWIDTCFGHRFLEERHKDYFVMYLHHVVTIALVGVSYHYNYTKIGTIVLFVHDASDVPLDLLKIFNYCQLEGPKGLFLVELDYVLTVYTWVHCRFYLFGLLLFRGVICAPREVALAPQAIAHQVVPTTCEPRYTVCMAGYDKARKSDGFGRGHVKGALLGDGSFDVRRSFDEMGWGSHECLPVYWEATALLSTLQLLHYVWFCMLINIILVKLTESTEWHDSARDVYEGESDEEAEADPKPVAAKKAD	Putative Hypothetical protein	0	0	0	Function unknown	POORLY CHARACTERIZED	Other tr|A2DMU7|A2DMU7 TRIVA Putative uncharacterized protein O	1e-26	0	0	Absent	Absent	0	1	0	0	0	0	0	0	0	0	0	3	0	0	0	0	0	1	Ancestral	PEXR; _
ASAFind-Chryso-922856015	MSRAVVATPARRVLFAGLYSGMTAGCFYGFGIYSPALKKHFALSQQQLMNINTIPYAFGVFSFFWGMVTKKMGPTFyesDVASIVKSFVGVSGSVTTTLFVLIWGTPKGDQTALNALLLWASISAIISSSGASTELVPTTITLFSSGNLLGRLLCNIPSDTMVRHGWPRPLFLVALAAGAAVAQVALLFAARLPAESEEQSMLLQFGAGLCGLAFGAIWPHFVVLSSELFGSTHLSSNYMFFDGTAGAIGTLLLANALPSLIYQAASKGSLDCDGPMCFGPTHAIIAGLCTAAAGAAGAMAVRSVALYRQISAAQRQSAQELL	Hypothetical protein	0	0	0	Function unknown	POORLY CHARACTERIZED	Strep tr|M4DZF8|M4DZF8 BRARP Uncharacterized protein OS=Brassic	4e-11	0	0	Absent	Absent	0	0	0	0	1	0	0	1	0	3	0	2	0	0	0	0	0	0	Bolidophyte/ Diatom Ancestor	_
ASAFind-Chryso-922856150	MTPFIYFPWMVLNVYIFVLTFWVELVQPSLKPCFEMPIDAHVVMGGALSFLIVFRTQASFDRWWEARCAWQDAVTSCRALVVTTGAALCDDAAQERFSMQVVAFAVSFKAYLRGTAVSPDEVGFRMSWEHVMLLNKSSCPPLVAIRELASTVRFNLPTDTTGLGTSIYDEAVEQMRVLMSAVGVCERIKQTPMTFCYIATLRSFLVLWLATLPSSLIGEYGWVAVPALSVIGFLFLTVEQMAIEIEQPFGNDANDLPLESYILDVERVLLELLPSKPSIRTAPDREVAPARPLPPSTQHDGSRSAKVPSHQKGQRQQLPQALEQAPPVDLPVAVGSPVTYGVDSSDEGGENVSMMHARPACSSSGVTTSLASSENTGLDGFQGRYRALLDGSENAPSNT…	Putative membrane protein	0	0	0	General function prediction only	POORLY CHARACTERIZED	tr|S9P4W0|S9P4W0 9DELT Putative membrane protein OS=Cystobacter	2e-37	Pen_fso_g4952	0	Absent	Absent	0	0	0	2	2	0	0	1	0	0	3	1	0	0	0	0	0	0	Bolidophyte/ Diatom Ancestor	_
ASAFind-Chryso-922856429	MSRLLLALAMVGLASAFVPLAPIRPASAAAACSRSTGIEMMRHGDKVNHLGRPADQRKALLRGLTTELIRHGRIRSTLAHVKAVRKTADHMVTLAKDGSLHARRQALGYIYDKQLVHALFEQVPERYANRDGGYTRVLRDGFRRGDNSEMGVIELL	Hypothetical protein	0	0	4ia	Function unknown	POORLY CHARACTERIZED	Bang tr|R7QA11|R7QA11 CHOCR Uncharacterized protein OS=Chondrus	1e-57	0	0	Absent	Absent	2	3	0	0	1	0	0	2	0	2	0	0	0	0	0	0	0	0	Diatoms	_
ASAFind-Chryso-922856966	MLAAGVAFLPYLAKAPLPLPPPSSDVLSVLLATLLVLVATLIALVLKSTPKLPPDAAPMKLTGDLMKDFMIVFEGLTKEVIADVNQYKLPPRTAEYMKRLMEYNVPKGKLARGLTVIQAYKSIKKADKISDVEFRRAAALGWTVEWLQAQFLVMDDIMDASETRRGQPCWYLLPDVKLNAINDGLLLECQIYVILKKYFGAETELYVQLFQLIQETTHQTALGQFLDLTTSEPHKVDFGRFSLDVYSDIVIYKTAFYSFYLPCALGMRLAGVNDPKLYDLAKTICIEIGHLFQVQDDYLDCYGDPDTIGKIGTDIRDNKCGWLINRALAKCSVEQRKELEKNYAKGVDASAEAKVKKIFKDLDVESDFRAHEEAAYKKITAMIAEVKGMPSDIFTFLLE…	Putative Farnesyl pyrophosphatase	0	0	0	General function prediction only	POORLY CHARACTERIZED	Other tr|A0A077WI13|A0A077WI13 9FUNG Putative Farnesyl pyrophos	4e-115	Pen_fso_g10885	2	Absent	Low confidence	0	0	0	0	1	1	0	0	0	0	1	0	0	0	0	0	0	3	Ancestral	PEXR; _
ASAFind-Chryso-922858299	MIVFSILLVLLQSLNECKWAFAPTAGIAYDDLPYCDVESEAMASSVCTRVCRARLEPFDEGATTEKTYFILDALCIAVFSLEFLLRLFSCPVTIGLRAFIKLKANWIDLVAIVPFYIDVIVMLSSPDGANGARWLAVLRVVRLTRVLRVIKFSQSLSGIVVLVRTLSSSGSAFGLIATFTILNCVLCSSLMISTPEVGKYVQENENYLREDGTPSPYGYILEVWWWCVQTVTTLGYGTPAPTTDLGKLVAMFTGMLGTVVLALPIAVVGLTFDDEWNKQAKSNSFIKVSCVSEYNRATLNCTHSILRPPPPATTREAIKRAWARFRDVGRVAPEPADVTEHDPYDMSEPSPGEGESLEEQWESLSQRGTRFTGPDHENNQAYNLQADMATLLDMHFDAI…	Potassium channel Kv1.2a	0	0	0	Inorganic ion transport and metabolism	METABOLISM	Other tr|G3P5W4|G3P5W4 GASAC Uncharacterized protein OS=Gastero	2e-30	0	0	Absent	Absent	0	0	0	0	0	0	0	0	0	0	0	0	0	0	1	0	0	2	Ancestral	Khakista/ Hypogyristea Ancestor; Eustigmatophytes only; _
ASAFind-Chryso-922858402	MLALELGGAFLVSAAVSAWARGGTSNPRLFRLQQAAAAGHNDVVTEVVEAGLLVDAAAEDGRTALIIAAAADQAATVRILLSMGASPRACTHGDGLTAAHIAAARNGVRVLTCLLDADARLGNVSDSAGLTPLHHACANGHAEAADVLLVTFGFAVDVQAVSADGATPLALAACCGSQPCVKILLEHGAQVEAADKAGETALHRACAAGHLPVAALLLDAGASMFRENRRGETAADLAAAAGAEPLARLLQQHHAHRLAAGQREANVAQLVSQRLLEQLRILRQTDALALHQLCLEPQTQRLLRRYGISDGTDVNLTSSTNLTKLSDSIDASVGSGGTGASRGGGADLREATRASNGVVLGEAHGVVLGEAARTAVGMLDEDHDGVEAPPTSRATKRIH…	Hypothetical protein	0	0	0	Function unknown	POORLY CHARACTERIZED	Other tr|G3P0S5|G3P0S5 GASAC Uncharacterized protein OS=Gastero	1e-24	Pen_fso_g13317	0	Absent	Absent	0	1	0	0	0	0	1	0	0	1	4	0	0	1	0	0	6	0	PXR ancestor	_
ASAFind-Chryso-922859192	MGDPIGFRLLAVLTSVLEIVGNLFEQKGAGAIVSGGINFDLIKAFSSINDEDVFPLFYDQLFVVINSYYILRWLLSQEELARALEWDTDAEALYTQCFAELGFRRAQFSRLLRFATFVTVSEEEAEVLTVQGEPVLDLFVAINSTCEVRVGGAVASYLPPFQLIGEASLLENLQSPGGEAHPPARATVVAAPGSRYVRWPQSAFYELQEEEDSDFAYAIQLMIARTLSQKLSAARSSQTVAEERLTERKRAVLRGVSPAALAAQRVGDSTLEGGAAAEVGALLKQNEEKETQVRTLERSLAEARRDLADLKLLLTLFGVGLGLLAGSSVVLSESVVSGWSKGGELGELASYTHGTHGELVRSLGRSLLEL	Hypothetical protein	0	0	0	Function unknown	POORLY CHARACTERIZED		100	0	0	Absent	Absent	0	0	0	0	0	0	0	0	0	0	0	0	2	1	0	0	0	0	Pelagophyte/ Dictyochophyte ancestor	_
ASAFind-Chryso-922859517	MELVARRDLILVVSGLGLGLVALGLSRLRRRRVARGQLWASPLTTCSRRAIAACVEAGAEFRFVPIHLAKGEHKLPQYVALQPYGKVPAWRDADGFDLFESRAIMRHVAEGTQLIPTDAKALALMEQWISVEYSYFYPAFMPIMYMRVLKKAPLDETKCQQLRTELEPTLDMMEAHLKLSGHPYLACGQFTLADLTYLCYFQVFGAAGLQDALDKRPALSHWWLRCSARPSWKYTVSHAVVADYACTSDPLGRAKPWDP	Glutathione S-transferase	Glutathione	1	0	Secondary metabolite biosynthesis, transport and catabolism	METABOLISM	tr|A0A017SXI2|A0A017SXI2 9DELT Glutathione S-transferase, phi O	5e-42	0	0	Absent	Absent	0	0	0	0	0	0	0	0	0	0	1	0	0	1	0	0	0	0	Khakista/ Hypogyristea Ancestor	_
ASAFind-Chryso-922859662	MLLFALALLAADGFHPEPPEMLDISDRDLQRADSTFGLLVMFGSRHCEPCATLRPHLTALQLQLNSDGIAVLMGALDTDRYSQVADELGITHHPSFAFYAAQDAKPPRLYTGGSSMRELLNWVLETYEQARVRKGSASPYRPRTLADTRMMHPNAELVPGHGRTSVLQPLLEERPPAPENLRPATPVECGGNARTALAVIGGQLELSVGAEREGTPVAAAVGAWDATGARFVPLGQPQSAEGTATRTGGGTLAGDARVLARNRTGCIFAAGTLRPSATAARGFEGAEELVARWQTTLGWQALHGPLRAAGGAARAERRAERFAGRGRSDWGVDEDGERRPEHLGDASDEDEDNARDGARDNNARDGARGHARDDASAAVAYAARDGAIAALCVHGSTLY…	Carboxypeptidase	0	0	0	Posttranslational modification, protein turnover, chaperones	CELLULAR PROCESSES AND SIGNALLING	G3C tr|C1EF53|C1EF53 MICSR Carboxypeptidase OS=Micromonas sp. (	3e-180	Pen_fso_g11051	0	Absent	Absent	1	0	0	0	1	0	0	0	0	1	0	0	0	0	0	0	0	0	Diatoms	_
ASAFind-Chryso-922859698	MPTGKTFLSLVLVAAIITTAFVAYKSIDLPALASTAQECKEQYPMTVMLATIGFATVWSLLLPTTPIELLMGYLFGIAQGWAINYFCKFLSSTISYVLGRTVLRAWLHGLWLSSAKHELLSAFEAEVSERPFSTAFLMRVAYVPISIKNYGMALIGVPTAAFYAAFFSVEFFESYLLIALGAGAKDLHDLLSGQALPGEQKQAWVQLGLLGLEVAMLVVLLVHLGDLANKAVERERRKAIMRRTAVLTQGALRLQSLGLAASAGSRALPRKVTHEYSNEALALAASGYESLNFEEDSMTHRAVRASTTVKEKVTSERVMLLIIFALGLGMAAIREIIIVCEALLLHAMNEISNWAMWRRVDGANGEQPSLALGYLAFVISRLVLVTLAALIVMWEPLSQ…	Chloride channel protein	0	0	0	Inorganic ion transport and metabolism	METABOLISM	Strep tr|A0A0R0HAD5|A0A0R0HAD5 SOYBN Uncharacterized protein OS	2e-84	Pen_fso_g3521	0	Absent	Absent	1	0	1	0	1	0	0	0	0	0	3	2	0	1	1	0	2	8	Ancestral	Eustigmatophytes only; _
ASAFind-Chryso-922859870	MIHDFEFQVRCALSLPIACVIYLSFGFFANSMFPRTVIERGARPPVHSWRRFDGDVNWSIVGLLAGTPMIQIIHHASDKYGVASGMRLYKDPLEYGWVWAFAQVPVYLGLWDLVFYVLHRFVLHHPMLYRYIHGSHHAFRPPTAWAGIAVGPIDVIFEGILPYAVPLFCGLPFHEYTVNAVNALLTLHACVLHSACHRQYGEISGWLGWLMISPIGHNMHHNFGERNACNFAPIFKIWDRVGGTLNEGEPFWWESDRKAAATKGQ	Fatty acid hydroxylase	0	0	0	Lipid transport and metabolism	METABOLISM	Bact Cyanobacteria tr|K9UY58|K9UY58 9CYAN Fatty acid hydroxylas	4e-17	Pen_fso_g1403	0	Absent	Absent	0	0	0	0	0	0	0	0	0	1	1	1	0	0	0	0	0	0	Bolidophyte/ Diatom Ancestor	_
ASAFind-Chryso-922859924	MSTRISPINALLLLSGTQALRSNYVRIFKSTADAAAPAYELQTADVRLTLREDGGVFSVDLLSTVHVAEREYYRDLQARAEQYDRTLFELIVDGSLVTTQQDEATGTQVRRLSTPLRAAPALKELAARNGLDTQVEALDCTRSRWVLADVTRRQLSVQEARLQQPGLASGRNTLAPGFGTLAAPLRLLLVGPTGSNKNSQGSALRPLLSFLPAPELCWLLDDWITAGGPELSPALAPLADALGRFDLGAARRLSFALTLAAGETTQEGSLAGALVRWRNARAVEEVEVARAAGCTKVALLYGALHMRDLRSRLLQRYSLVSVAEPIWRTAWSVGVPAEDKGTPGRSVLVLAAMSLVLLAVDAFDWIDCTEAVLRTVAVQLTPAIGALAPELYGGGEGGL…	Hypothetical protein	0	0	0	Function unknown	POORLY CHARACTERIZED	Strep tr|D7KK04|D7KK04 ARALL Putative uncharacterized protein O	4e-60	0	0	Absent	Absent	0	1	0	0	1	0	0	0	0	0	0	0	0	0	0	0	0	1	Ancestral	PEXR; _
ASAFind-Chryso-922860025	MHGTILLVAVAVLATPAVAAVFNLDDGNFDTDLRGAGGSFVKFYAPWCSHCKKLAPVWHELSERDLGNVRVCHLDLTRVSTASTIKERFAIRAFPTLLYFPPASEAIYKYSGKRELEALTTYAKGGWKETDAFDPSKEPPLPPRQSFTEQLWSLVTGKGRWLFGFMGISIAIGIGVLLCSTGKAPARQALPKPPDAAAAASSPDRTFGNVPLSQQQRGTPSRSFDNVPLSQQRAKAD	Disulfide-like protein	0	0	0	General function prediction only	POORLY CHARACTERIZED	Other tr|F4PID6|F4PID6 DICFS Disulfide-like protein OS=Dictyost	4e-21	Pen_fso_g345	0	Absent	Absent	0	0	0	0	1	0	0	1	0	0	1	0	0	0	0	0	0	1	Ancestral	PEXR; _
ASAFind-Chryso-922860274	MFESLVLSLLERLLGDYVVDLDRKSLKVAVWDGKVALSNLRLRPEACHALGLPVNIKMGCIRTVTVTIPWSKLGYEPVIVSLDGVYLVAGPLAESDWDEAAQKEWAWGRKAGRLMRLTQAAELTSMQQAAAAAEGRSVDHKSPSKRGSQDTVSMLAKVLNNLQVSITNIHVRYEDRTQSTHPFAIGVTLAELSTGWWLPTAGVAASWHAPGLVYVISPMSMGANVAIRPEQSAQQQGLPRTLVKVSLSAVSLALCEQQLRDATRLAEYVVSAANANAELDVAVGFRPGRRLTGLPSTAHGRWRYALDCVTHERQRQRGWRLHEPGFFERRRTARLRYTELWKRTQGKPWMAELDEAERAELAHLERELLAVEDIVQFRALAKVRIMAEEVAHREAAEST…	Similar to Vacuolar protein sortin	0	0	0	Intracellular trafficking, secretion, and vesicular transport	CELLULAR PROCESSES AND SIGNALLING	Other tr|U4LLV6|U4LLV6 PYROM Similar to Vacuolar protein sortin	1e-73	0	0	Absent	Absent	0	0	0	0	2	0	0	0	0	1	0	0	0	0	0	0	0	1	Ancestral	PEXR; _
ASAFind-Chryso-922860546	MRPQGVPIRWHIVLLIIGLAAPVEGYERMLNQRHLLTDNVGLVRANERGIIRHLRGGAKKAVQHPGTAVAQKSEAGTTILQRLTVLVVGVALFNDFMLITMLVPIIPQLLKSPPPLGVERNSEVAMGILFASKDICQLAFAPLAGMLTTHGSSHTALIWSTVGLAISTVAFAEASTFGQLIFARCCQGAASAATMSGGMSLIAETHPAAIRGTAIGLAYSGLAIGVLCGPLLGGILFHWVGRRRTFRLAALTVAVNAIAQIALKRFAETHPTPTPSGLRSKFGNLGSPPAPPSRATASLITLLRNHEVLAVAASSVAVNSVVALLEPLSQILLDREFGLGVVARSLVFSSATVAYLVTTPFAGHLSDTLPKSRLVCVGLCLMVLSSVVLTLRSFGLGAV…	Permease	0	0	0	General function prediction only	POORLY CHARACTERIZED	tr|A0A0F6EX49|A0A0F6EX49 PAEPO Permease OS=Paenibacillus polymy	8e-42	0	0	Absent	Absent	1	0	0	0	1	0	0	0	0	0	0	1	0	0	0	0	0	0	Bolidophyte/ Diatom Ancestor	_
ASAFind-Chryso-922860694	MLSRTIGRVGVLRLATRALATRVPIVGGNWKCNPKSAAELPELIANINSCDTSGCEVYVCPSPLHVALVQGKLTNGAVVAPQNCNFTGCGAYTGEMAVEQMKSMGISWVLIGHSERRGEFGLPTPAESSALLATKCKHAYENGFKVIYAIGEPLPVREKGISAVVAHCVEQLKPFKEMTLLDPDKIVLAYEPVWyesTGITASPKQAQETHAAIRAWLAKEVGKDTADRMRIQYGGSANAKNAPELSACPDVDGFLVGGASLKAEFKDIVSAVAKAKGQKRPMAKGV	Triosephosphate isomerase	Carbon	4	0	Carbohydrate transport and metabolism	METABOLISM	Other tr|F6RID7|F6RID7 CIOIN Triosephosphate isomerase OS=Ciona	7e-67	Pen_fso_g5322	0	Absent	Absent	0	0	0	0	0	0	0	0	0	0	3	2	0	0	0	0	0	0	Bolidophyte/ Diatom Ancestor	_
ASAFind-Chryso-922860750	MHAPGNVLGCARVGPCIDFSLRLLAFLLLYFISFIFLVLFSEAFHGEEIFHALSRSVAASSILFWVAVLLLVIMYLFDASYWAGRKGALARRSMVSVISLVLFACFIVSAEQEPTYPMAAYLLGLPLVAEGLRRTLLSHAPHKKALQLLSFTFFASSITAMAIFFWWAATEDGAWSIEHRDKLNGVLDCNDIVNGEILYVDGFNGSTNELQITENQRIACLAGFMLWVSPLAMSVMCMMYAVTLFLMARVLSTKADKQEFANSAARFVTMVICIAVVGAWSAAAIAGVGMRLAHTIETLCFVLIVAVLLIIGNTIGFGALAHSMNDSPMMSLLVRQATYVVCPCVATKRRKLLDEQERTLTHKGVMRVKWLTPLANSHVAMVVDWEWAPVLLLVGYIGL…	Hypothetical protein	0	0	0	Function unknown	POORLY CHARACTERIZED		100	0	0	Absent	Absent	1	0	1	0	3	0	0	0	0	0	1	3	0	3	0	0	0	0	Khakista/ Hypogyristea Ancestor	_
ASAFind-Chryso-922860989	MMLGDKHVSEMRVGYIIMISCLMIIALGVVFTFMDRLQEILIPFVLAVALSYLLTPLVNFLSCHGQAHRCRLHRGIAVGLAFLVGVGVLVFVALVLLRALTIFQERSASYADRVEDLLESMFETAERWGLRIANNETALQRHADHTAAQEAQELVKGFLSEVSLTNIILELLGTAAHVAEAVMYIVLFLIFMLAHTSERDPRNHVGYRCERKIYTYIRGKSAISGFVGGMHAFVLWLVGLQGLWLPFGVLTFFLNFIPNVGGLGAVLLPMPLIALDPQFSSAETAVSFLVPFGVNIFAKDVLEPKVLGHATDLNPVTILLAILIYGSVWGVTGMVLAIPLTAVLRIYLESLEHPVPLQIASLLSGHHAHDDAHEPDVPLPSTDYLYQVGAGAPSGAVVG…	Hypothetical protein	0	0	0	Function unknown	POORLY CHARACTERIZED	Bact Planct tr|M5TSX1|M5TSX1 9PLAN Uncharacterized protein OS=R	5e-44	0	0	Absent	Absent	0	0	0	0	1	0	0	0	0	0	0	0	1	0	0	1	7	0	PXR Ancestor	_
ASAFind-Chryso-922860991	MRKLLAASAILSADAAFVPAPMSASHDASNCGASAHSCRSGSARLVATMEEAGFAIKKAGSMSRDERLRSRYSGLKFVPEGGWADNAVDFSYDELSQSMNAIPTFSRGDVTTGSIIGFEPNGALVDIGVKSSAYVTLQEMALVKPDKPENCLALGAEYEFVIVSREDENGQLMLSRRRLLFDTAWESVAKLYADDAVVEGEVVAVNRGGAMMLVEGLRAFLPGSHFMAGQTPSEDFIGKKLKVKFLDVDKENSRLVVSYRKANADNQISDLTVGTVLKGVVTAVKPYGAFVDLGGMSGLIHISQISCDHISNVEAVIPVGTELKCMVISQDKGKGRVALSTKTLEREPGDMIKNQQSVFDNAEATAAMYQERLEAERKAREEAAQDVIFGLESVFADPT…	30S ribosomal protein S1	0	0	0	Translation, ribosomal structure and biogenesis	INFORMATION STORAGE AND PROCESSING	Bang tr|R7QL07|R7QL07 CHOCR 30S ribosomal protein S1 OS=Chondru	1e-114	Pen_fso_g6185	0	Absent	Absent	0	0	0	0	5	0	0	1	0	0	0	0	0	0	0	0	0	0	Polar/ Pennate Ancestor	_
ASAFind-Chryso-922861298	MEVLMHTPKLWTSFLIWNAAITARALPITARALPITARALPIAQPTECAGLDASLKELSAIATSARRALAAGANLRTCPMALLPKYNLKLFYLEPLFAAADMSLQRAELERTPKDIASARVQLRDVKRVALDLLARYDSEILRCCTVLEGGWERNSLADAQAFLGLQPEANAPLMPPSLSRRPLMPLRLQSKGGRNHELRPLPAMLVAALPWLLAVCDTTLFQQFWRDAAADRAEPEAEAPSGDGSSRLGVSAATVDHLDAALEEELWLCKALSAVRHRWATTYRALRMQSGRLHELSEVVEVLLHALSRCLELFDAWVTPAQGGEPCSLHAVQAVAAELTDVLAARWEGATLAILSDFGTLAEQIDARLLRFAPELFEEIQAASRLVQWYRLTPDDPN…	Hypothetical protein	0	0	0	Function unknown	POORLY CHARACTERIZED	Other tr|F2U1I7|F2U1I7 SALR5 Uncharacterized protein OS=Salping	1e-98	0	0	Absent	Absent	0	0	0	0	1	0	0	0	0	0	1	0	0	0	0	0	0	1	Ancestral	PEXR; _
ASAFind-Chryso-922861635	MLNSTSTGFLLVTSTVVLIASLFLTNDPVDTCAVSGGMQYCVGWNNAYAFVWSIMEIVLCAVGLVALKYKPDLLSKVLVAKVPLLYAPITVESLLSFVLFLNATIGALIMTNQPEHGFDQTNNGYFACWAGVCAALGNIGVDAIKNGEDIAKKGVSPAWGIIISSIMQFEEVEPPQDEMTLGRELQEAIVLYNTPAMVFAFWLSVATIIVATIFVFRPTLFAGKIAMLGTLIKLVMLVSWVVEAFWTTFPGSSPFHVTGNGYFGSWLAVAFAAQMFYAVAPAMPEGRTSEVLSSKSVDVEVSKAAVEEDAMAL	Hypothetical protein	0	0	0	Function unknown	POORLY CHARACTERIZED		100	0	0	Absent	Absent	0	0	0	0	1	0	0	0	0	0	1	0	0	0	0	0	0	0	Polar/ Pennate Ancestor	_
ASAFind-Chryso-922861809	MLAASRALSVAALLLPHLQLQPSTRAPAVRLALAPAELDVPRAAGSSASTALPPLFNKIEKALETVSKDPQALLEAVVGLPSGMATYDRERVTDYFQQRPALMVTRALDFLLAFRRVRAAWAAEGVDRGAVLRAELSALGPVAVKVGQTLSQRPDILPEDVCVALKSLQTSNKPFSNEEAYRVMAEDFGAKGPLAPGIPATEGCDPNGPTLFKRLSADCIASASLGQVYRGETHDGQEIAVKVQRPGALRQCLLDGSVIIVALKAIQGRYWNGDLLAIFDGVAAGIVQELDFRNEAANGDAFRSSLEFLGYVDVPRTIPELTTRRAMAMEWVRGRHLSDLSPEEAMRMTYMACEAVTAGLVLTGLVHADPHEGNIMLADDGRLVFLDFGLMSRVEPQIM…	Aminoglycoside phosphotransferase	0	0	0	Secondary metabolite biosynthesis, transport and catabolism	METABOLISM	G3E tr|A0A090LZU8|A0A090LZU8 OSTTA Aminoglycoside phosphotransf	2e-111	Pen_fso_g18903	0	Absent	Absent	1	0	0	0	0	0	0	0	0	0	3	0	2	1	0	0	0	0	Khakista/ Hypogyristea Ancestor	_
ASAFind-Chryso-922862422	MLPRMLLALHLAGTAAAAALLPVSRIAADFDPRPVITGGSTANLLFGKLQRAAQLPTTRLAKNPCAAVDDRGKLESLLWSSFAMSNLPAADALKRSELSTSRVLESGLLFLDALPAEAGGWLSGLPFGGGKKAVKDGEAPLLDLSALELAAARGAQHAFVLLKGDAAILECVTLLKSLPLCATLIAPEEGVTVASTPGWVCEPLQDHDGSLLGPLAVRDGWDAPASALLPSSAAAASRTGTGTTLAREDIAELAVQCALRLARTPAEGCPPLRVLRVSRGLGGLTDRPRNTYDAVIGGPKTRERLGRVSSADWSGLLGPFGVVRETDPTDWRLLTKTEPDEKWVPAPPAPKAE	Hypothetical protein	0	0	0	Function unknown	POORLY CHARACTERIZED		100	0	0	Absent	Absent	0	0	0	0	1	0	0	0	0	1	3	0	2	0	0	0	0	0	Khakista/ Hypogyristea Ancestor	_
ASAFind-Chryso-922862553	MKLRHVKALFGGACLCVIVLLWNVFYIFSAANEEDINKLPLLQQRRSVSARARILSLRHRPQRGAVVGAVPSLNSSKCSSMPPRPPPSLLADHHALIAVGGRCRFTVLSSRTVRIEHVLTADSYDDRASTAIVNRRMQAAPEYQARMGPCTLLSGALRCLIIETAHLRLELAAPPNASSLKPRPEGGFRAEWSPPRPSADSLRVRIRMGVGVEAPDVAWTEWWPGKPNPGLLPGTIRTLDKTHGSTELRCSALPESQGAGQADDAHCEMGLVSRDGWALLDDSERARLDAGPWPWAAPRDLKSYAAELSSRAGDGDARCAQWAGSGECTRNMAFMQSTCKAACERAAARAAMNAERSIDWYLFGAGLDFRAALRDLAALSGAQPVPPRYAFGTWFSRWW…	Alpha-glucosidase	Glucan	3	0	Carbohydrate transport and metabolism	METABOLISM	tr|A0A0D6NLB7|A0A0D6NLB7 9PROT Alpha-glucosidase OS=Acetobacter	1e-126	0	0	Absent	Absent	0	0	0	0	0	0	0	0	0	0	0	1	0	0	0	0	0	1	Ancestral	PEXR; _
ASAFind-Chryso-922862979	MCNGRSAWYVNLLCCPFVMVYNSFWIYCFGCCLEYLIRFANTVGCFVFKLCCWWCCEHVDKAFPANASyesPWKAKSKEQIEQEIEWKRATEVVDALGPQPVAGKPQPRVKLFEGGVEVTDIAQGGLGDCWLMSALCCMAERPGQLYKIFVQNAYSDRGKYSIRIFDGRAGKWVTVTIDDLLPVEKATGQLLYAQPKGRELWVLLLEKAFAKFCGSYADLDGGHEIWAFEALTGDPVFSLMREGGSSNDGHWVRHELVHKPGTEKRKIGLRKSDEKFSDEQTFQLVRTYIRAEALMTASISNHGEAKRSDGLVAGHAYSLLDAKSFSGGIHLVRLRNPWGTFEWKGAWSDDAAEWKTHPKIQRLIKPSADNDGSFWMNWDDFIAHFNGLDVCNRSRGVR…	Predicted protein	0	0	0	Function unknown	POORLY CHARACTERIZED	G1 tr|A8I338|A8I338 CHLRE Predicted protein OS=Chlamydomonas re	9e-114	0	0	Absent	Absent	0	0	0	0	0	0	0	0	0	0	1	0	0	4	0	0	0	0	Khakista/ Hypogyristea Ancestor	_
ASAFind-Chryso-922863137	MRPAFPRTVALGLPFTIFWAVVAFFCRDGLDFLNYLEDDVVAPKGSRSEQAQTEFWNLFPQKAMQYPFSQGILIVARDPRQHSIWSPEVKELSHLILNGTLGACEELPKSDKGTYLFTGLCWWRQAVGVFLDRDDSQLDVNDADLISADNQTATIVVLTINIGFGGAGSSGMVAAWNKLQNVIDAWLAEHGNHFTVGSTHEQMLLDAAQKAVIRDFESGDAITIPVAWLLLLYACGPSAVLALVTLPVTLLVSFAVLLQLARGSWLCKDRETWAPGGCAQTVVSFPDFAPAVYIDMMIAISFDYTLFLLTRFREELGRGHSTRVAVWRALQKAGRVIVTSGLILMLSFVGLTRCSVDVIAyesWGGAVLCATAMAVHITLLPSLLLLLAPCCEHCCTDA…	Hypothetical protein	0	0	0	Function unknown	POORLY CHARACTERIZED	Other tr|F2U2F9|F2U2F9 SALR5 Uncharacterized protein OS=Salping	1e-38	0	0	Absent	Absent	0	0	1	0	2	0	0	0	0	3	0	0	0	2	0	1	0	0	PXR ancestor	_
ASAFind-Chryso-922863184	MPTSHFCLFLVATVHGFPSLPTAYRPADLPPVHVHLVPHTHDDVGWLKTLDQYHTGSNNSIQHANVGRVITSVVESLSRDPARKFIYAEVAFFQRWWRVQSNATQAQVRKLVDAKQLTFVNGGWCMHDEAVPHYIDMVDQQTLGHSYLKDELNVVPVVGWQIDPFGHSATQAALLSAESGFDGLFFGRMDYQDLDNRLKNKAAEWMWRPSFSLGGDAQVFAGLTGSYGGNYGPPGGFCWDVHCNDEPMQDDPSLDGYNVDSRVADFVEAARWQANRTRGAHVLFTMGSDFQYEQAEQWFDNMDKLIKYANAASAKTGVTVGYSSMNEYVSAKLAEPGVEYPLYTDDFYPYADGLNVSVCALTQAAGSVAGHDTPFVLYNSLAQEQTFLIGLPIVKSPWP…	Alpha-mannosidase	0	0	0	Carbohydrate transport and metabolism	METABOLISM	Strep tr|A0A059AH58|A0A059AH58 EUCGR Alpha-mannosidase OS=Eucal	7e-116	0	0	Absent	Absent	0	0	0	0	1	0	0	0	0	0	1	0	0	0	0	0	0	0	Polar/ Pennate Ancestor	_
ASAFind-Chryso-922863765	MCFRLSAIGSRSPPLLNAAMWLYLASLLGMFVCSTFYNVGMGHWGKRHFETLACIDHAGICLLIAGSYTPVMLVSCCMRTLGFVWALALFTMAAKLHGGRLNTFTLHIPCFLLMGWSAIIVWSSLVEAFSEYSLKLVCLAGVFYTVGLIPWGVNKLEGHTCLWHVFVTLGSSCIFFAFVHDLERMPERLRACAFQG	Hypothetical protein	0	0	0	Function unknown	POORLY CHARACTERIZED	tr|A0A084TGF7|A0A084TGF7 9VIBR Hemolysin OS=Vibrio sp. ER1A GN=	2e-17	0	0	Absent	Absent	0	0	0	0	2	0	0	0	0	0	0	0	2	0	0	0	0	0	Khakista/ Hypogyristea Ancestor	_
ASAFind-Chryso-922863793	MHLSRKVPFLFLSMPRVLVIGGSGFVGTRVLRSALSNGLKVASLSRSGAPIQADASLSAVEWLKGDALSDGAPIRDAMRGCDAVISCLGAFGSNDFMHKINGAANASLAEAAAAEGVSKFVFVSAAAIKPVAKVMAAAGYEGYYAGKMTAEEAVTRHFGERGLILRPGPIYGTRAVTSSVSIPIGAVGVPLTTIFETPPIRALAAALPMDLGDLFMPWVSVEDVADAAIAHIVHKSGGSGSGSAKGTSGQPSLLEWEGLRAAASQLRMSAAPEMNLSLDLWSKPGKCLMNVSIISTEPQVKKLTEVKDMLMIYLWDILSSQ	Hypothetical protein	0	0	0	Function unknown	POORLY CHARACTERIZED	Strep tr|A0A0D9XB26|A0A0D9XB26 9ORYZ Uncharacterized protein OS	5e-43	Pen_fso_g18764	0	Absent	Absent	1	0	0	0	0	0	0	1	0	0	0	0	0	0	0	0	0	0	Diatoms	_
ASAFind-Chryso-922864257	MPCSLLVWLRHKPLPIVAMLSLASTCALVLRTHGVVPAWTKSSSVDASAPLGTVPYVATMVVTSSLTPPLPPPSLPSAPPPSPSSPPPAASDSAASSLEAGADDGVRSPARGSTIGAGGAHSPPIIVGLNRRVYQNDKERRYVCPRLQGRGCVFTSERSSFGKAHALIDVLKDPRKARALDFRTAPGQLKGVIISEQDAAKRGSLAFKRNAYDFEIGYNKQTATVWRPFLCNELNRRTNWTIADALLAGPPRRRAPSWQGIRAEHWPAQQPAVAAFVSNCVGWRLNFLRELRQHVPIDSFGACLHNNDTCPKGGKHKCDKVLQAGGYKFVFAFENTEESHYVTEKVYTGLRSGAVPIYKGAPEVLEHVPGPLSVIRADDFADAASLGAKLLELLADTDA…	Glycosyltransferase	0	0	0	General function prediction only	POORLY CHARACTERIZED	Other tr|D3BPK3|D3BPK3 POLPA Glycosyltransferase OS=Polysphondy	2e-23	0	0	Absent	Absent	0	0	0	0	1	0	0	0	0	0	2	0	0	0	2	1	0	0	PXR ancestor	Pelagophyte/ Dictyochophyte Ancestor; _
ASAFind-Chryso-922864574	MLAVCAMLLSAAFVPTPSRLSSSSLLSSRTNyesVAMQAKGFGKPTAKEEKEKAKAEKPKSAVAAKRDKAAENFEKLKAGGAPEYMVLIRTVDSTGQQSKWYPVGGIAVPRSSSEDQALSLAIFNNEDELLKGAFRSYPFLRNTNDKFEYGYRIKEFEDDPVKLATKENVEKANNPIQQWFNALDNPLNDGSGWFNPLKRQ	Hypothetical protein	0	0	0	Function unknown	POORLY CHARACTERIZED	Bact Cyanobacteria tr|K9SAV7|K9SAV7 9CYAN Uncharacterized prote	3e-27	Pen_fso_g4836	0	Absent	Absent	1	0	0	0	2	0	0	0	1	0	0	0	0	0	0	0	0	0	Diatoms	_
ASAFind-Chryso-922864910	MVSASHRVFQAYLICQWIFLSSLIILFNKYLLSTANFHYPLSLVLMHMVFISIATCIWKLCGWAEVPTNITWGDIGKRFAPVALLFALSLCLGNMAYLFISVAFIQMLKASTPVAVLLASFAFGLETPNTELGICIVLIAAGIAMACYGQIQFDITGVTVQMAAVVFEALRLCLVNIALTNNGFKLSPIAFLYFVAPLCACAIFPAWVYLESEHVSRNDFAPVRKVGLVMLLANAATAFALNLATMALIKHTSALTLNVSGVFKDILLIVWSVVVSGALVTPLQYCGYAIAVVGVSAYSRYKRNQQQSAQPNVTDQSKPFVATTDQSADDDDESVEAESESVRLRPN	Integral membrane protein	0	0	0	General function prediction only	POORLY CHARACTERIZED	Other tr|V2XCG8|V2XCG8 MONRO Integral membrane protein OS=Monil	6e-62	0	0	Absent	Absent	0	0	0	0	0	0	0	0	0	0	1	0	0	1	0	0	0	0	Khakista/ Hypogyristea Ancestor	_
ASAFind-Chryso-922865419	MSACRLLLLSLLPSATALAAFHTAHAARPSIALAMSEAAEIVTFVFDDEGNARQLDERNNVLAGLVVPTTIADPVKLLSTASKVKKAVVTAIPVEDATAAANNLAAAAKTLAAAAATAIQRFVVYVRTLEVVGLVSLLPKTASKDRALATLNSAKSLGLEYANVAADALKATRMRSLEVTALILLLTKTTLLYNVECALMIFQKLAALGRKTADATTLAANAAKVFQTDIRPIVAAYATNAASTAASTAASTADKLRLNEAANKLLHTGVATADKLKLMQAQVSLRTIARVGLDEAAVGLAAKAVETAKETAAEWKDAFQVLCDRRRAETWSPKNAPTEAETWAAEVTRMHDGAAALRQRALAEDELAQQVQRSFTLQTAATEALENFERAQLALASAN…	Hypothetical protein	0	0	0	Function unknown	POORLY CHARACTERIZED		100	0	0	Absent	Absent	0	0	0	0	0	0	0	0	0	0	0	0	0	1	0	0	0	2	Ancestral	PEXR; _
ASAFind-Chryso-922866015	MLYVAKTLCLVLAALQGGDALVVGAPRAQPTQTVFRGSTPMMAAMPLTKVVATVGPASEEFETLQKCLAAGMSVMRCNFSHATKDEFFLRTGNLRKAKGGERINLMLDTKGPEIRMGGLKICKETGNRKAKIEMVKGEMIVLSNDPALDGASDNKNLYVGYDKLTEKLVPGTKVLLDDGLISLVVKKKVDDKSVECEIINTSEIGERKGVNLPGIKTGLPALSTQDRADIAFGIQNDIDCIAASFVRSAEGVELIREYVMECHNKYCPDPKNTPPPMIISKVETTEALENLQEIVDASDGVMVARGDLGVEVDIWEVTTWQKEMVRMCVEAGKPVIVATQMLESMQKNPRPTRAEVSDVTNAVLELADAVMLSGESANGLYPDGyesMQSSIITHAEQW…	Pyruvate kinase	Carbon/Glycolysis	5	0	Carbohydrate transport and metabolism	METABOLISM	tr|A0A094JI15|A0A094JI15 9BACL Pyruvate kinase OS=Thermoactinom	3e-104	Pen_fso_g1364	0	Absent	Absent	0	0	0	1	0	0	0	0	0	0	4	0	0	0	0	0	0	0	Coscinodiscophyte Ancestor	Polar centrics only; _
ASAFind-Chryso-922866231	MHFVGTMPFTIEAAAFLSACLQNWLDVGIILTLLFVNATLGFVEERNTQASMSVLKEGLVRKVPCRRDGRFTRVLVTELVPGDLISLRGGDIVPADAEWSSGDVLEVDQAALTGESLPVLVPRDRHGSSSGAAGEDYSAVAPGALWCGAVIKSGECHAIVTRTGMRTMMGEAAQAVRDEGGQRVGLFAQKIEQASQVLIVLTLLAICGLLALQLGWRRHQDVNRVVQMCISLLIAAVPVAMPLVLRVTLAVGAQRMAAEAAIVTHLSVMEEIATMDVLCADKTGTLTTGAMAVMVEKATCVSSRYNVEQLLTLAAIASNEASAEDAIDVAVAQAYAHHAAAEAGSGAWRDPAEALHRLREEYRTVRYHGFRPELRRTVAEVELPRPTALFPLATKMTVA…	Plasma-membrane proton-efflux P-type ATPase	0	0	0	General function prediction only	POORLY CHARACTERIZED	tr|C3X9X6|C3X9X6 OXAFO Plasma-membrane proton-efflux P-type ATP	3e-94	Pen_fso_g13019	0	Absent	Absent	0	0	0	0	0	0	0	0	0	0	1	5	1	1	0	0	0	3	Ancestral	PEXR; _
ASAFind-Chryso-922866805	MPPSEVDLSDLDAVVELFRTFTVEEFVMVLVVVLPLITLVFALLRESLMCCLRLQCIEDLLKRIEVSAELAAMDGSVRRAVRASSPKPGDSDEPGRAGYRPSPMSRKRNANVASMSHSMITAETKAAASKVDDRGKNKAGLGTTIARVEAPRQASKYASKSSRASVARVDKRGGKATLVYPGDGVYEGEYVDGRKEGRGKFWYVFGSVYEGQWLNDEKHGKGKEMYNDGATYDGRFHEGARHGAGVLTYANRDVYDGEWDMDVKQGYGTFRWAAGTVYEGEWQSGVMHGYADGKRNGRGVYRFLDGSFFEGEYRDGVVEGRGTFTFADGSAEALRKDDDDASPPAQNLSLPPADSTAIKLRKSSLIGVMTWEAMLEKLDLNSKHDYTTCVETILKMLAN…	MORN repeat-containining protein	0	0	0	General function prediction only	POORLY CHARACTERIZED	Bact Nitro tr|A0A0F3H0Z7|A0A0F3H0Z7 9BACT MORN repeat-containin	1e-32	0	0	Absent	Absent	0	0	0	1	0	0	0	0	0	0	0	0	0	0	0	1	0	2	Ancestral	PXR Only; Pelagophyte/ Dictyochophyte Ancestor; _
ASAFind-Chryso-922867323	MLRATTLLSLVRMAPALQHGHIASFRHVLGGAHPTVLARHVLLARMMATEPTPGETVSLPGYKTTYTILKAGNPAGPTVTKGSAVTVHATGVVVETGKTFWSTKDPGQQPFSYTAGVGMVITGWDQGLLGMAVGEERMVTIPAAEGYGAGGFPQWGIPAGGTLKFTLEVLSIKSK	Peptidyl-prolyl cis-trans isomerase	0	0	0	Posttranslational modification, protein turnover, chaperones	CELLULAR PROCESSES AND SIGNALLING	G3C tr|C1FHS4|C1FHS4 MICSR Peptidyl-prolyl cis-trans isomerase	2e-47	Pen_fso_g13415	0	Absent	Absent	0	0	0	0	0	0	0	0	0	0	1	0	2	0	0	0	0	0	Khakista/ Hypogyristea Ancestor	_
ASAFind-Chryso-922867794	MHHHSAVWNALIYGRKLWALVPPARATFGKVARQHPLDSDWYKVWLGRGATGRTKADANADTKGGTKRAGGRAQRYIFCEQEAESLVYLPSSWAHATLNLEEGVAVGGFLHDEGSLGLHMQLLHAPRGMGSLQNAATLHRGWYQNVAPAFPELGA	Hypothetical protein	0	0	0	Function unknown	POORLY CHARACTERIZED		100	0	0	Absent	Absent	0	0	0	0	0	0	0	0	0	0	0	0	1	1	0	0	0	0	Pelagophyte/ Dictyochophyte ancestor	_
ASAFind-Chryso-922868676	MLALIIGPAAILSSVPGYIVEPVRFDIVGTYKQSTLYNIVTANTEYTSGAPQLLDLHGTRYEQGFASGKLGGDAARENYDSLLDALLDTSTLAGKLEKAALEVVIDWQWSSTLSKAVPSNMVEELNGFADGCMSARPLDGQFCQHLVGRTQVLANAPGDVADVVYVLLDELPKAVASEAEALLRSAQALRSNGRGDGAPSLRGWLGRLRWPLAQCSMFGVWGKRTAVAGQIFSGRNLDWNENTGLDKWKIVTVYHPPDGHAHMTVGFGGLIGALAGMSAEGLTVHEANLESNLDSFRGFPWLLRLRHVMERASNLAEARSVWAETNNTVGFNHMIASAADQSALVIETNSQTSAYFSANDPREAAAAFPGPGGRIIHGAPMEDAVFRTNHGFDTRIVSH…	Acyl-coenzyme a:6-aminopenicillinase	0	0	0	General function prediction only	POORLY CHARACTERIZED	Other tr|A9VAT7|A9VAT7 MONBE Predicted protein OS=Monosiga brev	3e-100	0	0	Absent	Absent	0	0	0	0	0	0	0	0	0	0	0	0	0	1	0	0	0	7	Ancestral	PEXR; _
ASAFind-Chryso-922868798	MLIDKLLLAELEDVLVLLLEIFVGLASFVGCLVAVDKLYLFYATVFYKAMAMWRPAWEPTLRYPKRWKRGVKPPRVCVQLPMFNETHVARRVIDYACRMEYPRDRLYVQCLDDSTDPETREVVDEGVRHWQAQGIKIEAIRRTNRKGYKAGAMHEVHDAIPAEFIAIFDADFLPEPDFLLRAIPPFQDKNVGFVQGRWTYLNADESLFCRYQEICLNAHIKCEQYARFSTGNFFNFNGTGGVWRKACIDSAGGWNARTLVEDMDLSLRAFLKGWHFVWRYVIRSDGQSDGLLDGLLMTS	Glucomannan 4-beta-mannosyltransferase	0	0	0	Carbohydrate transport and metabolism	METABOLISM	G1 tr|A0A087SQY7|A0A087SQY7 AUXPR Glucomannan 4-beta-mannosyltr	8e-76	0	0	Absent	Absent	0	0	0	1	1	0	0	0	0	0	0	0	0	0	0	0	0	0	Coscinodiscophyte Ancestor	Attheya/ Pennate Ancestor
ASAFind-Chryso-922869411	MASLSVSPGGTLELRLPLRVVLLSAGSAAIAWTLALGLYTRRRGRYAPATSSEDFVRSGVAILRWLTNYRSRTCRQLPIVSTVAPNYLRDSLPATAPEEPEPFSNILSDLSEKILPGLTHWENSASFFAYFKPHSSYPAVLGELVCAGLNVMGFDWIASPACTELEVVTLDWLGKLLQLPERFLSCSAGPGGAVIQGSAGEAAIVILLAATRRAQSRRAAASRSAGAPLLGGAGATADACTGAAADDVGRSRCVVYCSDQTHAIIKKACMVLGLRCRALPTSVETGFTLRGEVLAAAIDADLADLAENWLPVAVVGTSGTTTSCAFDPLDELADVCTPRGLWLHVDAAYGGAYACLDEVRPLFAGLERCDSFCVNAHKKLLVPFDLAALYVADRRPLLH…	Pyridoxal phosphate (PLP)-dependent transferases superfamily protein	0	0	0	Coenzyme transport and metabolism	METABOLISM	Strep tr|A0A061DPF4|A0A061DPF4 THECC Pyridoxal phosphate (PLP)-	3e-123	0	0	Absent	Absent	0	0	0	0	0	0	0	0	0	0	0	3	0	0	0	0	1	0	PXR Ancestor	Pelagophyte/ Dictyochophyte Ancestor; _
ASAFind-Chryso-922869638	MVRIGLAFLLLVQSTRAQDFCSPKNISADDAPCHGFDCLKQYCDKADANYKWEDTGIRLHGTHPTIAGHNWTGYVINMTSQSWLRPEDFDFSWCGNKPIGHIWWHILVIVVPSTLRDSNGTAFLYMTGGDNDGNPIPDAGSEDLLVAAYVALETGyesAALFQVPNQHIVFAADPLKKHRSEDAVIAFTWQQYVADPVSTASEWPLRLPMTKAGVRALDTISAFVAQSLPGVKPVERFGIAGASKRGWTTWTLAAVDARVVAAMPIVMDELNLIPNIHHHYKSYGGWSFALADYWELNFTACLDHPNTAALMKIVDPYSYAERLTMPKLIINSGMDEFFLPDDTHWWWDEMPEPKRFLMVPNAEHSEATGVLELVPDAATFLNALIATDFDAATLPNFR…	Hypothetical protein	0	0	0	Function unknown	POORLY CHARACTERIZED	Other tr|I1F8W1|I1F8W1 AMPQE Uncharacterized protein OS=Amphime	3e-126	0	0	Absent	Absent	0	0	0	0	0	0	0	0	0	0	0	1	0	0	0	0	0	3	Ancestral	PEXR; _
ASAFind-Chryso-922869900	MLTLAIVVLTPPAEMLGLDVLSFGDDFAKFFHQLAAGTLTVREMRELGGLLHHFVFTLVLPKQLMYNFYDGIDTLHRIRTAAEAHGTLDLLALGETLGFTVVNYDIANGDQFDLRRREVQHQLLGEIEARVYAIVFAAPPSRTYSSHHIPRLRSPAEPGGITPIPRAFARSVRDETALAHFALTAIAAAADAHVIYGLEHLSATHPEQGSIWHHPATAAIAARPTSDGLDTAPRADGNCTHILGHRVWLAGLRPLLSAVSDPFLHQQALLEQGALAVRAMAAQGDRLVERRGGAKLDDGLRVPLTRRSSRAFVAWTGALESRTGSSMLGSVFHSRPPTGQVMHRIHSDAALKGTGCPGITTNLYGYYATLPLLGTRYAQWPIVALEFAGQGPFGLITFA…	Hypothetical protein	0	0	0	Function unknown	POORLY CHARACTERIZED		100	0	0	Absent	Absent	0	0	0	0	0	0	0	0	0	0	0	0	1	1	0	0	0	0	Pelagophyte/ Dictyochophyte ancestor	_
ASAFind-Chryso-922870070	MAAIFQLGVPLERAFGFWRIGTLYLLAGIFGTIVSIIFIPHVLSVGASASVFGLVGAAWADVFVNFAARGTLRGSGLCGLITSTVLNIyesLTPWVDNFMHLGGLVAGIVVGVSLMARKSYDRHTGERRHTASQETCCASNLGKQLVRPLSGPTAESIAQMPSAFNQFLHMSANFTLFGSQSKSIMSTFKPVGTHTAHICEATDAAFSTTAVVADGQSGDTDYPFGKIKVLCTVGEYSPATGFMLVGVPDGMGAYLLDSTTVRIIWQSESYGTFSTYESYPFIVNPNGASFTGSHVMYVDYDRAGLADFMNNNDAAVSIVKGAGNAVEAAYNLKGQLISRRNDNATENCCSAAPHFSNTNADGCGCWTTINNARLPSRADWIMQSLCSAHLEERLQWGS…	Hypothetical protein	0	0	0	Function unknown	POORLY CHARACTERIZED	G3D tr|K8EA40|K8EA40 9CHLO Unnamed protein product OS=Bathycocc	6e-156	0	0	Absent	Absent	1	0	0	0	1	0	0	0	0	1	0	0	0	0	0	0	5	0	PXR ancestor	Pelagophyte/ Dictyochophyte Ancestor; _
ASAFind-Chryso-922870135	MVTTLAALLLCGASAYTLGIQHARAGRISTSAAVMSSVASPVAADAQLSAFNAWLEANSIASSKVQAARLPGWGVCLIAGENGVQPGDTLLSVPSSLHLTPSKVQASPLGEAAAPVVGGDESALLALGLLAELGKGEAGCTCWPYLDLLPSADAMHGMPLLWSDDERSRLLRGSHLDGAVADSRAMILDQWAALETMVLPEHPAELFPREVFHAAGYLWAHAIVLSRALPFGEELHLIPLLDLANHQAGVKHTCyesVAGGQQAGIKESWQLDGKESAAVLTAGSALKPGEQVFIDYGESGWRSSWEMLYTYGFVPGQDHKQWLASGGRPIFFAGVAPEDPLSAQKRALLVALGAHEGASEGTWIDLKP	Predicted protein	0	0	0	Function unknown	POORLY CHARACTERIZED	Strep tr|A9U4N1|A9U4N1 PHYPA Predicted protein OS=Physcomitrell	1e-18	0	0	Absent	Absent	0	0	0	0	2	0	0	0	0	0	0	0	0	0	0	0	0	1	Ancestral	PEXR; _
ASAFind-Chryso-922887086	MSMSIVLVLLAVCLSASALRLSHVSRGPAAISASPYSRIGALCMKDKGGGKGGGKGGGAPAASKGGSSTASDDPSAAGKVVISDATDKFKKSVTAAAESLSTLRVGKANPSLLDRVMVEYFGANTPLKQLASVTTPTPSQLLVDPFDKSSLGAIEKALFEADLGMTPNNDGKAIRLNVPSLTGDRRKELAKMAKSFGEEAKVAIRNVRKTAMEKLKGMKKDVSEDAAKNFEDDLQKAVKKYEGDVDKLVADREKEILTV	Ribosome-recycling factor	0	0	0	Translation, ribosomal structure and biogenesis	INFORMATION STORAGE AND PROCESSING	tr|V9W8A2|V9W8A2 9BACL Ribosome-recycling factor OS=Paenibacill	2e-61	Pen_fso_g15218	0	Absent	Absent	0	0	1	0	0	0	0	1	0	1	0	0	0	0	0	0	0	0	Proboscia Ancestor	_
ASAFind-Chryso-922887985	MLHAGTCLLLVLTPSTSGLRILSRAFAPAKASDVLSSLAADAAVIEAGGAGVIDAYGESSGWLKSFEAQIAEALGKERAVFVPTGVAAQNMALAVHAELPFTSSRTQPTPSVLLHRSSHLEMHEERAYATLLGLFPIFAGEVNQLLTATDVERQLLRLGAVGSAPACILVEVPMRELGCATPSWAELLALRALATKYGVPLHLDGARIWEIAPYYAESAGASLPEIIALFDTAYVSFYKGIGAVTGAMLVGSDAFIERTRPWRRRLGANPYTVFPYALSCARGYLMHASSFASRWRKLRDLAPQLRAAAASEGGKLVFVPEVPRCCQCHVFLGAGDSLDVLDAARDAVDAQHGVRVYERLRRADDPLCLTRPSGDANNAAPDWWFEWTLGPAHVELADD…	Hypothetical protein	0	0	0	Function unknown	POORLY CHARACTERIZED	Other tr|M2M1E2|M2M1E2 BAUCO Uncharacterized protein OS=Baudoin	2e-59	0	0	Absent	Absent	1	0	0	0	1	0	0	0	0	0	1	0	0	0	0	0	0	0	Diatoms	_
ASAFind-Emiliania-102688	MGAVAGSVGRACLGAASLLLLGVTLLPLSSIASQPVEALVPSVAGLRRATLAMHARLRPFHATSSYGLFRRMTGVGPRRSEGVPEAWGWGGLPPSIVEVPAVAIEGHPSLRGGGGAAEEGWIEIPFRYAPFGERRAPRRTAPHQPRLDWQMWFAALGSYQRNPWLLHLAYKILSGGDGSATLTLLDTAAYPFPPDRPPARVRAVLYHIDFTRVPSPWANRIPGVALQPAQCGWAGPYAALNASSRCGRWWRRRRVREYFPPLDRGSLEELLIKPRGWPIFADAAARQLDPCRDRAGDAGGSDRALPGPVCDATVLARRAAAPLRRWVGWELGGLVFLDAPLLVIAAAAALALALGAAARSCGGGCGGRRRGQAASGVML	Lipase maturation factor	0	0	0	Lipid transport and metabolism	METABOLISM	Other tr|V5GJR1|V5GJR1 IXORI Lipase maturation factor OS=Ixodes	1e-33	0	0	Absent	Absent	0	0	1	1	0	0	0	0	0	1	0	0	0	0	0	0	0	1	Ancestral	PEXR; Polar centrics only; _
ASAFind-Emiliania-103111	MLLVHLVHGMLGVFDSTALETCTSLDDCAGIRDWGCTGGGFRLCTRSAYREVEKSDNCIYRKSSLTPKPPPPPSPSRPPWLVVPPNVLFIVSDDLTLEVPVPAHTPHIDALKASGVSLAHAYAQIATCAPSRTSFLTSLRPDQTGSWTLDKTDQVREVEPDEVPFTLLPEHFRNNGYFVRAYGKVLHEGRNEREVGRSYDEYFNRFEGMWIYNDDGTVREGWTKAQLERVDGDRQVAAYDMGQNSSGATVQDGAYDDGAWTDDAAAWLRGRPADSQPFFLAMGYKKPHLPFNAPKKYWDLYQPSQFEAVVPDSYDGIRRMPNGTMRFTAPLGTEIFKFGATNYQPRNPFALWPGVPNSKTCDGTAGAVGCYLMPTPTLPEARALLHGYLACISFIDAQV…	Iduronate 2-sulfatase	0	0	0	Amino acid transport and metabolism	METABOLISM	tr|W7QRK5|W7QRK5 9ALTE Iduronate-2-sulfatase OS=Catenovulum aga	8e-60	0	0	Absent	Absent	0	0	0	0	2	0	0	0	0	0	1	0	0	0	0	1	0	2	Ancestral	PXR Only; Pelagophyte/ Dictyochophyte Ancestor; _
ASAFind-Emiliania-104634	MLASLLLSSAAALRVGPPLASRRVVAMRHQPLRGAVSGPLSGVVPPGTVPDGRAGIILFDGVCNFCNRWVTFVLDNDPGGLFCFASLQSSRGRELLQSCGRSADDLSTFVVIDRDGSFYTQSSAALRVGQVLQRPALNVLASSLVSVPAPVRDGVYRLVAENRYKILGKDESGEGPSCKLRADAATAVERFLE	Hypothetical protein YuxK	0	0	0	General function prediction only	POORLY CHARACTERIZED	G1 tr|A8IUJ8|A8IUJ8 CHLRE Predicted protein (Fragment) OS=Chlam	3e-30	Pen_fso_g6500	0	Absent	Absent	0	0	0	0	0	0	0	0	0	1	1	1	0	0	0	0	0	0	Bolidophyte/ Diatom Ancestor	_
ASAFind-Emiliania-104841	MPLLRLRLLFAGLVATCICWTISQMLVLERHLSAADSSAAQAHHDPAAAGVAAAPAAEELRRTLKALSSLQPHVPTQGAAAAAAHASAASASVTAVLEWRDAAQLERQLAALSAQRPAAPATTLVDAYRAADGGAAARAVARSFGGGSSVSVFGAVTGGGGGGGGGGERPGGVVGLAGWCLYDTALAGEQAVLNLGSISAQSRLNLATLLLPDTFEAMRPVTVDVLRGSWLLRVEWIPLLLRGVAGEAAGGGKGEEEGEEEGGEEGGKEGEEARARVSALLREHGDLPSLVLPAGTADGWRDARPPWRRAAPDAAGGGRPEVGISRPEVGISRPEVGTSRPEVGTSRPEVGISRPEVGISRPEVCAPAGAAPAARRRLQLGRACVRGPRGAVELCRDAG…	Hypothetical protein	0	0	0	Function unknown	POORLY CHARACTERIZED	Strep tr|M8BW11|M8BW11 AEGTA Uncharacterized protein OS=Aegilop	1e-58	0	0	Absent	Absent	0	0	0	1	0	0	0	0	0	2	0	0	0	0	0	0	0	0	Coscinodiscophyte Ancestor	Polar centrics only; _
ASAFind-Emiliania-104979	MTMLLLATLLSALTPPPDLTSTDLFTPGMPDTAGVTYACYRIPSMVWVANEASPHAVLLAFAEGRRGSCADKGDVRIVARRSSDGGQTWSSIEQVAVEAGHTIGNPAPVADLAVAGSVHLVHARDDTQALAVFLVSSADGGRSWSERRNLTAALKANPAPEAFVMPGPPGGVQLQSGRLVVGMYGEDEAKQVRSYAAFSDDHGRTWAHGSPAGTSASGPVYGGGENQIVPYGGGGTLAMFLRGRTTAADDVSHNHGLAWLNISGSYCEGSAVATPDGGLLSRRAEQPWMTSLTVVYFWPGFKATAPEMGYPVLQPVLQYGERGRAWALQSWFVDANDRRFPVATAPAVDVQPGDRITSYMSLSADGSTWTVSGTNRESGEDSTLHIAHSRAGRADYDYA…	Sialidase-1	0	0	0	Inorganic ion transport and metabolism	METABOLISM	Other tr|A9V8Z4|A9V8Z4 MONBE Predicted protein OS=Monosiga brev	8e-31	0	0	Absent	Absent	0	0	0	0	0	0	0	0	0	0	1	3	0	0	0	0	0	0	Bolidophyte/ Diatom Ancestor	_
ASAFind-Emiliania-108082	MRSGLRRLAVPAALTAAATTALGAGRLVASQSGHVAAASAEADASPAIDADSAAASPSGERRPPPAWVAHRHPSILIKYFDARGVMEVSRLALALGGVAFTETRWPLDVSKMEDGLAVAAPEYCAAVDSGELDANLGRGPVVVVGGETVLAQSKAIERFFARMLGLMGEDELSAAAVDAFTEHVRDLKEKYQRARGAGGAERERALADFYGQTLPDFLQQLEKTVAPGGHVVGGHLSLADVTLYQTFTDYFDDPAKAAAAMLGCPRLLAAFDAVESHPRVKQYMAGRKQTRL	Glutathione S-transferase O	0	0	0	Posttranslational modification, protein turnover, chaperones	CELLULAR PROCESSES AND SIGNALLING	G3E tr|A0A090M297|A0A090M297 OSTTA Glutathione S-transferase, N	1e-36	0	0	Absent	Absent	0	1	0	0	0	0	0	0	0	1	0	0	0	0	0	0	0	0	Leptocylindrus Ancestor	_
ASAFind-Emiliania-113409	MKPLLKVRTVTLGLSLLPNQPDAWDLELARAAAFVSSARRRLEDAGYEVQTTRISSQSFESWVDVSDATAALEAFRRLDATLLRLGVGLFNAGPATSPEGLALVPQIVALGPRISASGAMPGPLDRAAASRLADAILTISQTTGGGEGNFQFCASFNTPFFPASYHEGASPSFAIGCETSELLAHAMPRAGGDLPRAKALLVDTFTDQLLPLQAIARQLSQAHAPAAHGLQYDGIDASVAPMGDASPLTGSFESLGLGSFGQSGTLAAAALVTGALKELPVDTCGYCGLMLPPLEDAGLARGAADGAYRIHDLLAYSAVCGLGLDTVPVPGDVPKAKLAALLLDVAALAFRLNKPLTARLFPVPGKAAGDAVEFENPHLCSSAVFDVP	UPF0210 protein Ldb1026	0	0	0	General function prediction only	POORLY CHARACTERIZED	Bact Cyanobacteria tr|K9TR78|K9TR78 9CYAN Uncharacterized prote	8e-96	0	0	Absent	Absent	0	1	1	0	0	0	0	0	0	0	1	0	0	0	0	0	0	0	Leptocylindrus Ancestor	_
ASAFind-Emiliania-114669	MHLQELLCALVLAQSQFVEWGPPHGYKPEGCCATKRSYGIYEEKWQKTEFECRRLCEQTPKCQAYEHSAIKIRALAHAPIARCELHSEPIDHTVPCATAGFHFPVCYVKLTATRPILPPAPSPLASPAPPPRFRSAVAALRAYPDQLSAAKMDAWRAEAVLAKAEDALKAAPAGDPAAVEQAKVAVVFAESAEAAAAQAAKDLEGQITALAVAALEETASASAPTLLQLNLPTSIVLTHRGAIGALQAAEIELARALTSKALATAMERSADVAKRAAETRLQSAAPAEVPSLTKAVAEAVAHEEAVKGLKASAESALKAAEAKIEVASPAAHSAMVEAIMPPSPPPPALPQPEPPPPPPPLPLPPPPPPLPPSTPPPPSPSPPPSPPSPPAEPPLPPQP…	Hypothetical protein	0	0	0	Function unknown	POORLY CHARACTERIZED	0	100	0	0	Absent	Absent	0	0	0	0	1	0	0	0	0	0	2	0	0	0	0	0	0	0	Polar/ Pennate Ancestor	_
ASAFind-Emiliania-115184	MVGDYGYRPEGDECVANTDGLLGTALTVMVFFSIFVQMSEGLHFGIVPYVSRPALGVVSGMVGAGGNLGAVIGTRGIIAPDVDVDAGFIMLGAVIMATSVLFFGIYFPEHGGMLFKKGALGSYDPQLYKPDDADRGSDQMDYSAAAPAQKTNRAPAKCSDEHHIAWMNVCGDSGACVPEKHAAKMASISQPRHGLRGPSPPLSLCACRRRIWQTCRLWRSERKKRATGGQCTRIWRMQFMKHVWPRLLSPRSPSSDSGNLSCTPPSGSGGGVGMRTSTSTRSSAMRAGTGRANPSGDSLERDLHAERAGRDTSNK	High affinity nitrate transpor	0	0	0	Inorganic ion transport and metabolism	METABOLISM	G3E tr|A4S3I1|A4S3I1 OSTLU MFS family transporter: nitrate OS=O	4e-16	0	0	Absent	Absent	0	0	0	0	2	0	1	0	0	1	3	0	0	0	0	0	0	0	Polar/ Pennate Ancestor	_
ASAFind-Emiliania-115541	MLALPAALASAGVVGGVGLLLLSAAIASFGSHLFAECVNAVGRPATMSKVTAAAMAKMPGPVGCFGTLVTDFAVAVIGSSSAIGYLIVVGDTLPEIKAWVVGHSNTIFDSREFWICAVLPIIVPLAYLRHIDSLRFASFCVIGCVVVIVVTVVLFALQPTPLFDPCGGAGERARGGGEGAGSGEEAELQGGGSSCRGPISATSDALHTLTALPTFLFAFAAQINVPSIASELRRPTPHRIAAVMLGGVGLTTAVYLMVGGGGYATYGSLVSEDLFLSYPSSAIAARVSLIYVVVLSHPVVSYSVAPCIANALCTLSSVVRQPRNRAVAPAVSSRLSAAASLSNARRQKARNAPIYDLGLDALAHVPEEMAAGPFTPRVAVVSPRPGAAQAGSKDGVFVT…	Vacuolar amino acid transporter	0	0	0	Intracellular trafficking, secretion, and vesicular transport	CELLULAR PROCESSES AND SIGNALLING	Other tr|D5G8T9|D5G8T9 TUBMM Uncharacterized protein OS=Tuber m	2e-29	0	0	Absent	Absent	1	1	0	0	1	0	0	0	0	0	0	0	0	0	0	0	0	4	Ancestral	PEXR; _
ASAFind-Emiliania-117316	MPHTYHLMYGALLLPLAAMHGDKFKMLEIGLGCSMEYGPGASARLWRSLLPTAEIWFAESNGLCVNKARAEGKLDGLHTMIGSQSDPETLRRWVHQSGGGFHAIIDDGSHSNRDILLTLRILWPALRDGGLYFIEDLHVGRSQNGPVVSDVLQGWAERLMTNTRNESTHARAKPRNHTPLPPRLKFVLIQREAAVIAKCSAEDPADVCYDVGEQPEWWGALLADLRDGKDYPKLGIQRLQQKRKQATGAAFG	8-demethyl-8-alpha-L-rhamnosyl tetracenomycin-C 2'-O-methyltransferase	N-acetylglucosamine	5	0	Secondary metabolite biosynthesis, transport and catabolism	METABOLISM	G1 tr|A8J1V0|A8J1V0 CHLRE Predicted protein (Fragment) OS=Chlam	8e-34	0	0	Absent	Absent	0	0	0	0	1	0	0	0	0	0	1	0	0	0	0	0	0	3	Ancestral	PEXR; _
ASAFind-Emiliania-120936	MLAWPFLLAALTLLLAAVLTRYYEVVSLLSAPADHLSDPLPPGIGVDGIEAYLSERDERAGPLQPGVSSCVRWAGRRGAATDVAVVFLHGWSASPEEIDPADAEIATQLGANLVRVRLSGHGLAPPERAGRGLCEQAKCGELLRDAAVSLALGRLAGRRVVLVGCSTGGTLAVWLACQAWARPALAALVLVSPGFALSLAGRAYALFKWPALLLPLPAATRLVHCVAGRTHHVPFVSEEQARVCTMAYPSESVVNLCAVYTSVQLADVAAIGRARLPTLVFANPADPVVSYAAMRCQLAAAAAEFVDVLDSEEPHVITGRIYSPSTVARVVDRASAFLGRALGEGAQ	Hypothetical protein	0	0	0	Function unknown	POORLY CHARACTERIZED	tr|A0A0F2PZ33|A0A0F2PZ33 9RHIZ Lysophospholipase OS=Hoeflea sp	2e-35	0	0	Absent	Absent	0	0	1	0	0	0	0	0	0	0	0	0	1	0	0	0	0	0	Khakista/ Hypogyristea Ancestor	_
ASAFind-Emiliania-124704	MYMPGSRAPFLSLCLAAGAAAHGFLTCPAPRQRRNGPIPGQTWTMWMGMSGGSYGPGIGNAQSLSAGGRNPSHANPGTRDLCGGTLANHFSAGSLYGPTEARGTFVSGGTMAVTVRLTAYHKGWFEFRLAVPAGDTQDISQDLLNEH	Hypothetical protein	0	0	0	Function unknown	POORLY CHARACTERIZED	0	100	0	0	Absent	Absent	0	0	0	0	0	0	0	0	0	1	0	0	1	0	0	0	0	0	Khakista/ Hypogyristea Ancestor	_
ASAFind-Emiliania-125101	MRRPRRRPRLRRPRVAVAAALASAALASPSPPPSPPLVCPCLTAYPAGVSLVSAEVQVVAADGVGLEPSCNSTGYPGWCEHEWCYVDPTACNTEYSTTAYVVGATLHYSYRACGFSNEFESWFYQPPPPSPPPSPPPPSPPLDCPCLTAYPAGVSLVSGEVQVVAADGVSLAYPGTYGLHGCDSHDSGLEPSCNSTGYPGWCEHEWCYVDPTACNTEYSTTAYVVGATLHYSYHACGFSNEFESWFYQPPPPSPPPSPPPPSPPLDCPCLTAYPTGVSLVSGE	Hypothetical protein	0	0	0	Function unknown	POORLY CHARACTERIZED	G3C tr|C1N5P2|C1N5P2 MICPC Predicted protein OS=Micromonas pusi	1e-05	0	0	Absent	Absent	0	0	0	0	1	0	0	0	0	0	1	0	0	1	0	0	0	0	Khakista/ Hypogyristea Ancestor	_
ASAFind-Emiliania-194176	MRAHRFRLVTSAALAASLEDPRALEAEAARRGQPGAGFEMLGSYGGGPAGRPAGSAPLQAAIEMPRGFCCGCGVRFQANDEAAPGYLPASVLQQRLAPREAVCQRCHSLRYQNRLPSDGLRVGGGVQGADDPDAASHAELRPAHFRALIRSLRSKQCVVVCLVDLFDFHGSLVPELPSIVGEDSPLMLVDLLPKGIHQPAVERWVRAECRRASLPHLHSLDLVSARTGAGMPQLTTSHLPGTTLGFVKTAQLGGRHALYDTPGLVLPNQLTTRLTADELAAVVPKRRGQPVSLRLEEGRSLLLGGLARLDLVAGRPFLFTAYLSDAVTLHPTATAKAAEVRRKHAGGVLTPPASLERLEALGELEAQHELREHELRVEGRGWGEAAVDVVFPGLGWIAV…	Hypothetical protein YqeH	0	0	0	Function unknown	POORLY CHARACTERIZED	Bang tr|R7Q7B8|R7Q7B8 CHOCR Uncharacterized protein OS=Chondrus	1e-62	0	0	Absent	Absent	0	0	0	0	0	0	0	0	0	0	0	0	0	0	0	1	0	1	Ancestral	PXR Only; Khakista/ Hypogyristea Ancestor; _
ASAFind-Emiliania-195699	MMALPFLAFWWVCMVVVTALGALCPRLQSAMAIVLSGVAPRPNSDQQRARVLFGRVLLAAVAATLVLIYLRHSALTHAHRLCYIAITALGFGSMPALTEIGRPGEPLLVGGALVLGALMLGEALGYLMEQHARLAFLDRDAAALPPPPCVKDILIDRVVGEGGQGTVYAGRWLGIHVAIKDEARLLARLRHPSVCTLFGATVLSDGGGALVPALTTARRVMLSKRGEPIAVGLAARIAAEVATGISFLHGNGVMHRDIKPSNVLLDTEYHAKVADFGLARLVRAQSSARRGPPTVGYDERCDTFSYGMLLWSLMHEVAVPPSSASASRPRVSLPPDRAVYSGLITRCWQQDPAMRPSMQETVHVGLVNSCSNKLDGEPASEQEGDVGFVDQ	Serine/threonine protein kinase	0	0	0	signal transduction mechanisms	CELLULAR PROCESSES AND SIGNALLING	Strep tr|D7MMD9|D7MMD9 ARALL Putative uncharacterized protein O	5e-25	0	0	Absent	Absent	0	0	0	0	0	0	0	0	0	1	0	0	0	2	0	0	0	0	Khakista/ Hypogyristea Ancestor	_
ASAFind-Emiliania-200945	MAFRLAFTLSLLAPFTAGFQAAGLPCRAAAAGERGRWALASLGEGEGEEEEEEATVYKRKKGGYVKRPVDDRDRLPYELTDVTPPERRLGTYRLAPNLGCGDMVETSEDAFVVKRVSYRYAYRAGRYRMVGKGANVVKAGRFGIEKARRAPDSPLARLPHLSLHTASLSCL	Hypothetical protein	0	0	0	Function unknown	POORLY CHARACTERIZED	Cyan tr|M1VF65|M1VF65 CYAME Uncharacterized protein OS=Cyanidio	8e-10	0	0	Absent	Absent	0	0	0	0	0	0	0	0	0	0	0	0	1	0	0	0	0	1	Ancestral	PEXR; _
ASAFind-Emiliania-200958	MDPPSRTRYHPLTARPALLACGFGLLCALLPTHSLTVRAQGIDEWKSPSPLRKSESNLVDRSKTAKNLTPIGRVDPNGFAELLGTDVDEEDEDVAGEPVGGKAASKATRGSTPSATNSGATVKPKTPKTVNKTVDPKTTTTATPKGSVSASGWLSWPKLCWPKVLCIICTCLIATSGGAFAYFSHGSDALLPSVVAPVSAAPGFDRYAGFCDVNGGKCQEEYRGFGESAELCEQRCLRACTAVEYWYLTKRLPMCKVFTCEGDITRALKAPANNVECLVKTESSNVALRSSFGSVTVGSADGTGTAASFNGPASVAVSSDGGTVYVADFFNNRIRKIDTSDGETTTLAGSTSGSADGTGTAASFNQPFGVAVSPDGGTVYVADYWNYRIRKIDTSGGET…	NHL repeat protein	0	0	0	General function prediction only	POORLY CHARACTERIZED	tr|A0A069IBU2|A0A069IBU2 9BURK Uncharacterized protein OS=Cupri	1e-80	0	0	Absent	Absent	0	0	0	0	0	0	0	1	0	0	0	0	0	0	0	1	0	6	Ancestral	PXR Only; Pelagophyte/ Dictyochophyte Ancestor; _
ASAFind-Emiliania-200974	MKRFLLLLVSCARRVFAQTPCEENICNGGIDESGHLDCSSEISIPPGAFQECNGFNRGRYVGTPSDGFYIGVKSVTFGSSLENIGANAFDGSTLAGNLDLSVATNRLTIGTKAFYLNTGITSVTFGSSLDIGNWAFYGCTKLTGTLDLTNATTLDMGDDVFGGTDITKVLLACGESVRIGANDFPAVATIVKTSTDPAPCFPSSAMVQRADGETVPLSSLSAGDSILAAAADGTLGLDTVSSFSLADPSAKAAFLSLATATATVTLTPTHKLPAGPAKALKQASEVAVGETVWLAAAGALVQAWVAPCYNSAAVVAANKYLVVEPLSSLELAAAVAALAGAVFAARKMVGGKQCIRLSDREPHPPPRYYKEVKAVAPNFKYEAATASTLVS	Hypothetical protein	0	0	0	Function unknown	POORLY CHARACTERIZED	Bact Spiro tr|S3KU55|S3KU55 TREDN Uncharacterized protein OS=Tr	8e-07	0	0	Absent	Absent	0	0	0	0	1	0	0	0	0	0	1	0	0	0	0	0	0	0	Polar/ Pennate Ancestor	_
ASAFind-Emiliania-201189	MRHAAARRLPLLLVLLLLAESTGNRCAFPTTAASSETAEAAASETAEAPLPRRWVPPPPHGPVCKDCPSIVFSLTDDQDVELGGWTPMVKTQSLLQGDGNGAMLTSWRVHTPICSPSRSQTVSGRYFHNIKSTLAVPPAKVQPAATGHVNGSVYTNATFGAHLRAQRGYNVAIFGKANFNTREGFDRWFQGAFLGYGGGFEDDESPDFAYRAAPSEYATSLLGNKSVEWIRRPNVTGSAAAGRPFFLYFAPHCPHTPAMPAAWYKDACAGVRSPRTPAYNHSNAGFHALVATQPPISDVEATLIDDLARRRCQCLLSVDDAHAALVVAVKEARRWESTYWVVTSDHGYNLGHHRLPSNKFLLYDHTLRVPMLVRGPGIAAGDNPVLGTNVDYAPTFLGL…	Sulfatases	0	0	0	Carbohydrate transport and metabolism	METABOLISM	Other tr|F2USV4|F2USV4 SALR5 Putative uncharacterized protein O	0	0	0	Absent	Absent	0	0	0	1	1	0	0	0	1	0	6	0	0	0	0	0	0	0	Coscinodiscophyte Ancestor	_
ASAFind-Emiliania-202656	MLGFLPFTPFTISASTVVVVVGLCGLLGSHRVLRWPLLLVAGAHIAVALCAVAALVATLAAWDALVARFRLGRAESKLFQRLDAATSRADFLEAAKQCDESAAVTAWRAVAEHPRYNAGIVMSALSRLRAARVGGSIEELHDALAHCVRKSFAGIDDEELYSRCHAGTKRLIESYVDEVVAALGALQTRLSDDGEAPALDKARALLWRSRRVFGRTCLALSGGGGLANFSWGVARALLDEGLLPSLICGTSAGAVVAAALCCHTERELDSLLRPEALAAQLTSFEEERRVVLRRALLTGHMYDAARWAPKIRTLCNHAKHPHMTFAEVFSLTGKELCITVTARRRHEPPLVLSRLSSPDVTVASAVLATVAMPFLLPPQRLLCKTPSGALQPWAAASES…	Patatin-like phospholipase	0	0	0	Lipid transport and metabolism	METABOLISM	Other tr|A0A0C7AZM2|A0A0C7AZM2 9FUNG Uncharacterized protein OS	2e-101	0	0	Absent	Absent	1	1	0	0	1	0	0	0	0	0	1	0	0	1	0	0	0	0	Khakista/ Hypogyristea Ancestor	_
ASAFind-Emiliania-202735	MSACLASGRSLSKLGLAMFAALCETQPLAPVTLISPVyesSSLALALAGSTPGGSAEAELSRLLGAHEQIAEAIDGLLSSARGNGSGVSLRVANGVWAGTAVRPKFIESATRIHRAQAAPLPSSYEPVNSWVQSRTDGEVPKLLSGTPDPLTVSLLVSAVSFKGVWAERFERERTAEGAFWPLSPGAATASQPANFMRRKGAAWASPTVAALGGAAALRLDYGDADAVADSKGAGFCALFVLPAEAGEASLAATIAALRTAPSPVDTSAAPADPLSAALSTLRRREVDVSIPRFTAEWGASSLKTALRALGLLSAFDGSGQFLELSDEPDVHLDEVLHAARVEVNEEGTAAAAATVAEMGVRSLPPRPLELRFNRPFLLAVLHEETGTPLFVGRINSPQ…	Serpin B8	0	0	0	Posttranslational modification, protein turnover, chaperones	CELLULAR PROCESSES AND SIGNALLING	tr|W4CM09|W4CM09 9BACL Proteinase inhibitor I4 serpin OS=Paenib	4e-43	0	0	Absent	Absent	0	0	0	0	0	0	0	0	0	2	1	0	1	0	0	0	0	0	Khakista/ Hypogyristea Ancestor	_
ASAFind-Emiliania-204204	MLRQAQALAVCAAVALASLVGCAQRHVLLRDASSSWSAAAGADVRRAKLDLLAEQLRVRGARSELQATLAARLVQVRRARLRLLLGKLEVSQRRALASHAPPRDASGAAGPLAVHSSWHAVAPDGSCPAAVPHWEWRDLLAAALATQPRERAAALAALHASSRLPHSELQQLAGRYAEVLANREFDGLLDVSHPPCGGRRFARLEGDRILSLDCAPHLPARYALDGESQLREYSGPARVEGAEVVLAYCGEEFNLLAHPRLRPELLSRVINFGAGGSGPPPSPPPAAWDRPWDKWQGLREDRWGWRRLEESGPTWPRPEATTARHYNIVGYNSVPNQLPLYCNVLPEHLSQTLPGRCVWEVWRRAGAVSAMVDEVHDNCQSPTSSAVMLSEANLPDHQL…	Hypothetical protein	0	0	0	Function unknown	POORLY CHARACTERIZED	Other tr|F0ZWH5|F0ZWH5 DICPU Putative uncharacterized protein O	2e-22	0	0	Absent	Absent	1	0	0	0	2	0	0	0	0	0	0	0	0	0	0	0	0	0	Diatoms	_
ASAFind-Emiliania-204365	MAANSVPPGMLLAFSVLLAAGAWLLMKSRGPHPSKKMKSPGTSPPKNKKGKPKPSVPRRTTSTINHESAAGRIESARRNPFGGQAYEDLALECASIDAPRSWQDPLFPHSNESLFIGGVEPKDWLRDGERGEVLKNVHLSWEGPWVICGTRRPLGTNSRGEASWLFHRLDGEECGLDAHDVQQGSLGDCYFLSALALVATDTCCADGLVDDELDAAGCYGVSFWVDGAWQMVYVDGFFPCYTPNNVHASVRPTPVFAKSANRREIWPMVVEKAFAKLRGTYQAIGGGGRVATALQALTGGSATAIPTSVGADRLWKGLCDAVEDPSILVGAGTRSDATEEERCGIIDGHAYAVLHAVEVSGHRLLLLRNPWGHGEWKGPWSDGSKEWSSHPDCRAAAGN…	Calpain-type cysteine protease	0	0	0	Posttranslational modification, protein turnover, chaperones	CELLULAR PROCESSES AND SIGNALLING	Strep tr|W9SJ89|W9SJ89 9ROSA Uncharacterized protein OS=Morus n	2e-41	0	0	Absent	Absent	0	0	0	0	0	0	0	0	0	0	0	1	1	2	0	0	0	1	Ancestral	Diatoms; PEXR; _
ASAFind-Emiliania-205801	MRVHTVLLVACSASSSRGLLCDCAAERACQNRDARLATISREIRQHASVDEWPLSRRLLSGENEAAALVQGHTYDGGDCYSFCCLKPSRRAPSSPASVIKALCRTFVFIAGVALFLGYCAILATGQPDSPALSAKAAAEETMRRRAVAEELLHAAAAREGVKPPQPFIVKVDSDSAPPPPRAFLWSLVWDAHAVECRPGAGLILRRWSTSTDRLTQPAGFFASSATLSRTADAGRAGTPISLANAVTNGMLPGSKFCLNVNQKKGTLSTEPLAVEYVWGEDVDQPNTFHFYEKYEGRRGFEAHQATPHFAAWEVFAASDPFTSPPVVEFYEEM*	Hypothetical protein	0	0	xax	Function unknown	POORLY CHARACTERIZED	0	100	0	0	Absent	Absent	1	0	2	1	1	0	0	0	0	0	9	0	1	1	0	0	0	1	Ancestral	PEXR; _
ASAFind-Emiliania-208917	MRLLRRSLLPALLAGSALLLRDGRLLRCWWWLRQRWLRSFLTETDVVDPERLRRIGGVDVSFVKGSETDACAALVVLDAATLEVIHTSCRRVVLTAPYIPGYLAFREVRFLLELLAELREAAPHLYPDAILVDGNGVLSGVPTIGVGKSLHRVDGLTKGTVAALTAQLDRRAPSGALLRTSEPASAAGGIRPVVVSVGHGLSLPSALDVVRRCSRHRIPEPVRQADLRSREWLREHGAAAEEEGG	Endonuclease V	0	0	0	Replication, recombination and repair	INFORMATION STORAGE AND PROCESSING	Strep tr|A9SSG0|A9SSG0 PHYPA Predicted protein (Fragment) OS=Ph	7e-50	0	0	Absent	Absent	0	0	0	0	0	0	0	0	0	0	0	0	0	1	1	0	0	0	PXR Ancestor	Eustigmatophytes only; _
ASAFind-Emiliania-209766	MRLASLLLLTLPPAAQAFRAAPTPASALASDFRGPLPASQQRAASNEAAGLIPPSAQHRSMPGAQMSAPGADHMGVGELLREYGLVAILFHFSVWITSLAAVYAGVSLAGPEVLSGLPDWIPGEAQSGGQLAVALGVVEVVGPARLALTVAATPAISRQARRIPLARLALLKAERVGRRVLERMSYG	Hypothetical protein	0	0	0	Function unknown	POORLY CHARACTERIZED	0	100	0	0	Absent	Absent	0	0	0	0	0	0	0	0	0	0	0	0	3	2	0	0	0	0	Pelagophyte/ Dictyochophyte Ancestor	_
ASAFind-Emiliania-210687	MYPHTPPLAQQVPSWLLWRLSVALPLLLLLPLAALRPRGVPATRLLNELWLGLVTSIATAFLFTCVVKVHVGRLRPDFLSRCMPVDGSCTGDAAAVTEGRKSFPSGHSTLVWAGLGLVSIAYAARLADLSTPRLGSLFKVVVAAAPAMVALGVALSRVADYWHHWQDVLVGSLIGCVAAYGAWRLRFPSPVAAVPSGRSRLTPHVCAEDLELLAKEHRSPPSERVEV	Phosphatidate phosphatase	0	0	0	Inorganic ion transport and metabolism	METABOLISM	Other tr|A0A0P5FIM5|A0A0P5FIM5 9CRUS Phosphatidate phosphatase	4e-37	0	0	Absent	Absent	0	1	0	0	1	0	1	0	0	0	1	0	0	0	0	0	0	0	Leptocylindrus Ancestor	_
ASAFind-Emiliania-210862	MHTASRPSLRELFYFASRRDILVISFAAGLFLLVGGIQSALNLIMAEVLNVGPGQSLEDAGTNAIIYLGGYLGGSLFAVFAFGSLAALYTRYKMMQQWRVRYVQAILRQDAGWYDVNQAQELAGRMGEAMVLIDKAFSVPTYLGCMPVGMVVGAAAISLFVAPALAAIPLSLALVLVVPASVVLSRTVSTRTRLLADAYSEAGGFCAEVLGAARTVASLGLEDFAVQKYDEVLANAEAVAVRTAAKLALSTATITAFVFYACGAASMFALSTVNAQMRRTSFDFEADGESFCVPDQCNSFDPFIFAASLGLDYDQAVREDVPCNSSGWRPFRASCASGEGIDGLFGSISTFPANLTEVAFDEAGEEWPCGGVDFEMILVGINSIVFGFLQLPMAPAALS…	Multidrug resistance protein	0	0	0	General function prediction only	POORLY CHARACTERIZED	Strep tr|A0A096UA03|A0A096UA03 MAIZE Uncharacterized protein OS	1e-91	Pen_fso_g5254	0	Absent	Absent	1	0	0	0	0	0	0	1	1	0	3	1	0	1	4	2	24	4	Ancestral	_
ASAFind-Emiliania-212222	MLTLSCVAASALAPSTRCIFKSEAHSATFDLSPLATEHEIKFDSGLGNLLADFPGFVSGPQQSLVLSVCGPDAPGGREFSTCHGEHAPGILVERTPPRSPGPFGDPILAAFLGGGAGARPAEPARTACAVLGRPPAKPEVVLLDADRPERGLQLIFGKGDECRPGQRYSLLLMLECNLAEHGLGSQIPARVQTRHHCEWVVSISTAAACPVNVGALCAPNCPRNWLGDGDCLLALLLDPLPLVGECDPGCDSEACGHDGGDCDARSRTNAAAAQCAPGCVESWRGDKECDEECNTARCGFDGDDCTGDCAPACAAAWLGDGACDDECNTGTCRWDGGDCLRDGQPVARERCAWGCPGSWLADGQCDI	N-acetylglucosamine-1-phosphate transferase	N-acetylglucosamine	1	0	Posttranslational modification, protein turnover, chaperones	CELLULAR PROCESSES AND SIGNALLING	Other tr|F4PIE4|F4PIE4 DICFS Putative uncharacterized protein O	2e-15	0	0	Absent	Absent	0	0	0	1	2	0	0	0	0	0	0	0	0	0	0	0	0	0	Coscinodiscophyte Ancestor	Attheya/ Pennate Ancestor
ASAFind-Emiliania-212236	MICSFLRCFVVGARIIASSFAPMQEDEDALRQRAIQRISDAPVSPGWSTDGTNRKNPFNVLGVSSGLELKAIRKEYLSLSKLLHPDKTSEPGAAEAQKEISTAFEMLKQNAGKGTIKPTPDEILQFARLVAMGPYNAFVIIGGWSLKGDNLKGKDHLLIKLTQEREFSSMTLEAFRELLLGGGAVYWPGERKWFTGRVKAYDPVALEHCVMYDDGEEHQECLTGLDPMEWKLLPAEPAAATSSRTTADHRPAAKAESADATEPTEPSQANSPEGSAERGEAEQPAKRQRRDDPESGASRPPSSVGSAYDDANPARRAAAEKLAAAKGLPPGWLAFRTPDSHYKIVAPDRTCYSRLGDAKAVAAKYGGGAKYYPGVITRDNGDDTYAIKYDDGDTEDAVK…	Hypothetical protein	0	0	0	Function unknown	POORLY CHARACTERIZED	0	100	0	0	Absent	Absent	0	1	0	0	3	0	0	2	0	1	5	1	0	1	0	0	0	0	Khakista/ Hypogyristea Ancestor	_
ASAFind-Emiliania-213567	MSPARRAVLARSLAVLTLPQGLLPRARAAEFTTTAGGARRSSGDGDPHRLAVPGLAPGSRRLYLCRHGETDWNVAGRVQGMTDIPLNPNGRSQAAALAAILADVPIGLVASSALGRASSTADAVAALHPGARRLVDASFNEMNFGSLEGEELRGGSPRREEYEARLAEWEAGRTSVRLPGGGESPEEVAARALKGLRELGALPPLAAAAGGAGVPSCPRHVCLVAHGRFNKILLAALRGDVSRASQVAQGNTAVNIVDIDEGGACTVVAVNLLDHLRAAAQPPA	Phosphoglycerate mutase-like p	0	0	0	Carbohydrate transport and metabolism	METABOLISM	Bact Cyanobacteria tr|V5V459|V5V459 9CHRO Phosphoglycerate muta	2e-28	0	0	Absent	Absent	0	0	0	0	0	0	0	0	0	0	3	0	0	0	2	0	0	0	PXR ancestor	Pelagophyte/ Dictyochophyte Ancestor; Eustigmatophytes only; _
ASAFind-Emiliania-213635	MLLGVRVLAVQAGALHSLALSDHGAVFSWGLGAQGQLGHDEAGEPEPSKRRRKAPTGAVSRLPSPPSERPRKLTATPTAIQNLPERGRVTAIAAGGFHSLAMTDRGAVYSFGHGMHGQLGHGDTSDQPTPRLIDGLPERGRVVAVAAGAHHSLAVSDRGAIYSFGYGGHGQLGHGDRADQLLPQPVAALEAVRIKAAAGGADHSLALDNFGVLYSFGLDEPPPPRRAQPTPRIVEEVRGVRVADACDSFAAGSFARLAVASGGATFSWGTIKAPDDHDSYPAPVPPRATRSRyesSRSSPAVLQR	Hypothetical protein	0	0	0	Function unknown	POORLY CHARACTERIZED	tr|A0A090ZD68|A0A090ZD68 PAEMA Fibronectin type III domain prot	9e-42	Pen_fso_g5869	0	Absent	Absent	0	0	1	0	1	0	0	0	0	0	1	0	1	0	0	0	0	2	Ancestral	PEXR; _
ASAFind-Emiliania-215163	MEWGHTSLTLAVSLSLFGSLCYGCFLALYAIGQIGAGGSSTAASWYGPVSITLPVYMGSMQLWTLLLMSALGMQSYTKSQQVGTLVLATATTLLVDAGPAAGGAVVAEQLASPAALLWVLFMGVAWAAAVAGMAVDRERGQIRARLDKIGGGAYATRVQLGEGTLLAVYVAAQATSTSSLTTLGKLLVLVDGASLGLVLALLALTTCTNLASSIVAAVKINQATFIPMASCGSLVLNQATGLLLWGDGRTVRSWLSYAGVHVLILLGTYELSSADLCEHIRQRRSRAAETSLS	Hypothetical protein	0	0	0	Function unknown	POORLY CHARACTERIZED	0	100	0	0	Absent	Absent	0	0	1	0	2	0	0	0	1	1	1	0	0	0	0	0	0	0	Proboscia Ancestor	_
ASAFind-Emiliania-215726	MVTPPHLVRPRPRLANWLSSFLLLAPSRALVAVRPFIHAVQHHPLRQRSSAAAAADGAGAQLVWLTGAEDLRLSDHGGFEAASAAGAVVPVFVLDPAVHLSYPPPRLRRLHRALSSLEAALSEEYGVTLVVRRGGASAVLPQVAQECGATACQSGQRCTRAATK	Hypothetical protein	0	0	0	Function unknown	POORLY CHARACTERIZED	Bact Actin tr|A0A0R2Q1R9|A0A0R2Q1R9 9ACTN Deoxyribodipyrimidine	7e-09	0	0	Absent	Absent	0	0	1	0	0	0	0	0	0	0	3	0	0	0	0	0	0	0	Proboscia Ancestor	_
ASAFind-Emiliania-216481	MLAVLLPLSALSALPALLPLSALALPTLSTARAPIGGETPFVGARAGVIATLFPGLGKPLQRLLGGEQGFTAKRRAVLRWRIAERRAEVERCSRELEALAAREYRAGRPEAPAVRVARQERVAQLRRAAGQAEASILRYKARLGAEERPGWLGVAARAAETFTASEERSARVLWTRLRQADPWDALRQDAASLLRLGSNVTLARGYLQLSSSSRLVPHAAAIVARAAKLERILELVEPHLDEVLQRFDQIEPHLPFVLDHVDVLAPHVGVILKHFDALLLYVDQPKDDLASLVQYLPIFAPLFDTLGPNIALAQPHIKALAPHLSTIAPHAARFAPYCAVSANADVLLWYFGWVLRLPLLRHLLLSLPAMPRIAAFLARRLPRRPCVRSA	Hypothetical protein	0	0	0	Function unknown	POORLY CHARACTERIZED	Other tr|F4Q7F0|F4Q7F0 DICFS Putative uncharacterized protein O	2e-09	0	0	Absent	Absent	1	0	2	1	1	0	0	0	0	2	1	0	0	1	0	0	0	0	Khakista/ Hypogyristea Ancestor	_
ASAFind-Emiliania-217262	MSDVQSLLLQTILWSIILECVVMGSSRVLKWPVLVLLILWMAVDLVCYALVRLLIRGVDLIQSALRPGDISALLERLDNAKDYQSWFALAEAADEKEGRMAWRREQHSRLFDANAVTRMTARLAQARARNDVPAVIAALQGCLVTNAYGVNREQNYLFARTGPKLPVQNFVSEVCTSIRWLQSTGQTASRAEAEATLVAVEREQASHGNPALMLSGGAALGTYHFGILKGLFLHSCLPSVIFGASAGSIVGSLACCWTDDELRDFFQTDEGFETLWRGFIYDAEPFREQLKFFTKGLTFLEAYERSGRTLVISATPFRVGHSGGGHGPPLMLNYRDAPNVDIASAICASSAVPGLMDKTALLEKAPDGFLRTFGGDDEASSANGMRDGSFEADMPLQYL…	Patatin-like phospholipase	0	0	0	General function prediction only	POORLY CHARACTERIZED	Other tr|A0A0J0XFZ6|A0A0J0XFZ6 9TREE Patatin-like phospholipase	3e-54	0	0	Absent	Absent	0	0	0	0	1	0	0	0	0	0	0	1	0	0	0	0	0	0	Bolidophyte/ Diatom Ancestor	_
ASAFind-Emiliania-217656	MRATLLQLLAPTCYALPTLHPSQSAELQQPQASPLQLHAATGRSLSSASPGSCFRYCSWNSYEWTTKAKYEDAEAACADNGMRLCTESELMADVCCATGCGYDGAERQYCGDGGATALAAGFAPDLATCQQRCESSSGCSFVSYFTTKWCRLTATCDTVWTDRTSATHHTVSVYTCTAPPPPPNFLLIYSDDQSFEEFGAYGGEVHTPNLDKLANEGVKFMGGHYPAGGPVSIEWNTYLVQGDLTIATALQDHGYLTGAVGKWHLGAPRLIYPYDPSPDYQDHPFLEKQNNLTRDHCREFGFTVCDRVYRSNVGAVEVNNDIPFELKYHNLEWVTGGARDFLEQAEQAKLPWFLYYAFTAPHGPPIKFSLEKKEYITPLGILYDDMKDAPQEHLQPRHT…	Arylsulfatase A	0	0	0	Secondary metabolite biosynthesis, transport and catabolism	METABOLISM	Bact Chlamy tr|D5EMJ2|D5EMJ2 CORAD Sulfatase OS=Coraliomargarit	6e-25	0	0	Absent	Absent	0	0	0	0	2	0	0	0	0	0	1	0	0	0	0	0	0	0	Polar/ Pennate Ancestor	_
ASAFind-Emiliania-218075	MAATDVSWRALGTLTAAKMVVMPAFGAATGIALRSSGLVRQPAAVLVAMIVTCTPTANNVMVMAELAGESREALAAAIFVQYAFAPFSITLWLYLYIHIATGGS	Hypothetical protein	0	0	0	Function unknown	POORLY CHARACTERIZED	G2 tr|A0A061QP96|A0A061QP96 9CHLO Auxin efflux carrier family O	2e-12	0	0	Absent	Absent	0	0	0	1	0	0	0	0	0	0	0	0	1	0	0	0	0	0	Khakista/ Hypogyristea Ancestor	_
ASAFind-Emiliania-218105	MLLDLAIAVAITVVSKVFIDAGANDGETTLRFYDGSRSDRADFSAFMFEVNPKLLPKVNQVRQQLAAGGVVAYVKTEAVWIANGSMELQTDTREVATGSSLFTSSPYAKGPALQVPTIDLSTWLQENFSEEYISLKLDIEGAEYEVLRKMTLDGTLCLPAELKLEGHARFRPDVEKACCAHKARDSRPLVPYDKFGCCGRQIEQMIKLVCPATIIQAQFNYSSPYNGDAPTAAARARAELRTHLHDAGAPSSLLEVLRHGRACEVHAFKGLSSEDTHLKSRLPALSWLKSGCARPQPRIFLHSTIATTADRFALLDHFLMHYRHELGIAAERCVLILQRPDQSWKDRKKWTSLLRRYAIGSFHEWVGEYDSATMMKLRKEYLHQRGVRGDDWLLHVDSD…	Hypothetical protein	0	0	0	Function unknown	POORLY CHARACTERIZED	Bact Chlamy tr|I6B3T5|I6B3T5 9BACT Uncharacterized protein OS=O	4e-23	0	0	Absent	Absent	0	0	0	0	0	0	0	0	0	0	1	0	1	0	0	0	0	0	Khakista/ Hypogyristea Ancestor	_
ASAFind-Emiliania-218345	MIGMLLATFTLTAAPRLAAAGALTRAAVRLSAIALEERGLPYERCAVNLAEKPANFTQVYSKAVAFSPHPTLSRAKVPILEELGGGVPPLVESLVICEYLEDRWPASEARSAQRRAACRLFVDRYSAAMPYMPLLRAEEGSEAEAEARRALEEGMRAVDAFLCEYADGDGPFFFGESFSLAEEACAPFALRLMRVLPALRPQHDPASMLEALGLARLATWLDAVVQRPSVTSTAPPASDMVAASKLLLERMKGAAK	Glutathione S-transferase U23	0	0	0	Posttranslational modification, protein turnover, chaperones	CELLULAR PROCESSES AND SIGNALLING	G1 tr|I0YIF3|I0YIF3 9CHLO Glutathione S-transferase OS=Coccomyx	2e-22	0	0	Absent	Absent	0	0	0	0	0	0	0	1	0	1	2	0	0	0	0	1	0	0	PXR ancestor	_
ASAFind-Emiliania-218474	MLNFAIFGLVLTVAFARNGTREIIANVETVYEKPASPARGIVVLAHGCQHSATDFWPHSTACAECIGLPEEVRIARAIVAAGWVAVAFSSADREMSRCWEFEVDGPRVLRALSKFRHRHGLDELPAAALGASSGGDRVLRRCRRSASSAFVLMLARELPLRAVVSQIMALPPAMLQGYNGTPFPPTLFLHMPRDGRTAALVSKCVGRLSQQGRPDPRRSKWRETLCADEGLCALLPGRRPGEPDALVHDVSPVAEVLNVAWAQHEIVADYMPQTMEWIESEGTTGLAGARQRAEL	Hypothetical protein	0	0	0	Function unknown	POORLY CHARACTERIZED	G2 tr|A0A061SDK1|A0A061SDK1 9CHLO Uncharacterized protein OS=Te	6e-43	0	0	Absent	Absent	0	0	0	0	0	0	0	0	0	1	0	0	1	0	0	0	0	0	Khakista/ Hypogyristea Ancestor	_
ASAFind-Emiliania-220045	MGRGGHGDGGDAPCTPAAAIVFLVALFAGTFCTIFCKAPMPISPAAMGMTTEGYTGEMENTKFPIFFTFAMFLGMSCALPAHFINEACKSKDSGMPDTPKLGLKGVLLLGLPSVFDLLATALTTVGLLHIPASIWQLLRGGAIVLVALMKNFAPEAEGRRLAVHAEGQNPILGMAVTALGTLMQSFQYVYEEKVMADMDCPPLLLIGTEGAFGFVLCGLVLYPIAYAMPGVDHGHYEDPFNTLHKISHNMTLLGFIACYTSLIFVLNSLSIVITYMLSSVWHAILDNFRPVFVWISSLIIFYLVSSGTAGEEWTWPASYVQLLGTVVLLFGTAVYNGSVALPGLEDGEPLKETLLPSEGSKASASPRASIPQLGLNSSPVLAKNVMRVASGRLSR	Hypothetical protein	0	0	4hi	Function unknown	POORLY CHARACTERIZED	Cyan tr|M2XVI4|M2XVI4 GALSU Uncharacterized protein OS=Galdieri	8e-37	0	0	Absent	Absent	0	0	1	0	0	0	0	2	0	0	4	5	1	3	5	0	0	5	Ancestral	Eustigmatophytes only; _
ASAFind-Emiliania-222113	MLDPPLRSRQFPSTVQLFVLGVALLALGATLRHGSFAKRDTDRLAFVAERQPAGTTRDSSVRHPVVLVGPLLGQTLQVNDARWLNPCSPWTPTWTTAWVNLDKFAAACALHSSHAQLGLTFDPTTNRTKSPEHVQVRVAEGWDGLTFFGIDVYGNLTQRLESEGFVRDVDILPMGYDWRLSVADWEQEAFPRFFRTISDAVSRNGQPVVLTGVSMAAPFTHAFLKWANAKRGGKSWVQKNVHAFVPVAGPFNGAVNALSALMGGVVFDFASPGQPGAAKFTCPLCDPPLAEQVSEEQFVMKVVDGFGAVLKELLMDWLVTDITRLLREFPSLYWMSPGVDDSIPDRSYVTLQHGPWAQPEEIKASGLPSLFRRLLMHDEAERMKYALSVGTTEDPGVPT…	Phospholipid:diacylglycerol acyltransferase	0	0	0	Lipid transport and metabolism	METABOLISM	Other tr|B3S5F8|B3S5F8 TRIAD Putative uncharacterized protein O	6e-14	0	0	Absent	Absent	0	0	0	0	1	0	0	0	0	0	2	0	0	0	0	0	0	0	Polar/ Pennate Ancestor	_
ASAFind-Emiliania-222702	MMRDAAKKLVVACALVSVTFAKASHECGDGLLGASTTPWEELQQLASNRFYGTYHESRANMPEQQPEYIELAKRRQYDGDGRRVAASFDDRLLHFGLVDSQLRHAGEDAYGFLEyesTKMIPHGSQRAPNYTSVTNGQLLRGEGELDSGHFFDHLLGNEHCLREWQHLGDNIDDDVCLAGLFHSIYGTVGYQASQFPISRRDELRELIGERAEQLVYWTCAMDKATWFEMLLANKDLKHKAPLHHFSGRTTALGKPVPGIWPQDGPFRLTGEERWTMTAQQYTDYCALQLSHLFRQANNGDLDTSFLRDRFHEAHRIMAERAGGAALQQFHDELSRYRRENASLLLEHDERGCAPVTAPTRLRGQPFVPGGNRDSMPLVEALAVIGSRLHEVGVVLIRG…	Clavaminate synthase-like prot	0	0	0	Carbohydrate transport and metabolism	METABOLISM	Other tr|C3XTF0|C3XTF0 BRAFL Putative uncharacterized protein O	3e-42	Pen_fso_g8265	0	Absent	Absent	0	0	1	1	2	0	0	0	0	0	1	0	0	0	0	0	0	0	Proboscia Ancestor	_
ASAFind-Emiliania-223677	MVFLKVVLVGLASPRGLTVQCFPQEYFSPTPPFHFKMCRTIHPLCLAGSPGPGGAMWMWLHLASLTAACRPPVSETRFARLAAAAISTGRPLRLTNRSVQLHAPFRLRSSQRLTIVGGDFHGDGHSLFQVEGSRQGLLDLRGVRLLHASSAERSERRESVAARKRPLHVASAGFKPPRRARGAAIFVRGKGQLALERRATRAGAASLDLLGSRLSGAAPHAICARGETRLAVRRCTIDGSAVRAIYAYHSASLEVSDCSISGTRSAEVGAVEAEAAAAVEVEALRPTDCASLSLSGNAFADNAGGDLAVRGNEFRGQKILSRRIPHGHHIFAPEHTHMLFPRFGRRLFSTLPAATESSLPLEGQVAWVVGGVGIVGSGIAHGLLAAGATVIVNSRHEQR…	Hypothetical protein	0	0	0	Function unknown	POORLY CHARACTERIZED	Bact Cyanobacteria tr|K9RAG0|K9RAG0 9CYAN Short-chain alcohol d	3e-09	0	0	Absent	Absent	1	0	0	0	0	0	0	0	0	0	0	0	0	1	0	0	0	0	Khakista/ Hypogyristea Ancestor	_
ASAFind-Emiliania-225150	MSLPWSRRVILLALLLHQTGHALSLAPISWRGGRALSTTVQPRHVSPTLLAKKKGGGGKKKKGGKGGKQSGFAWASSFELKPWESSALREIAALWTLPVACVIVGHPTEAASSDAQLPAADDAAEVAAADSTAAASEAVYVYANLAAIEALGFADWQSAIGAPSALPEEMSKKYESGYSKKAGLRPVTLLDASRWVLEKAAVEGGKLVTSRVGLCYAWSEWQDEDGFVCEPGGKRRTPDPTPEELAAAIEEKGAEVRRLKEEEGLGNKDPQVQEAVAALLSLKAAAEELEKSPA	Hypothetical protein	0	0	xay	Function unknown	POORLY CHARACTERIZED	0	100	0	0	Absent	Absent	1	0	0	1	2	0	0	1	0	1	2	0	2	1	3	0	0	0	PXR ancestor	Eustigmatophytes only; _
ASAFind-Emiliania-226953	MGFASIYTKATSVIFGIYALQMILIPANMVTDHWDMPSTPGMEFWIRGHGVSLLVLCYLSMHVPTAVAAKAAFVLSLGIAIVYPFNAKFGYLTPGLPLKYPMHYVPEGLMLGLTGAGLAAVMESPGGVKTA	Hypothetical protein	0	0	0	Function unknown	POORLY CHARACTERIZED	G3C tr|C1EGZ7|C1EGZ7 MICSR Uncharacterized protein OS=Micromona	7e-28	0	0	Absent	Absent	0	0	0	0	0	0	0	0	0	0	0	3	2	0	0	0	0	0	Khakista/ Hypogyristea Ancestor	Diatoms; _
ASAFind-Emiliania-227963	MAGLTAYTLITVYFLVVAVESAYGKHIVGPHLGFGSMWGPTLYTNTISIPPMVAIGLLSGEQEALLRHADCSKSSPVEDADSNQAVVLLVLISCALGVAVAFLGFEARRLVSATSCFTVLGVAGKMATVTANGLIWDKHASPEGIAFLAACLADNLGSGSYPDRGSVHHG	GDP-mannose transporter GONST4	N-acetylglucosamine	3	0	Nucleotide transport and metabolism	METABOLISM	Strep tr|C5YHM8|C5YHM8 SORBI Putative uncharacterized protein S	2e-19	0	0	Absent	Absent	1	0	1	0	2	0	0	0	0	0	1	0	0	0	0	0	0	1	Ancestral	PEXR; _
ASAFind-Emiliania-228612	MPPHQPLFLIASLHAVVMSSFALCLSLADLTAALAPLYGAQRAAAVSSGFAKDCFEGLQALILLFAFGYARLYFDGPERQPLMLCFGGVGKVGVAAWLTRVHCTIRACDPSPFPPALHLLGTLPDALLGLCFLREWRRLGYALCETKRM	Hypothetical protein	0	0	0	Function unknown	POORLY CHARACTERIZED	0	100	0	0	Absent	Absent	0	0	0	0	0	1	0	0	0	0	1	0	0	0	0	0	0	0	Attheya/ Pennate Ancestor	_
ASAFind-Emiliania-228827	MFVAGFWVRNYWMFLSANFVNGLFSGIRGDIHDPLEFRSTVMPTMMNFFLFGAMGGSLIGTVWVAIANSSPVTKNTTLALFGPAWLGVLLSTGSAIMVQRLCPEPPRKEEAKGDDDDNKKAPDMTRTQRLVITIILVAGSLDAFGDYGNKFARNTILTNRYPLAREAVVNYVLMGSNIFSIYVGKVILTRTISRHDALGTGCKRATCAyesFMEATGLWCIVGNLVKVGVQLGLLTIVDFDESLTAMGWYVFIWILSQVFGICSTLASMFLYPGFLPTHRLGELNGLKNSLLSTVNCITPILLSSVYQTGSLQTGLDDADRRSAVDHASVLCLAICGTVSFLAFLGYLPLRQILPKTPKPPAAESPAVAATKGVVPEEEAVPPSAPPLSYYDTITWQEW…	Hypothetical protein	0	0	0	Function unknown	POORLY CHARACTERIZED	0	100	0	0	Absent	Absent	0	0	0	0	2	0	1	0	0	0	1	0	0	0	0	0	0	0	Polar/ Pennate Ancestor	_
ASAFind-Emiliania-229690	MAPITILAVLAGCSLVGSFSLIGCPHTLAVRATRGRRLRPTPLRALVMRQLYPVGAPLTTGNLAVSSVHTLYYELHGKADGVPALFLHGGPGAGCARRHAGFFDPTHYRVVLFDQRGCGKSTPRGSLEGNDTPSLVADCEALRRHLGIETWDLVLGGSWGVTLALAHPTKVSALVLRAVCLMRTKEVLWLFGDRGIGRLPPGGLHASSG	Proline iminopeptidase	0	0	0	Amino acid transport and metabolism	METABOLISM	Strep tr|D8QT54|D8QT54 SELML Proline iminopeptidase OS=Selagine	9e-49	0	0	Absent	Absent	1	0	0	0	0	1	0	0	0	1	1	0	0	0	0	0	0	0	Diatoms	_
ASAFind-Emiliania-230406	MPGRLARELLAVVRLGLPSMAPVLVMMGRVGSLSPAHVAGAGMGQMYTNLTGLALIYALGFGCQGLFSQAFGAKDYDRLSLLLKRLLLLRLVCALAVTLPLWLGAGRLLLLAGMPRDVVRLTQTFVLWRLPALPCLILRNDLTNFLLAQRVTLRPTAINTTVNFAVLLALPLCMDSLGLGFAGAALAFTLKDMAQGSLLLALGSRWVHAGAWPTWRSGWRAAASGWLELAALGVPSAVMMWGEWFAWEFNLFLAGALCEGGAACPAIEAYPILSNTMVLGFMVQFGFAMAAGTRTGNAFGAGRGGDARFTAGVALALVTSISAAVAAVLVAMRHQWAGWFLAGDPAGDVSRLVAESLPWVAAYIVGDTLGPGWAHTLLWSLGTPLVKPAALVVFAFWVV…	Multidrug and toxin extrusion protein 1	0	0	0	General function prediction only	POORLY CHARACTERIZED	Strep tr|A0A0L9UZ59|A0A0L9UZ59 PHAAN Protein DETOXIFICATION OS=	5e-34	0	0	Absent	Absent	0	0	0	0	0	0	0	0	0	0	1	0	3	0	0	0	0	0	Khakista/ Hypogyristea Ancestor	_
ASAFind-Emiliania-231174	MGTDTPLLERQQRGHTPLGHVVLLLVIVQITFAGNSVVAKAALDKSVDPIVFSFLRDVGATVILLCAARLGGPRFAVPRRAHFCYFALLGLLGVTIGQMFLVIALKYTTPLNAMVLQPSQPVLTALIGALTGLEPLHVSQWHGQLSILGIVLAAVGAALALAYGSAAPGENRVGHPPQQHSLLIGNCLLGTQCLAGALYQLLQKRVLSLDGGRYPSLAVASWGYAAGAAFTGPVLPFARLSRASFALPRLGWLALAYAAYANKRAGPTLVTAFFPLQSTFTAVFAFVFLHQPPTAADLAGGGVILAGLAAVTAARAARERRTAAEPVALTAGGDQTPPGEAAASRPLATPGGCAAAAALPPACCLAPSCAPEALRAAIQSEGAVAIRGFLSPSATAEAR…	WAT1-related protein At3g45870	0	0	0	General function prediction only	POORLY CHARACTERIZED	Strep tr|M4FB06|M4FB06 BRARP Uncharacterized protein OS=Brassic	7e-24	0	0	Absent	Absent	0	0	0	0	0	1	0	0	0	0	0	0	0	0	2	0	0	0	PXR ancestor	Pelagophyte/ Dictyochophyte Ancestor; Eustigmatophytes only; _
ASAFind-Emiliania-233951	MASYVATGVPHAYNWLFNIFLFLAALFSDLLLIKSCLAAGFMWMVILAATGNPQHGDGWASTSEPRVLLLDMLCWGTLNFIMNSIVVALLLRDERTVHFKTEEEERTWRFFYRRSGMKRLEFEQVVRRGEFVTIKAGESIVGHHEYLQSFFLLVEGVAELEVSHDSKQEPKRRRVFSGTLFDLSVANVFGIRVGLLSTTHFAATAVTDCRLLKWSFEMMDEMATKLAPCIPAFWRNMLLYQVSQSLFLADSDGDVPSESATGAAERDGWALGTCRSLDFDAPLTDAEQGKKSFFQWLWQSMHPFPYPGLRHNGLGTSGIAARTRLQLLKDANNQRETLRLTRVSTTM	Hypothetical protein	0	0	0	Function unknown	POORLY CHARACTERIZED	Other tr|A9V6J6|A9V6J6 MONBE Predicted protein OS=Monosiga brev	2e-68	0	0	Absent	Absent	0	0	0	0	0	1	0	0	0	0	2	0	0	0	0	0	0	0	Attheya/ Pennate Ancestor	_
ASAFind-Emiliania-234330	MACSSDSKSLLAVLTFSVSSSGLLLVNKLCLKEVALPSFLAVLQFIASVLCAVGMSAAGAADLDPLEWPRVRIYLFYIALFATAIYSNLQALTHSNVETLIVFRACGPLLVSVLEWRLLGRALPSRWSAVALSGIFACAAGYVASDNAFAMHGLRAYTCGVYFVSICLSDTCGKQIISGLRWRTMWGPVPRLAAAAWRPRGVALYALSCLFGIAISFTGWRCRALVSATCYTVAIWEHHATPEGIACLAGCLLCAAAYRPAPMRRSEDQLARGRGDAEAPRDDDGSSESEAFLAAREKSAD	GDP-mannose transporter GONST4	N-acetylglucosamine	3	0	Nucleotide transport and metabolism	METABOLISM	G2 tr|A0A061R0U2|A0A061R0U2 9CHLO Drug metabolite transporter s	2e-37	0	0	Absent	Absent	1	0	0	0	2	0	0	0	0	0	0	0	0	0	0	0	0	1	Ancestral	PEXR; _
ASAFind-Emiliania-234850	MKAEVVLMSTWVAVESLTIGAAGFGVGPFVELVANDRGEADGHTRRFAAFLGSLMLLNVYGVATALGSSNGAGSAAIVHTVLVADEIAMAAALAVESVHGDRLAVAWHVALLLGFGALLARGK	Hypothetical protein	0	0	0	Function unknown	POORLY CHARACTERIZED	0	100	0	0	Absent	Absent	0	0	1	0	0	0	0	0	0	1	0	0	0	0	0	0	0	0	Proboscia Ancestor	_
ASAFind-Emiliania-235221	MPLMLPLLLLQHAALPEMMTREERVRALFHHGYDSYMANAFPADVLLPLSCTGKDGWGSFSLTLVDTLDALALLGNRTEFEARVWWVVEHLSFDVDETVSLFETTIRALGGLLSAHLLAADPQLRLMEAPYDPHGGLLLLALDLAERLLPALDTPSGIPYGSIHLRDGDAALRAARAIWRHRSQHDLLGAHVDLRTGAWTQPDAGVGRGIDSFYEYMLKAHMLLGGAEYLAAFHDAYRAAGRHLKHGAWYIDVHTSTTAVMVGDLEPAVDTLRAFHTLWRHLGVNRRRHLGVHPEGFNLVNLEVQQGQTGYPLRPEHAESLFYAHRATGGSEWLRAGADVLRSLQALVVPCGVAALSDVVNRTAEDTMESFFLSETLKYLYLLFDPDDAVYTHGKYVFT…	Probable alpha-mannosidase I MN	0	0	0	General function prediction only	POORLY CHARACTERIZED	Strep tr|R0GVR1|R0GVR1 9BRAS alpha-1,2-Mannosidase OS=Capsella	9e-111	0	0	Absent	Absent	0	0	0	0	1	0	0	0	0	0	2	0	0	1	0	0	0	2	Ancestral	PEXR; _
ASAFind-Emiliania-241310	MYSWVWLALLAALVVVSLGLYYPLFGGSALEGILATRPLVRLANAMWGRSTRKKMEAEGVPRPTATIEYSPGLEMDVYDGRDAPTSPAPCILYFHAGAFLVGDKAFGAGTLGWMVARGAVGISVGYALTSGKDGRGLGGCIDSANAALRYVRSNAASLGIDPAQVVVWGDSAGGLLSLALGTGLATPRAVASVDRPMLVVAGWPCCTVESRWYAPRRLPEGGWAETPSRGEMDPPCAFVPEGKGGTAAAAQRQLQRVLAGTFLLFGPRGGGWLPCRLRK	AB hydrolase superfamily	0	0	0	General function prediction only	POORLY CHARACTERIZED	Bact Actin tr|I8QVU5|I8QVU5 9ACTN Alpha/beta hydrolase fold pro	5e-10	0	0	Absent	Absent	0	0	1	1	0	0	0	0	0	0	0	0	1	0	0	0	0	0	Khakista/ Hypogyristea Ancestor	Polar/ Pennate Ancestor
ASAFind-Emiliania-241315	MPACAAFSVHVAFYLWYGTPALDGRWLHWDHATLPHWTDHMNERFPPGKPFIPPDEPHSPYYPARGLYSSRDESVLREQMREIAAAGIDSVMLSWWGQAGKDIRRDSQGVSTDELVPAVLDAAAAAGVGVSWHVEPYGGRTPASVLDDLRYLHERFGAHPALWRQPPPAGSRDGSASDGSASDGSASSLPLVFLYDVSAEHTGGGSPAEKRRARAAWREVMRQVRGSPFDATVLSLFLDERDVDFVADAGFDGAYSYFAASGFTEGSSPGGWRTLRQRMAATGKAFAPSVGPGYNDTLIRPWNGGATRPREGGRYYDEMWRAALDASASVVTITSYNEWGEGTQVEAARPHVTAAGAAYADYAPDPGGAYLDRTREWILRGRRERGCTAEERVEL	Glycoprotein endo-alpha-1,2-mannosidase	0	0	0	Posttranslational modification, protein turnover, chaperones	CELLULAR PROCESSES AND SIGNALLING	Other tr|W5UHR3|W5UHR3 ICTPU Glycoprotein endo-alpha-1,2-mannos	5e-87	0	0	Absent	Absent	0	0	0	0	1	0	0	0	0	0	0	1	1	0	0	0	0	0	Khakista/ Hypogyristea Ancestor	_
ASAFind-Emiliania-244196	MFAAMSTSFAASFALPPLPDLRDLEALQATHSVSDTAHWAIPGLVMQGRHPGSGRGSTLSRLTAIRSEGCGTFVCLQAEVPPQDGSTVLGGVAVEPLPGLEPYAADAAAAAPESPLKFAHFGIRDMHPADDVAALRSLVYELARRVRTGEVLYVHCWGGKGRAGLVCACLLAYLYNIGAEEALVRTQVYCSLRNQGVGATLLSPETEEQKQQVREFVRLSRAAPDCVDNPNT	Hypothetical protein	0	0	0	Function unknown	POORLY CHARACTERIZED	G1 tr|E1ZPG6|E1ZPG6 CHLVA Putative uncharacterized protein OS=C	2e-28	0	0	Absent	Absent	0	0	1	0	0	0	0	1	0	0	0	0	0	0	1	0	0	0	PXR ancestor	Pelagophyte/ Dictyochophyte Ancestor; Eustigmatophytes only; _
ASAFind-Emiliania-248043	MRRAFFARRVALVEESLRALPLREQARCRQAVDHFGGAAGTFPQRLCLYDKWWKRASKGGFKAPADAPGPILFYTGNESPVDEYVNNTGLMWELAEDLGALIVFAEHRYEPLSHPALCGTQRCFAYCTTAQAIADWVTIIAALRRKHKVRAPVVAFGGSYGGMLAGWLRMKYPEVVDGVIAASAPIWQLAGTVQRETLDMPAVAISKGVSAAGGATDRCRDNLKAAWPLLQEAGRTAAGLRLLSRSVKACSPLHDARALTRWAQSPYFFLAEGNYPFPSTYITFSVTEGKAFPLPSWPMRVACERGIDADFGVRVDGSVADVNFTLSLGDLEVAVDWADATGNGDTLTAEQLEASGDRSACAFTGTLSRGFSWGGVCSNDALSQVEVQGVGRDIYWPPS…	Lysosomal Pro-X carboxype	0	0	0	Posttranslational modification, protein turnover, chaperones	CELLULAR PROCESSES AND SIGNALLING	Other tr|F2U6Z9|F2U6Z9 SALR5 Putative uncharacterized protein O	1e-66	0	0	Absent	Absent	0	0	1	0	1	0	0	0	0	0	1	0	0	1	0	0	0	0	Khakista/ Hypogyristea Ancestor	_
ASAFind-Emiliania-248106	MLATWLFAALPASYLPGYKGLFTRDGDLIRDLDKYVRSGQPCFSQLQNEVKNPFAYAKTSRDPPWAEDNVSVVSVVSGLAFVDDGEPLALSNLTSDEEITITFCVDLAYAGTKLSCRFWDIEGAEWSAKGVKTKWPKDLDGCVECKATHLTEFAIVDAKEDWDWGSEKGDWGSKADDWGSKEGDWGSKDDSGPKLAPFQPPPPSPAADFDPVFCCLAMTASCLACASGVSVGEYCQDHPDTVGCPSPRPKILCLHGGGGSAANFQLQAGMAAIAADLESEFDFVFVNAPQDGTWIPDAPDGKTFSSESGEWTIGTTSDPNWASASVSLIDQVVDSQGPFAGLLGYSQGAAFALFYLSQAPQETFRFVALFCGYEPTNHLGLMESVDAQGAPYGWTPALI…	Ovarian cancer-associat	0	0	0	General function prediction only	POORLY CHARACTERIZED	G3D tr|K8FBQ2|K8FBQ2 9CHLO Putative alpha-agarase OS=Bathycoccu	1e-40	0	0	Absent	Absent	0	0	0	1	0	0	0	0	0	0	0	0	1	0	0	0	0	0	Khakista/ Hypogyristea Ancestor	_
ASAFind-Emiliania-248952	MSGLEPLLWECIRLLSAYMPPSGMILDAGANDGSSTAMLAREFRRHTVVGVEPTRVNVKRALELTAGLQNAVILRGVLSESSGALSYPLGREFRAGVLSQVTGSDLQPTFGRRRNNITAHSVDSLLLERGQALAFAHFDAEGHELSILRGMQRTLSQTRPLFTAEAFPSDKPSERRAFRQLKLFIHSFNYTMHEVRETCGNKGCRNFLCVPAELARVGGIASSSAVSCVD	Hypothetical protein	0	0	0	Function unknown	POORLY CHARACTERIZED	Bact Cyanobacteria tr|K9T3R0|K9T3R0 9CYAN Methyltransferase, Fk	2e-08	0	0	Absent	Absent	0	0	0	0	2	0	0	0	0	0	0	0	1	0	0	0	0	0	Khakista/ Hypogyristea Ancestor	_
ASAFind-Emiliania-250407	MLKAASLLFVALSASALPANTVNDINPTARNTTFAPKPNPPVPDPVNDPAWLIATSGFCSNLNVVMKERDVEASETEGDTAAHFIAGIEFNYYPQTAVKFTDFPHHLAKTIEGDAAEADALVSSAWDHKNIALLEPTSSCGADKDQAWGISVFKVEEHRPCADGETAWEGHPCVHYSGYVSAATSNFVKESLARFVCQLFVDSDENCAAELQCLAVPVALPHTGLCCQAEAVAITALADLSSWTRPQVGKNLRLKKTYSPEKRILLSTIGAEQLSAMQLTAESEKKRKQKGESQVERRQYNSVLGELESSKLYGQTPKMFELDQLANMLRKGRLNLFPKYQRDYVWKPERASRLVVTVLCNRIVPGVVLHEKEKGVYDVVDGKQRLTSLLCFYMASEDR…	Hypothetical protein	0	0	0	Function unknown	POORLY CHARACTERIZED	tr|R7M6E3|R7M6E3 9CLOT Uncharacterized protein OS=Clostridium s	4e-32	0	0	Absent	Absent	0	0	0	0	1	0	0	0	1	0	0	0	0	0	0	0	0	1	Ancestral	PEXR; _
ASAFind-Emiliania-251597	MALLCILPLFVRLLGMGEQFATLAGEYAIAILPVTAARGVCEVLQAWLACQKITKPPLYINLALTPFHAAVCYSLVFNTRLGFLGAGCANSAMWIARAATLYMHCISPHADLDRPFGGLTRRGLRDGRGELLRLVLPGVLMSDYWTGEAIMVCTGLVPNPAVALSALSVYTSTLKMIYDVPNGVRSGVTVCVGRALGAGLPSLASLAIRNGRLLLGCWLPLPLFAVCAFTSGWARIFTRDEAVILQLHALVPWLVVNSCAGGLMAIANAVMAGCKRLPPSWRSSASLALASLWGCSSASALG	MATE efflux family protein 6 O	0	0	0	General function prediction only	POORLY CHARACTERIZED	Strep tr|M0XNY3|M0XNY3 HORVD Uncharacterized protein OS=Hordeum	1e-20	0	0	Absent	Absent	0	0	0	0	1	0	0	1	0	0	0	0	0	0	0	0	0	0	Polar/ Pennate Ancestor	_
ASAFind-Emiliania-252049	MPRPAVLVVSQIAGLRAAFEARGLAGPWIRWTETGEDPALQLQSCDVLVGEPALLAPLVASAPRLAWLQSTFAGCNQLLDVPRRDYTVTRLAGCFGPDMGEYCTLHILALERQYEEQRRMQSRAEWAASRASAGFTYRRLSSLTLGVLGLGDIGSEIARVAHHGLRMKVIGCRRDPTPRDTDASAGVSRVLGMDGLAELFASADYIVSVLPSTPATRGLIDGSVLSAAAASRRDGAHSPTKPPVLINVGRGDVIGESTALEALERGWLGHFVSDVFAPEPLREESPLWAHPKATVTSHNSAVTQPEDVAAAFADNLERFERGGVEALREGGATFDWEAGY	Glyoxylate/hydroxypyruvate reductase A	0	0	0	Carbohydrate transport and metabolism	METABOLISM	G2 tr|A0A061R5S3|A0A061R5S3 9CHLO 2-ketoacid reductase OS=Tetra	8e-72	0	0	Absent	Absent	0	0	0	0	0	1	0	0	0	0	1	0	0	0	0	0	0	0	Attheya/ Pennate Ancestor	_
ASAFind-Emiliania-253171	MIAGLLQYLLLAHAMVVGSVQLLTRDNWHEHITGRHDWFIMFSQQGCPHCKRLEPMWEAMETRLGAAGEGVRVGRVNVSTDNGIALTFDVERFPTLLLLSADGRAYEFQERRRSLPLLSAFATGGYRNQLSSLAVPTTLRPNEPQWWLLLRSLWKPLKQTVVVAFSIAACLAGGIKLLIYACGIRVPEEAAEGEATNKKKAG	Thioredoxin domain-contain protein	0	0	0	General function prediction only	POORLY CHARACTERIZED	Other tr|A0A0L0FMU5|A0A0L0FMU5 9EUKA Uncharacterized protein OS	2e-12	Pen_fso_g345	0	Absent	Absent	0	0	1	0	1	0	0	1	0	0	1	0	0	0	0	0	0	0	Proboscia Ancestor	_
ASAFind-Emiliania-256804	MHVCKRVQLRAAALAIGASASGGVLALSVPPSPRAASAPLFTFGIIADVQWADAEDGSNYDRTVVRHYRGAFRTLQRAVDWWRALPEPPSFIAQLGDIIDGVNVRLGQSAPALEAALSELRRAPCPS	Manganese-dependent ADP-ribose/CDP-alcohol diphosphatase	0	0	0	Nucleotide transport and metabolism	METABOLISM	Other tr|A0A060XHH0|A0A060XHH0 ONCMY Uncharacterized protein OS	1e-19	0	0	Absent	Absent	0	0	0	0	1	0	0	0	0	0	1	0	0	0	0	0	0	0	Polar/ Pennate Ancestor	_
ASAFind-Emiliania-258286	MTSLIVLSSLARCVNLEALTSRRAVLAAAPAVLSCASSSRAADASPTVVAVGTVLQKPDAAVPSGAAALYVTARPASSEGALQAGAKTPPIASARFATPLLFPFEF	Hypothetical protein	0	0	0	Function unknown	POORLY CHARACTERIZED	0	100	0	0	Absent	Absent	1	0	0	0	1	0	0	0	0	0	0	0	0	0	0	0	0	0	Diatoms	_
ASAFind-Emiliania-309555	MPMSRTVLLSLLAIPASALRDSDGSARPYRLQRASPVTKALLAANVASFAVVQRRQRLFLALAKSNAALARGQYYRLASSCLLHANAAHLFVNSASLHNIGPVVEAHFGSTRFAALYAASGVCGNVLSWSLGRAPLSVGASGAIFGLLGGWAVFLASNQRVLEARGARNIGESLSSLATTCALNAALGLSPGSRLDNFGHAGGALGGIAFGALCGPRLREAWVPLRAGGPGLALVDQPLLRLPGRQPSGRRRGTSVGRQRRRA	Rhomboid protease GluP	0	0	0	Posttranslational modification, protein turnover, chaperones	CELLULAR PROCESSES AND SIGNALLING	Cyan tr|M2X9Z3|M2X9Z3 GALSU Rhomboid-like protein OS=Galdieria	4e-37	Pen_fso_g17452	0	Absent	Absent	1	0	0	1	1	0	0	0	0	0	1	0	0	0	1	0	3	0	PXR ancestor	Pelagophyte/ Dictyochophyte Ancestor; Eustigmatophytes only; _
ASAFind-Emiliania-310822	MVAVLVAWISVGNTPLLDLSALAPDLPKGVRVLGKAEFSNPSGSVKDRIVEYILDEQERIGRLTRFSGPDHRRLLVGQHGTSLAMFSALRGYRCIAITNRGTSKEKVQQLYAYGAEVVVTASGVPTDSPVHYQNVEKQLVEENPGYFGLNQYDSPLNPEAYYATLGPELWAQTNGKITHLVAAGSTGGTVSGTARFLKKKNQAIQVIMPDPHGSIFYDWWAHRKLVKPTSFEGLDLSLIDVMPRFSDEQAFATCRTIARRMGMMVGGSAGGNVHAALTLARKLKGPATVVAILCDSGTKYLSKIFNDEWMASKGYDVAAMDASAANIPHHPKQRPGTERAAEC	Putative cystathionine beta-synthase Rv1077	0	0	0	General function prediction only	POORLY CHARACTERIZED	Bact Chlamy tr|A0A090D1C5|A0A090D1C5 9CHLA Cysteine synthase OS	3e-84	Pen_fso_g19053	0	Absent	Absent	0	0	0	0	0	0	0	0	0	0	1	1	0	0	0	0	0	0	Bolidophyte/ Diatom Ancestor	_
ASAFind-Emiliania-311896	MQGVAGGPSTYAVMTVYFGALGLAALARTYFLKDQLGLSPGEQAALMGVVSLPWVIKPVYGFLTDGLPVFGYRRKPYLILAGLLGSASWASLATAVAASTVASLGVAMSDVVVDSLVVERARMTSPPPLQREDESASSGALQSLCWTCQSAGGLASAYFSGSLLETMSPQQVFAITAALPLAVALIALQLDEKRVPRLAATSSPLGEFVRLTSSQGALLWQTLRQRQVWLPTLFVFLWHATPSCGDAFFYFLTEDLLIGPEFLGRVGTSLASIFGIWVYRTYLQEETLRWTTVASALLGLSAAAHRRGTRLSQLLLVTHANRALGIPDTVFTFGDDLVLTVLGQLAFMPLLVLAASLCPPGVEGTLFALLMSTFNAGGIVGRELGAGLTALLGVSSSSA…	Folate-biopterin transporter	0	0	0	Coenzyme transport and metabolism	METABOLISM	Bact Cyanobacteria tr|A0A0D8ZMR0|A0A0D8ZMR0 9CHRO Folate-biopte	2e-131	Pen_fso_g3946	1	Absent	Low confidence	1	0	1	0	3	0	1	1	0	0	5	0	0	0	0	1	2	0	PXR ancestor	Pelagophyte/ Dictyochophyte Ancestor; _
ASAFind-Emiliania-314459	MITGIYGILLAGAAYVPLDVKWPADRIAEVVSHGAVSEMLQTLPGATASPASGAAPVYCFFTSGSTGKPKGVVVPHAGLVHRVRWFQARYCMAAGEPHLLKHSYTFGLSEWEIFWTLSFGGTLVLLKPEGEKDIEYLHRLLCVHRVPTSVLVPSVLRALLEYAVLEAGDDAGDVLLPHLRQVITCGEALPSDLVHALFDACPRVRLDNLYGPTEGEMTVHKCEPGRLLQGGVPIGVPIAGAATYLLNVAGGLAGIGEPGELFFGGPFLALGYLGSPSQTALRFVFHASLGRLYATGDLARWSEGGELEFLGRTDFQVRRLFHREEQEPSVNPSGSFL	Linear gramicidin synthase s	0	0	0	Secondary metabolite biosynthesis, transport and catabolism	METABOLISM	Bact Actin tr|A0A094M564|A0A094M564 9PSEU Peptide synthetase OS	9e-63	0	0	Absent	Absent	0	0	0	0	0	0	0	0	0	0	0	0	1	1	0	0	0	8	Ancestral	PEXR; _
ASAFind-Emiliania-351597	MAASCCGSLLASCCGALACKACGCACITTSRAASVAYILLLSLFVLCALAFGSGGGDIVLFGSGYNSTAEGWLEHMKEQAMSSASSSAESFWNDRFWCNRGTRTGGSSAAPTRLLHLPLLLCAMALLTCGTTKFGARAHRGFWIAKICLLLSLLVTTLFLDNSVLQGYREFARYASFAFLLLQALPISPPGSSMTRKSLLAIGSSECPAQQTIISLTLIACVVLSVLSCSKIAPHGTLLTSAAVTAYATFLCYSALASHPDDGCNPFSHRRHSALDIVVGLLVALAGTAWNATSTKNQVIGSDSASPNEQPLDPNAEKEAPAYDEMEEESWWYYHLMMATCALYLSMLLTGWSTEPAYIDGVPTAVGTIDTYDAASYSVGLPSFWVKVVSQWICLLLYS…	Probable serine incorporator	0	0	0	General function prediction only	POORLY CHARACTERIZED	G2 tr|A0A061R5Y9|A0A061R5Y9 9CHLO Serinc-domain containing seri	5e-26	0	0	Absent	Absent	0	0	2	1	3	0	0	0	1	1	3	2	0	0	2	1	3	2	Ancestral	Pelagophyte/ Dictyochophyte Ancestor; _
ASAFind-Emiliania-352343	MPLMQRLRTELFALKMALRMAHQYLFDPSLRAVSSIRQFFTMFGQIAYEAVTNNGKTVEEVAVEALGKDRNALSGKVAIITGANSGLGLQNARVLMHYGCTVIWAVRNLEKAQKALDKLDSGEGTHTCEDGHVHRCCGKTTGKAILLQVDISDLTTVKPFVTDFLKLGLPLHYLILNAGIMAPPQWEPSKQGYESMFATNNLGHFLMSELLLPKIEETAKTATEARIVILSSAACTMCTSIDLSKCPVPKEEYHELGTYAVTKAIDAFHARYLQEKYRGANIYACAVHPGVIETGLLAKNEGMGTLFYKSLSFAPFRKSIPQGAATTMFCTVSPDVPKHAGDGYFFYFNRGPQRVLGVAAPGWADHLVHACEERQLELVKPYM	Short-chain dehydrogenase TIC32	0	0	0	Lipid transport and metabolism	METABOLISM	Other tr|S2JAU0|S2JAU0 MUCC1 Uncharacterized protein OS=Mucor c	2e-41	Pen_fso_g2513	0	Absent	Absent	1	0	1	0	2	0	0	0	0	0	1	0	0	1	0	0	0	0	Khakista/ Hypogyristea Ancestor	_
ASAFind-Emiliania-364592	MVLGRVPLRMVHVPVGVLWGLHYVGFAWAWMLRTGGVVYYPFLDPTVPPSTSLPIHVALVAAFAAFFAFGVLLGGSDDLAVKVSALVAAVLGLTYTRAHGAPALLREAATA	Hypothetical protein	0	0	0	Function unknown	POORLY CHARACTERIZED	0	100	0	0	Absent	Absent	0	0	0	0	0	0	0	0	0	1	0	0	1	1	0	0	0	0	Khakista/ Hypogyristea Ancestor	_
ASAFind-Emiliania-366512	MPIELEAPFWGFMGAAFALVFSNMGAAYGTGKSGIGISTLGVGQPELIMKSIVPVVMAGVLGIYGLIIAVIISNEVTTVDQKAPSYTTFKAFAHFGGGLACGLSGLAAGMAIGIVGETLTQASAAQPKLFVGMVLILIFAEALGLYGLIVGLILSAKASS	V-type proton ATPase proteolipid subunit	0	0	0	Energy production and conversion	METABOLISM	Strep tr|A9NL02|A9NL02 PICSI Putative uncharacterized protein O	2e-65	0	0	Absent	Absent	0	0	1	0	3	0	1	0	0	1	3	2	1	1	1	0	9	1	Ancestral	Eustigmatophytes only; _
ASAFind-Emiliania-415931	MGLGKTLMTISMLAWLACERGIWGPHLVVVPTSVMLNWEMEIKKFCPAFKILTYYGTQKERKLKRQGWSKTNAFHVCITSYKLVIQDQAAFRRKKWKYLILDEAHHIKNFRSQRWQTLLNFNAKRRLLLTGTPLQNNLMELWSLLHFLMPHIFESHKEFKDWFSNPLTGMIEGEHAVDQAVIERLHAILRPFLLRRLKKDVEKSLQDKVEHVVPCPLSKRQRELYEDFMASSATRSTLGSGSMLGIMNVLMQLRKVCNHPDLFEERPIRSPHAMQPLLLTAGACTVRALERPPLESGACFDLLNLNLASYCDLDSYDAYRISTLRAKPVYLLEVSTRRLSAEPALASAGVASSLPGAPPPDNYMAPPTVPVLSPFRPLVQAAHERRLAWRRSVRQTLAH…	PIE1	0	0	0	signal transduction mechanisms	CELLULAR PROCESSES AND SIGNALLING	Strep tr|A9S832|A9S832 PHYPA SWR1 complex protein, SNF2 family	0	0	0	Absent	Absent	0	0	0	0	2	0	0	0	0	2	2	0	0	1	0	1	4	6	Ancestral	_
ASAFind-Emiliania-417689	MVLRNLLPRRPDLKLLLMSASLDGGAAELFADYFGGAPVLSVPGRTFPVTALFLEHALELTGHEVEPTAEWAKRGGKGGGKGGGKGGKGGGKGGGKGGGRGDADSDTDADAGDAGVAEEELEDEHLSPPALRARYPTLSREALAALGALEPSAIDYDLIVDLVAMLATRADAISECAAARGRHPGRADALVPLPAPARAEVPEEEERRVDTDGVSYTRADFEEFYGAEYLREWERAAPRGQKRRGAKAGGGALAGGGGGGGGDSDVVGGALLIFLPGMREIETLADALRASGLPLLLVPLHSSLSADAQLKCFARPPEGLTKVVLATNIAETSITVDDVTAVIDTGRFKENRYDPRRKLTRLEEDYAPRGSLTQRRGRAGRVRAGVAIHLTPELLRVPL…	Putative ATP-dependent RNA helicase DHX57	0	0	0	General function prediction only	POORLY CHARACTERIZED	Other tr|A0A0L0HG44|A0A0L0HG44 SPIPN Uncharacterized protein OS	1e-104	0	0	Absent	Absent	0	0	0	0	0	0	0	0	0	0	2	0	0	0	0	0	4	0	PXR ancestor	Pelagophyte/ Dictyochophyte Ancestor; _
ASAFind-Emiliania-418765	MAIDAEVVLMVAPVVNMLWSAPVQFVIYLVLLGLLIGKALGVGIAVMAFFLFVSKRLLKIRREQLKLTDQRVKVTNELVQGMRVVKLCGWEESMKSRLLAIRSKEMVKIRAGRYITALFSTLLATQLLFVAVGTFGSLLGAVLGTLTGPSTMTALAYLTQLRFPLSFLPFIVIQTLNLRISLTRVNRFLKNKEIGQKTLLPAPAPTAADEAADDAPSSSRAPAKPTLIDLDVELKRGELTMLAGAVGSGKSSLLVALLGEMESDRGASFSLDGSVAYAAQTPFIASDTMRSNILFGSPMDEAWYEKVVEACALSADLEILAGGDMTQIGEKGINVSGGQKARIALARAVYANADIYLLDDPLSAVDAHVGKHLFQRVLGPHGLLAGKTRLLVTHQTQYL…	Canalicular multispecific organic anion transporter 1	0	0	0	Inorganic ion transport and metabolism	METABOLISM	Other tr|A0A034V2K4|A0A034V2K4 BACDO Multidrug resistance-assoc	0	Pen_fso_g5254	0	Absent	Absent	0	0	0	0	0	0	0	0	0	0	0	0	0	2	0	0	1	0	PXR Ancestor	_
ASAFind-Emiliania-419949	MAVLAVTLFSLLASNDVGVKFLEENAKKEGVISLPSGLQYKVLRAGDGDSHPTASSSCECHYEGRTAQEYSKEPKGDTFDSSYARGSPTSFAPNQVIKGWTEAMQLMVEGDKWEMYIPSELGYGDSGSPPKIGGGDVLVFTMEIIKIKGEKVPASKCDVKSLDGCTEQEAKYASSKKSLDGDGIAAEMKRLQGIAGQKMGPKQASWLAKRLSLLTKLKDEL	Macrophage infectivity potentiator	0	0	0	Defence mechanisms	CELLULAR PROCESSES AND SIGNALLING	Other tr|A0A0L0G8H6|A0A0L0G8H6 9EUKA Peptidyl-prolyl cis-trans	4e-61	Pen_fso_g11522	0	Absent	Absent	0	0	1	1	0	0	0	0	0	0	2	0	1	0	0	0	0	0	Khakista/ Hypogyristea Ancestor	Polar centrics only; _
ASAFind-Emiliania-421760	MTALFGAIIIYLFAVVGFAVERDIFVLGNFPDEDLPMCTNLFNCFLNALNEGLRSGDIGSFMDPPVPGDHRGFAFRFVYQLSFWAIVITVLLNVIFGIIIDTFAELRASHQATKANMENNCFICGLDRFTLDSKGPGFEEHVAEDHNLWTYIFLMCYLRSKDPTMLNGWEQYVLRLMRDEDASFFPSQNALRLAGGGGGGGEDSGGGGGGGGGGGSGIGPEDLKALSDGLVAQLGVPLSRGGVFAPAPAAAPAPTPPVTSPLGTKLRSRPTPPPAVAVPQSPMAPQSPQGPRAARAAQAPQTAQAPMSPVAPPEPSSTPVRQPEAPPAPAAPLDAPVPPAVPARGRGRASRPSPRINVYPFRRTHGQI	Inositol 1,4,5-trisphosphate receptor type 1	PtdIns	6	0	signal transduction mechanisms	CELLULAR PROCESSES AND SIGNALLING	Other tr|L8GF85|L8GF85 ACACA Inositol 1,4,5trisphosphate recept	3e-42	0	0	Absent	Absent	0	0	0	0	0	0	0	0	0	0	0	3	0	11	5	0	0	11	Ancestral	Diatoms; Eustigmatophytes only; _
ASAFind-Emiliania-425004	MRHIHVIGPGAAVSSGADAVLSAYEAVGLGWLVAVLRLPIISLLIRAVYAFVSKHRYTLSRLLPGFLTRRLFGAVNSLHQMDSAAQGFGCDDEEECELPYDD	Hypothetical protein	0	0	0	Function unknown	POORLY CHARACTERIZED	tr|K6XIM8|K6XIM8 9ALTE Potential redox protein OS=Paraglaciecol	2e-09	0	0	Absent	Absent	0	0	0	0	0	0	0	0	0	0	1	0	0	0	0	1	0	0	PXR ancestor	_
ASAFind-Emiliania-426566	MRSLLRSLLVLALATRAAAAAFPEEEDVVVLDTKNFDAFISTNPLALVEFYAPWCGHCKELAPKWAEAAAKSKKLDTPVPLAKLDADAHGDLAGRFGVSGYPTLKLFRNGVAEDYSGGREADQIVAALQKIASFVPPSQIKSDDDLTAALKASAGKPLVLGLFRQPVKASSAYKAFDKLAYETAGQQVAYAWSGSYSAPPVMPLINGKKPPVPGLLLLDSSGAAKFALAVPRKKEEFTPEWIAEWLSAHDVDVKYEEAPPPEEPEP	Protein disulfide-isomerase	0	0	0	Posttranslational modification, protein turnover, chaperones	CELLULAR PROCESSES AND SIGNALLING	Other tr|M4TBV6|M4TBV6 9METZ Protein disulfide-isomerase (Fragm	1e-38	Pen_fso_g20154	0	Absent	Absent	0	0	0	0	0	0	0	0	0	0	0	0	0	0	3	0	0	2	Ancestral	Khakista/ Hypogyristea Ancestor; Eustigmatophytes only; _
ASAFind-Emiliania-428785	MPSPQHHHSLFALGLGLALGLALPHVLRLRRRRGLGGSTVKAGLTDTRAVRLPRRVLTDFLAACFTAAGAAPAHAAQAADVLAYADSRGIPSHGANRADTYANEIEAKLVDGVASPVVERSSGCTAVIDGRNALGAVVCNLAMETALRLAKEHGVGVVAARNSNHFGAAGYWANQAPPQARPEASTSRLDLGLTSAMSQALSAGMIGLSFTNTAPFAAATGGCTRAVGTNPLCCFAPAAGGISGTQAAGDSFQLDMATTVVPVGKVEVMHRSGHVDAGCGRSWRVHVGANLAGSGSGSLLMLVVQHGALHPLGGGEETAGYKGYGLGMLVELLSAVLPGCADVGPAVQPWTLSRERPNGYGHCFVVLDPKRFTPGFGGQLREYLAAMRCLPGAVRCPGD…	Malate dehydrogenase	0	0	0	Carbohydrate transport and metabolism	METABOLISM	Other tr|A0A016TV96|A0A016TV96 9BILA Malate/L-lactate dehydroge	2e-66	0	0	Absent	Absent	0	0	0	0	1	0	0	0	0	0	1	0	0	0	0	0	0	0	Polar/ Pennate Ancestor	_
ASAFind-Emiliania-431737	MRSPAAACLPHSILLLSASFARPLRVAPPSPRASVRCSAASFAELGLRAETIDALDRLGVVAPNELQARAMPALAGRGDLIVGAQTGSGKTLTYLVPIMQTLKADEEAAGARAKPKRPRALVLVPTRELAVQVHEVGRTLGQSLRLSVKAVSGGTPVAPQARMLSLPVDVLVATPGRLLQLVDKGSLFLGDVRHVIVDEVDTMFEAGFGDELDKLLAITTRNLAADPRAAAAAAAGRAAARVQHVAVGATHPAAAVALYERRLSGAKQMMVGGVHTVPAQLEQRFVTCKGPDGKVAALRELLGPPLGPPEEGRPTLGRVVLFCNSQDSARFVDRHLEEEGYATANYHGAIPAKARADNFERFVAGGASPLDAERASVLVTTDLAARGLDNLQVEHVVQF…	DEAD-box ATP-dependent RNA helicase	0	0	0	General function prediction only	POORLY CHARACTERIZED	Strep tr|A0A0J8D5L6|A0A0J8D5L6 BETVU Uncharacterized protein OS	1e-90	Pen_fso_g11657	0	Absent	Absent	0	0	0	0	0	0	0	0	0	0	1	0	0	0	0	1	2	0	PXR ancestor	Pelagophyte/ Dictyochophyte Ancestor; _
ASAFind-Emiliania-432048	MVARLLAGLCLFAACAPSGAFTPPGALSAVTMPATHAAVARPAVSGAVRTSLPTIVMAVPKKRQSKMKTRQRKANWFAKARRQATLALSRGKSAKYDPLEDPKYSFDAVEDDDEEEDEDEE	50S ribosomal protein L32, chloroplast	Ribosome	2	0	Translation, ribosomal structure and biogenesis	INFORMATION STORAGE AND PROCESSING	0	100	0	0	Absent	Absent	0	0	0	0	0	0	0	0	0	0	0	0	2	1	0	0	0	1	Ancestral	PEXR; _
ASAFind-Emiliania-433159	MIATGAAVVLVELGGGIAAAYGRYAATAPFARWLGPMVPAWFAWMFQESWSVLVPLALLPFSNPTCLVSPGNLALGGMFLTHYTYRSFVYPLRIRGGKPMPLGISSLAALFCFFNGYLQGRLWTALHVFSLDTAADRAFLACGGAIWLFGWCVNLHSDSILRSLRRPGETGYKIPRGGMFEYVSAANYFGEIVEWSGYAVASRFHVGCLAFALFTACNTGPRALHHHLWYLQKFEDYPRDRRALIPFVW	3-oxo-5-alpha-steroid 4-dehydrogenase 1	0	0	0	Secondary metabolite biosynthesis, transport and catabolism	METABOLISM	Other tr|L8GZ51|L8GZ51 ACACA 3oxo-5-alpha-steroid 4-dehydrogena	5e-68	0	0	Absent	Absent	0	0	0	0	0	0	0	0	0	0	0	0	0	1	0	1	1	0	PXR Ancestor	_
ASAFind-Emiliania-435425	MLAALLALAAAATTPEGLAWLDENKNKAGVVVLPSGLQYKVLKEAPAGAKSPLVGTPCSCHYRGTLIDGTEFDSSYKRGQPTTFAPNQVIKGWTEAMQLMGEGDKWELYVPSELAYGDRQRGQHITPGAVLVFEIEILEVKGDSKPKAAA	Outer membrane protein MIP OS	0	0	0	Defence mechanisms	CELLULAR PROCESSES AND SIGNALLING	Other tr|A0A0L0GA71|A0A0L0GA71 9EUKA Peptidyl-prolyl cis-trans	2e-61	Pen_fso_g11522	0	Absent	Absent	0	0	0	0	0	0	0	0	0	0	0	2	0	0	5	0	0	0	PXR Ancestor	Pelagophyte/ Dictyochophyte Ancestor; Eustigmatophytes only; _
ASAFind-Emiliania-437198	MRVRLRSACCLIVLAAKARPTAALRHFRCVPYGERAPAGGATITCDGRVPGATLELTHWTDNETPDDLYADTSTECALRLARIRRVGGTAYADHDDALVINNHFDTDGVLSAYACLHPEAALRHASLLADGAAAGDFGEWSSDAGVRLDAAIEAIGGAHGGDPAAYDAALAALPALLASLEADSADAADEEAPWRDGWGAALAGWQALASGDASLSRAGAIAVLREPSPKEEAESSEPLPGAGKRSPGECPRLPAVALRRGLPPLLRAPFGIRRVLRATDGGARGWRYEYETPGHGWVKRLVTREPVAAPEGGALAESLTALGGVGTWRKGGGGGLISLCASDGWVDAPPDAVCEALLACDEAAQEYVVRPGSCPAQCGAVESWVES	Hypothetical protein	0	0	0	Function unknown	POORLY CHARACTERIZED	G3D tr|K8EI17|K8EI17 9CHLO Uncharacterized protein OS=Bathycocc	2e-47	0	0	Absent	Absent	0	0	0	0	0	0	0	0	0	0	1	0	1	0	0	0	0	0	Khakista/ Hypogyristea Ancestor	_
ASAFind-Emiliania-437283	MLREHTSFMVQLSLVPVVLGLALSSSTELSFTLGGFLAAVANNCIDCVQNVFSKKLLSTHYNYINLQFYTSAAALVVQLPFMLYLLLPAWLAGATSISAELAQQLLLNGFAFHMQSVSAYAVMGLISPVTVSVANTLKRALLIWLSILYFGNPVTFASACGTGLCIGGVLAYNHARRHYPYVPPVVYAPVPMRAQACTGQSIPPSRSPSAGV	Solute carrier family 3	0	0	0	General function prediction only	POORLY CHARACTERIZED	Other tr|A9UTL5|A9UTL5 MONBE Predicted protein OS=Monosiga brev	9e-59	Pen_fso_g20049	0	Absent	Absent	0	0	0	0	1	0	0	0	0	0	0	0	0	2	0	0	0	0	Khakista/ Hypogyristea Ancestor	_
ASAFind-Emiliania-439197	MLALCLAFAAGASALVALPTPVHVPIVSSGRRVSQLQCVAATEEEKTLLAASKKVTLAAKRFGVTQGKQAQAWVEQAVSAGDASASGLMEMQLTLFEECQLDDESGRCKALTEAIEALSSAVEVRRNAPKDTEFELILGPTAIQEAATKLRASAATFGPEQKEAANVWIKKLTSGEAASGAGLLEEQITLFGECVLSEGSTPSNCQLLEEALCELQAAIDSCQSEDECEPKAVAEAVADELVAAPAPAVEIITSGRKRKAVKQFLKKLVGKAN	Hypothetical protein	0	0	0	Function unknown	POORLY CHARACTERIZED	0	100	0	0	Absent	Absent	0	0	0	0	0	0	0	0	0	0	2	0	0	1	0	0	0	0	Khakista/ Hypogyristea Ancestor	_
ASAFind-Emiliania-440242	MATFKLIGRVGLLKISSPPVNALGLAVRKGIVDGIAQAEKAGAKALVLAGDGVTFPAGADIAEFATGGHRTQPTLGEVIERLDKASMPTVAAMHGTALGGGLEVALACHWRVMSKAAKCGLPEVHLGLLPGAGGTQRLPRLIGCAPAIKIMTSGAPLGAAEAAKLGLADEVVAAVDGEGVAEAAVGFAEALADGVDPSRVVSARPLEVEGGVEAFFGAAREGARKAAKGELAPLLIVDAVRAAAEAPSFEAGLSRESELFAQLAAGPEARALQHVFFAERQISKVVGVDAPPRPIESAAVIGAGTMGGGIAMCFANKGIPVTLVDKSPEALETRIGGIRAAYEANVAKGKLSEDKLGARMRCISTATSLDDPACSTADLYVEAVFERLELKKAIFKELD…	Peroxisomal bifunctional	0	0	0	General function prediction only	POORLY CHARACTERIZED	tr|A0A0G2ZZA0|A0A0G2ZZA0 9DELT Enoyl-CoA hydratase OS=Archangiu	0	0	0	Absent	Absent	0	0	0	0	0	0	0	0	0	0	3	1	1	0	0	0	0	0	Khakista/ Hypogyristea Ancestor	_
ASAFind-Emiliania-446873	MAALKLVLATALLVLAPSAALRIPPSTRPTSHPARSPVIRGPQFWVRRAKPAFSPPLPVGAGLREVDRENLHPIFKLGWVPEDVPLPLLGALALAFSPLLAFVVPIAVAGRKERWERLVAASKAEHGAAFEEATAAYRRQQRLLIDRLLATRSFGERDPLVPCPETGAPQVIAVTMATGQEGQGVVRALSSAPEYARATILALVRNPDSAAAKALAALPRVKLVLCDSTDSSALRAALEPAHAVFLCTTLNGASAGSWSMEWDGGEYEVAQGRAFADACVGLQRLRQVVYGTAPMRKWPEQFAVEPPIHYAAKWRIEQILNWGGLRMRYIRKGPYQENFTKVTKAKQRDGAAVAMGVEAGGAFDSKRSVALEPGEYQIKALTPPDFTYNMMDPRDTGRW…	NmrA-like family domain	0	0	0	General function prediction only	POORLY CHARACTERIZED	Bact Cyanobacteria tr|A0A0A2A8L3|A0A0A2A8L3 PROMR NADPH-depende	2e-13	0	0	Absent	Absent	0	0	0	0	0	0	0	0	0	0	1	0	1	0	0	0	0	0	Khakista/ Hypogyristea Ancestor	_
ASAFind-Emiliania-448747	MKLSAVRRLALAGSLSASVALGLQLQHGRDARPFGASVAFAQPRAAGVAMLASPAEGRARLIDGKAIAAAVRRDIKASSDELKAAHGTTPGLAVVLVGNRTDSATYVRMKKKAAAEVGFYSVDRNFDETVTQEQLLATVEELNADPRIHGILVQLPLPRHIDEAAVLESIAVAKDVDGFSAENIGRMCLRGGEPPLALPCTPAGCVELLQRSEIQVAGKEVVVLGRSNIVGMPVAHLLQSMDATVTVCHSRTADLPAQVRRADIVVAAIGRAELVKADWIKPGAVVIDVGVNSKPAPEDKRGYKLCGDVDFDQVSLVAGAITPVPGGVGPMTIAMLLKNTLNLTRHSLGLPRIPLRRQQ	Methylenetetrahydrofolate dehydrogenase/methylenetetrahydrofolate cyclohydrolase	0	0	0	Coenzyme transport and metabolism	METABOLISM	Cyan tr|M2W6L1|M2W6L1 GALSU Bifunctional 5,10-methylenetetrahyd	7e-117	0	0	Absent	Absent	0	0	0	0	0	0	0	0	0	0	1	0	1	0	0	0	0	0	Khakista/ Hypogyristea Ancestor	_
ASAFind-Emiliania-449089	MGLRHGVHVGSWYATALVQFGANALLCALVCSLFLPHTPFWPRPITSSATSSGTNRFEQTGAKIAASLAAPTAFAFGADVLGEYEYASVGVSPENWSDSPYSFALSLWMLLLDSLLQISCLLGHNGAGKTSTLSVLTGDCYVFGLSICRCARRVYTLMGICPQHDVLWRSLTVSEHMQHYAALKGVPRGELATASAAMVAKVGLADKEHTRSHALSGGMRRKLSVGCSLVGGSRCVLLDEPTSGMDPASRRSLWSLLKRSAPGRVLVLTTHYMDEADLLADRIAVLSTGRLRCPGSCSATAVGAAVRSFVPEAELLSQHAGELSFRLPFASTASFGPLLRHLAAAQAQLGLQSFGVSLASMEELCVLLQKRAVCAKRDRKGLFLQHALPQLAALAAAAN…	ABC transporter	0	0	0	General function prediction only	POORLY CHARACTERIZED	Strep tr|A9TF87|A9TF87 PHYPA ATP-binding cassette transporter,	4e-89	Pen_fso_g11699	0	Absent	Absent	0	0	1	0	0	0	0	0	0	1	0	0	0	2	1	2	5	9	Ancestral	_
ASAFind-Emiliania-449270	MALTVSLALLAKALGATPRREGRGYSVRTGLLARARSRGFASPSASVEADASLSVRNFGLNDFENAKKRGLITRARSEGPLSSTPALPAGGPCRLHSTSTSWQSCAYEIVPAARARGRMGVRRAAARGPAFREFFFWCAGDSTSTRQFAPVSSLCADVAMSCSASTAPPPPPLAPAGEDGSGGAIGIALCLLSVLLLAIGITIQKYALTFIEPHVLLGDCCGTQSIRGPLARVPRTHAIWLAGLTVYFGGNGVFVLALAFTPASLAAALMATIVVANAALSRCVLHEELRRCDYHGGALILGGIAVTGWYAPAEVVSYDAPALARLLSPTSNPFGFGGWG	Hypothetical protein	0	0	0	Function unknown	POORLY CHARACTERIZED	0	100	0	0	Absent	Absent	0	0	0	1	0	0	0	0	0	2	0	0	0	0	0	0	0	0	Coscinodiscophyte Ancestor	Polar centrics only; _
ASAFind-Emiliania-450555	MAALLSCLALAVVEAKAWFGATPPKVDHTFHRRGWTSCALCGGAERLGATVEVGNLRELDAAGASTLLDAVRAHGVVVVKGQNLTRAQQVEFTAALGETVVLPSSFEGKDPEPFHPAIQRITNFWANGTWKGPTARFGAYWHQDGQFWQPPRHNILSILHAQETPPSGGETGFADLRAARHTLSAPLLARAANASIRTSVRQIADFAKGDEEDLAAFPDAEHPVLDAHWMDGGPLLYVGSPHMEVVGLETAEAGKALLTMLLMHATSPAFTYFHAWDVGDVLVWDNTQTLHHSFPYDNDGSAKRELYRTQARMRPAATKEEL	Alpha-ketoglutarate-dependent 2,4-dichlorophenoxyacetate dioxygenase	0	0	0	Secondary metabolite biosynthesis, transport and catabolism	METABOLISM	Bact Cobi tr|I4AKZ1|I4AKZ1 FLELS Putative taurine catabolism di	1e-38	0	0	Absent	Absent	0	0	0	0	0	0	0	2	0	2	1	0	0	1	0	0	0	0	Khakista/ Hypogyristea Ancestor	_
ASAFind-Emiliania-451695	MINWKLYVTALLLPLALGWNSCSRPDVEYFQADEGAGTSFNYAAGAMNGKVYTGGYFKGTYLPVGYNSNGMVAPVPGAVRVMDATSDDQHLQLSETDSTGKLLQTWFFEGTAKQVGyesHGAQTNEVDSYDGIKAMLDDNHLSVKMGFRQQLTLPDGTTLDSAYMANGDARLNTNEQVQLMIKLDVSKAAGIGPGTTGWYKILDEDHPGYVIVRAADGDANGNMILSYKGCDSFNATKVVVTTGWRGTTTTVGEPYDCAEYLTCLASGDGSTVWRKQLPEGVVLDRCRATVDGSFFCGFNMAQAFEADFGNGVVAPSEIDATRVNLVGQSTTGAGLIKYNSMGEALWVKRGPDSGWSVQGSSSTLSVSRDGTLLAMTGPVVDGRGNRAKTQVSRIDTSN…	Hypothetical protein	0	0	0	Function unknown	POORLY CHARACTERIZED	0	100	0	0	Absent	Absent	0	0	0	0	1	0	0	0	0	0	1	0	0	0	0	0	0	0	Polar/ Pennate Ancestor	_
ASAFind-Emiliania-452601	MSPPRLSLVLLLLPPCASAVRFLVLRHGQTDHNRDGIIQGSSDVSRLSDRGRTQAREVGAALARLGDVRVARTFLSPLARAQQTHEILLLDRPDLPTPTTLDGLREIDLGSWEGRAKAELRAEQPDVYAAWQCDPLAMVVDGRRPRCRKPIVELWERARSAAWPTLRAVDTAAAEDDEGATLVVCHGSLGQALLCTALGLDATAWRRHRLARCTAERARHPFPNCGMAEIDWPADAPRATRWRWRLPEEGCWQSGTAARALHLSRVGVRIEG	Probable 2-carboxy-D-arabinitol-1-phosphatase	0	0	xbb	Carbohydrate transport and metabolism	METABOLISM	Strep tr|A0A0L9V6I1|A0A0L9V6I1 PHAAN Uncharacterized protein OS	9e-27	0	0	Absent	Absent	0	0	0	0	0	0	0	0	0	0	0	0	2	0	1	3	0	0	PXR ancestor	Bolidophyte/ Diatom Ancestor; _
ASAFind-Emiliania-454877	MWLVLAASSLTPPRAWRLPPSALRAGSAAVCEADGGGGGGEQNARSIPPPLPASTDPFVLLGLDHSSAGDIAAIKSAYHRLTKARLLVTASTPVRLRQRIHDDFSRAMAVRRAERAEGRHEALRAVQDAVAAEVAGLRAELAAAKEEVRQAAEARAAHEASRTALREEHAALLAEHAAQEEELNRPWYQQDPRPDRRIGRRRGG	Hypothetical protein	0	0	0	Function unknown	POORLY CHARACTERIZED	0	100	0	0	Absent	Absent	0	0	0	0	1	0	0	0	0	0	0	0	0	2	0	0	0	0	Khakista/ Hypogyristea Ancestor	_
ASAFind-Emiliania-456055	MVVALVLWSSGAAAYHRPTPLARPLLAAGGPRLACVSRHRAPPPSCCQQPPVGDGAAAASTPAMLSLAAVVPFLSLVSVKTATDLITNHVRRPPATAMALVSEIAIFPLIVAWLVVGNGVRRLRGASAAGDRDIGAVFRRAITEQPLRLSAIGSVYALDNMLYFFAQSNVGAVTYTVLAQAKIFFTVAALRMRGMLGPLRPQQMLGLSCLFGGAVLVALKDAMTSFANVAYERQLREPGCDLWAAILGSGGVPPSPAALLAAFRAPWVWLVAASAVLIALTISAGGNVLYAISKPWPVVFATLTTCVVLGNVPSLGFLGGIALSVSGIGLYYAARA	Hypothetical protein	0	0	0	Function unknown	POORLY CHARACTERIZED	0	100	0	0	Absent	Absent	0	0	0	0	1	0	0	0	0	0	0	0	1	0	0	0	0	0	Khakista/ Hypogyristea Ancestor	_
ASAFind-Emiliania-456640	MARIVLSLLALQPSVGGLQSPRRPIASTCARPSVSPAAAAASGPSFSELPLPEWLVDRTEALGYTHATPVQATAIGPLIDRRDAVVLAQTGSGKTLAYMLPLLASLRPSASVQALVLAPSRELAAQVARVARRLAAGSPDRPLVMALLDGSAARRQRVWIRAQPPQTRAALERVLAARCGPEPRQTVFVSASLPQRNHFVKQAGRDLTLHSVTAVAQRWCGTEPMLIHSQPEQPVPEQLRHLVAVCETPRRVAALRVLLRRDDPSLRAAIVFVKAGRPLERIAEAVGGVLQPEPPEILSDESTLRQRARAVASLRDGSRRLLLSTPLGARGLDIPECSHVYLFDLPSSAEDYLHAAGRSGRIGNSGTATVLCAEKELFRLRRIGNALGIDFEDAAPPRT	DEAD-box ATP-dependent RNA helicase	0	0	0	General function prediction only	POORLY CHARACTERIZED	Strep tr|B9FUW5|B9FUW5 ORYSJ Uncharacterized protein OS=Oryza s	7e-55	Pen_fso_g13954	2	Absent	Low confidence	1	0	0	0	1	0	0	1	0	0	4	0	1	0	0	0	0	0	Khakista/ Hypogyristea Ancestor	_
ASAFind-Emiliania-456888	MEDEDLKSAINVAWVLLCTALVFWEQAGFAMWEAGCLRSTSLHSILLKNMCDAAIGAAAFFTLGYAIGFGGGADHKFAGNDKFFLKACAARLHNPAPPPFALPAALWAFAATAATTVSGCMAERTQFAGYLIYSFFVTAFIYAVPLHWLWADAGWLCAWGDNAAFGYGMIDFAGSGIVHMLGGAAGLVGSYVVGPRAGRFTDKGPVQIEGHSIALTTLGVYCLWFGWFGFNAGYTLGTTGGMWKTAALICVNTTISPSASILSVLLIEKFLAGYYDTSKCMNGIVAGLVGITGPCGVVEPYAAAIIGIVSGAVYCGSWRLHERLRIDDPVHAGAVHAWPGFWGCIASGLFAWPKQVATLGYVGGGGLFYTGHGGQFGTNVLGTLVVLAWTVATSSIVFG…	Ammonium transporter 2	0	0	0	Inorganic ion transport and metabolism	METABOLISM	G3D tr|K8ENQ8|K8ENQ8 9CHLO Ammonium transporter OS=Bathycoccus	5e-101	0	0	Absent	Absent	0	1	0	0	5	0	1	1	0	1	4	0	1	2	10	0	8	1	Ancestral	Eustigmatophytes only; _
ASAFind-Emiliania-457355	MRAVLLSALFASVAAFAPPTALVPRVVDAPLTKALETFATTLVVSNGLFGLQFLLIPKFFISQFFEKELDAFHLFFARFIGVLILGQCALLKVCPSETTFLPALITQIAVGIMGPLKAQLTLDPKMPIHLFPVITVFVCAGLGLLAF	Hypothetical protein	0	0	0	Function unknown	POORLY CHARACTERIZED	0	100	0	0	Absent	Absent	0	0	0	0	0	0	0	0	0	0	0	3	1	0	0	0	0	0	Khakista/ Hypogyristea Ancestor	Diatoms; _
ASAFind-Emiliania-460414	MKLFAALFLFTSAALGLVAPRPAQRAVSHSDTHAPALLIGASPARPTLAASRSLVLLQEPDGVAEAKLTWNTAIDAEGNTYYWNSAGASTYEQPADFDPATAKSSGVYQAKGNDGALYDDEVPEGQQVVYTSGEKKPTLSNTMRDKMIAESRGLGADPNAKNPFLPVFFGVGVFVVLGALTQI	Hypothetical protein	0	0	0	Function unknown	POORLY CHARACTERIZED	0	100	0	0	Absent	Absent	0	1	0	2	0	0	0	0	0	1	0	0	0	0	0	0	0	0	Leptocylindrus Ancestor	Polar centrics only; _
ASAFind-Emiliania-461595	MLRLSLTLFVLQLLLGSSALRLSSAPSSRRTALSQAAAAAAASTAFAHAAWAEPPPAEAVRGHLSELKALLADKENFVTALSDGAPYKLPAQIPFTTFQKLEKTSDPEFMEAAIDYAEAYRGVKDLVKLARLTKQTVAVSTKEPGKPRKETQVRYGDVPDSGLATAKEYAERAADEILGATGAREVGASVALDAAVKYMGTAK	Hypothetical protein	0	0	0	Function unknown	POORLY CHARACTERIZED	0	100	0	0	Absent	Absent	0	0	1	0	0	0	0	0	0	0	1	0	1	0	0	0	0	0	Khakista/ Hypogyristea Ancestor	_
ASAFind-Emiliania-461863	MRPLLGLLLVLDLASVFLFSGIVFGWAPFNAILIEEGFYASLCTDSAQPPPCEAQANALNLAFTIGSTAVSFVAVPAGMLVDSFGPAVGTLVAGIIEISGLIGIALCEPVWRATGFDLFLVSVVLIAIGGSLTMFNAYSTPFLFKRRMNVVVELTACLFDGSCIIFTFFKLAYEAGVPFNMLWWGFVGLAAAVYSLLLLAWVLNAKQLQASRGGRGDDAATLDTALADAGEASAPESTPTELAAKPLLQQVRSLEFATVCLFATVQVTRSNLYLGSVDLTNREYASSNGWPEGALESTTSLVGLIVPFGFIAVPFIEASIHLTGLIGTFLVTSALGVLFSCLQLLPSQAAQVGGAVVFAAFRAFLFSTLAAFNGATFGPSSMGRIMGLCMFVSSLVNLC…	Protein FMP42	0	0	0	General function prediction only	POORLY CHARACTERIZED	Other tr|L8HKT7|L8HKT7 ACACA Uncharacterized protein OS=Acantha	9e-27	Pen_fso_g18803	0	Absent	Absent	0	0	0	0	0	0	0	0	0	1	1	0	0	1	0	0	0	0	Khakista/ Hypogyristea Ancestor	_
ASAFind-Emiliania-462437	MLLTSFTPLLLAFTLPPLRLRPHLASSRLARLTMADERGVATDSTKRSGFRFSSGGASSDGLGDSKPSSPYLPISEGYLDGDKPDAAWALAATNFVKQGRTILSQIGETVGLLPGDPLRPPACLGLSLSNEAVKEAERRREAAGGSVDAHPVSRTLYDVGCLLLDNLFDQRPIQRFWFLEIIARIPYFSYVSMLHLYESFGWWRGPELRKVHNAEEWNELHHLLIMEALGGNAQWSDRFLGYHVAFAYYWFLIGVYLCSPRIAYQFMELLEAHAVDTYSTFVKENRERLSQLPPPAVARSYYTEGDLYYFDDFQVDRKPGSRRPACDSLLDVFENIAIDEGEHVKTMRACQDYAVLGKVNQLGGAAGPRVKQSSKKELDGLRAEIRALQQTLRNESDAH…	Ubiquinol oxidase	Ubiquinone	0	0	Coenzyme transport and metabolism	METABOLISM	G1 tr|J9T563|J9T563 DUNSA Ubiquinol oxidase OS=Dunaliella salin	1e-95	Pen_fso_g2781	0	Absent	Absent	0	0	0	0	0	0	0	0	0	2	2	0	3	0	0	1	1	3	Ancestral	_
ASAFind-Emiliania-462994	MLVRLLPLVWWFGAASALHLAALHRRVAVGADSSLQLKVVYDADRLSPLPCVLFFSGADCSHESYMWLAERLARAGCAVALSSCVVPFGPKTCLLSTPFDLGALGSLEAYKRGPSRAGIAAILDELRALAAASDGPLAGRLDLGRLAVGGHSSGGRTALDLASFDEPFGVAAVFSYGASLVNSGMGAFAERGSVLPCDAARPPPLLLLGGSEDGVSAGLSESGDATETLRRTMAEGVAPGSGRAELCILRGANHMAFCEPVDPTCSAVDSDRPLGADGAAVRSALGALIVDFLGAAGVAGSRLAPEERTAALAPPLIFAADAVRVPEDARCVGAEVAAAGAATAAQPAGQAAAAAADEVAWEALRGGLRGSLDGFASPAVEWGVRYANEAAESGGGGGG…	DNA-(apurinic or apyrimidinic site) lyase	0	0	0	Replication, recombination and repair	INFORMATION STORAGE AND PROCESSING	Strep tr|C5YMZ3|C5YMZ3 SORBI DNA-(apurinic or apyrimidinic site	4e-33	0	0	Absent	Absent	1	1	0	0	0	0	0	0	0	0	0	0	0	0	0	0	0	0	Diatoms	Proboscia Ancestor
ASAFind-Emiliania-463352	MAETTTISSTVYWAMLSLGAANLLPWLSFLTLADYFLDIYGDNSMEFYFPAVSTTVLVGAATLNLLYGQALSFDVRVRVPTFVMAASLLAVPLVDLAMRAGLASRFGFAITLVSVLVNAFCSAVAQSSLYGLAALFGDGATQALQSGQGVMGVVSVLLRVVSNVVLAGRPSTSMFAFCSCGSALLAGSVAAYARAVWLESLSAFLVFVTCLACFPGLATSLTSPTLGSWFPLLMVAAYNCGDLFGKTLPARARLVSRRSLPAWVSAHLLFVPLFLLLLRAPAGRGGASDALPLGCTFGLGVSTGYIGCMALVLVGEHAGSAEEKELWGTASSFSLMLGLTAGSLLSFTLSAAFASPS	Equilibrative nucleotide transporter	0	0	0	Nucleotide transport and metabolism	METABOLISM	Strep tr|A0A059CP57|A0A059CP57 EUCGR Uncharacterized protein OS	5e-23	0	0	Absent	Absent	0	0	0	0	1	0	0	0	0	0	0	0	0	0	0	0	0	1	Ancestral	PEXR; _
ASAFind-Emiliania-465208	MLVPQSLSLCNIFGVRCALPPSPVAVPRTVYGNDDRRDWYELDYTSAGDAMAGRLLANSIMVHITRADLGAPDSHGIYRILDDYADSLRLGPVRNMCDGQKFLRQPRLGYCSATLVSPTGVITAGHCVPDQKTCDSAAYVFNYYVTGHDAHGDPTFPLITSDDVYFCKSVSTMYATGGTDIAHITLDRPVLGRVPATYRKTLVPTTPGQKLMMIGFPDGMPAKVEAGGTVTDAGRSNGFEFFVASTDSFGGNSGSGIFDADGMMIGVLVRGIKGYVQSGGCTVVYALPGPRGQEEITYVDRAVSLVSASSGHLPATECTDSCVHSNDGECDDGGHGALYRHPTAYLLARSACDHGSDCADCGHRFPSAPPSASPPPAATTSAPPSECTDSCFHARDGEC…	Hypothetical protein	0	0	0	Function unknown	POORLY CHARACTERIZED	tr|A0A0F6SEL7|A0A0F6SEL7 9DELT Trypsin domain protein OS=Sandar	1e-40	0	0	Absent	Absent	0	0	0	0	0	0	0	0	0	0	0	0	0	2	1	0	0	0	PXR Ancestor	Eustigmatophytes only; _
ASAFind-Emiliania-465522	MYMRAFATLAWAALASALTWVPNTARPALHKRWIATPVAVEIDDMMGERECFKDDECELERWMYGGDGSRPSAAETAPPTEEEQARLARLREDGRTAVRAREERRTALRRAAPPRMLTVRTPLEAGLALTQPTQAEAEAMGVRDWPPTIITQGGRGAFDADVEDGSLRYVLEGSGTVQRDTTGEPLAVSPNTLVRVVGEGGALRWQLDEGMRASRSITQACAVLSTAAASVQPLALSPLAPAAPAARAMATAAVQTDAHKKKRSSKSRAAAPLTAEEPAKQPGAPSSTTEQKKRGRRASASTAAAASPKRSKATDVRLEPPANWRATWELIVELRADRTAVVDSMGTEAIAGESTKEERDFDALVSLMLSSQTKDTDTPDERLDELIYACGFHNNKATT…	Endonuclease III homolog 1 chl	0	0	0	Replication, recombination and repair	INFORMATION STORAGE AND PROCESSING	Other tr|A0A0L0FKB2|A0A0L0FKB2 9EUKA Uncharacterized protein (F	4e-53	0	0	Absent	Absent	0	2	1	0	1	0	0	2	0	0	2	0	0	0	1	0	0	0	PXR Ancestor	Pelagophyte/ Dictyochophyte Ancestor; Eustigmatophytes only; _
ASAFind-Emiliania-465541	MPRLLLLLVFTLGPADAFEASKFRTCSQSHFCSDFSPTAAPLPPSLSLSSMTRTATGVRAVAGYRGEGGSAVVSFELLVEPLRTAAAAEAPAWRVRLLGGANSFLAASHLSLAALNPDTSADVALSFEMEAVPGPEGAGAPAAHVLRARSGRWVSELELLSAPLQAQLRVYEAGFARPAAPVAVLNGRGMLRFAAGVGLYGSLPFLLAHGGGAGGGGAGGSAGVLWLSAADTYVDLWRGGGGGVVSHWLSEGGGMDVVLLGGPGDEDVVRQLGALTGTPPLPPLWSLGYHQSHWNVKSQPQLEGIDANADRLGWPLDGLWLDIEHAQAKRYFTWDGAAFPDPRGMAAAIEPKGRRLVAIADPHLRAAPEYDIYAAAANASLLVRPPPSRGGGDAGRSGG…	Neutral alpha-glucosidase	0	0	0	Carbohydrate transport and metabolism	METABOLISM	Strep tr|A0A067EUG3|A0A067EUG3 CITSI Uncharacterized protein (F	3e-146	Pen_fso_g7792	1	Absent	Low confidence	0	0	0	0	4	0	1	0	0	3	3	0	0	0	0	1	0	4	Ancestral	PXR Only; Pelagophyte/ Dictyochophyte Ancestor; _
ASAFind-Emiliania-469316	MTPGLLAHTVSFLSCDFAVAFLPASYFRCRFRSSDGERLAITAPLCVAVGAFALSLFADHCGTWLRLLAVAAAQAASIAILWPWRWRLVGGLLGLSAAALTKAHESEHTLAGGCALAVAAAAIAAAPAAASLAAMALERPAAASASIAAVAVCASHGSAVWRAVRHLLLVEEVGLAHASARRVLGADSLETHLSTLALTTLHCQLALGQLGVTYVKAAQQRKNRRPRSRGCLLLLAGGGESLAATARSDLTLDAHADALKESVHTIFSLAERKLFSLPKMALLPSVLLRHPRLALAGLPIILGLDAAKSALHAALTDAFEEHRKAEKRADSRLARVAAQLTAAGSLELARERWGEVALQAQAEERCKHVINALRNWIGWLYWQDVLHPSIEVGIAWLLE…	Hypothetical protein	0	0	0	Function unknown	POORLY CHARACTERIZED	Bact Cyanobacteria tr|G5J4Z3|G5J4Z3 CROWT Branched-chain amino	2e-07	0	0	Absent	Absent	1	0	0	0	4	0	0	0	0	0	0	0	0	0	0	0	0	0	Diatoms	_
ASAFind-Emiliania-471094	MLSLLLLAIVSGSHALLRGACGSAACVALGGGGGGALLKRPWCRLSASAPPANAAPERLGARLGAAARSRPAFMAARSSAATEPLPPTLLPITFSVFAQMIGEGIAISSLPLHMTLLGASPLEVGLATSCFSVAQMVCCPALVSLSSRFGRALVLRVCLGGGSSSRQCCREDGATQRASQLQRRGKRQAEEGEEGMVMLGWSLTLSVSTYGLFAPFALGYGQSQLSATFSAGAACTILVQIALFPRLVAALGEHHRFCEHLAATSGTLPYHLCAACMLAAASIPLLLRRSEREAEEASAQAQLREGTAAEWTGKKERPSACSDSQQIRSPWLSKLLRQKMQNIDGTQAVVHLDASWRKLLAENGIKLRKGSYIKIGNLYWAPKQKRRDMTTYQKDLSTF…	Hypothetical protein	0	0	0	Function unknown	POORLY CHARACTERIZED	0	100	0	0	Absent	Absent	1	0	1	0	0	0	0	0	0	0	1	0	0	1	0	0	0	0	Khakista/ Hypogyristea Ancestor	_
ASAFind-Emiliania-471132	MGKWSNVDSLMIFILMAAMQMDFTLPPAPEPGALPLATVSVEVMPTEGITYFFLAVLASLLLTALVFHMHKTVCLPPQHPCARPPREATRAGQGKRKAAVRPGTEAAAPPIPSVALRHRSGERFGIVVSLSLIFAFCATLGACFLPVFRLSKGGLLGVALGGESSDEYSVIESGVQLRHASPSSPDWLMEGYRVIYFLVIMVAPLAWYFGCLLAWFVPLSPSSRHAAGFMLNVCSSLGALEVYVVCMILSIVQLDAIAQQIVGEISHGLCDTVGAVAEAHFAELVDPPTCLTLSAGIRPPYFLLTLATLVGIPAGLAVASRLDESALEMPPLAWGTFDDSSAEDKAATRKSSASETRDGSRTGGAHQPSTNIV	Hypothetical protein	0	0	0	Function unknown	POORLY CHARACTERIZED	Other tr|F2U0K0|F2U0K0 SALR5 Putative uncharacterized protein O	1e-15	0	0	Absent	Absent	0	0	0	0	0	0	0	0	0	1	1	2	0	0	0	0	0	0	Bolidophyte/ Diatom Ancestor	_
ASAFind-Emiliania-471609	MLGRLIFGLLALAAGIGAGLAAYFSNHPDEPSPPPPPPHPSPSPPPFLSPPLPLDSSPSPPPSPLPSPAPSPSLTPPPPSPASAPAPLNSPPPPVLSPPPLPTERSPPPSVAPEPPTAAKRDPEVTAAKRDPEVNEQSVAVESEPADGLALVVTSDVGGADGEAESKKEVWLGIGLGLAALLLLGGASLKCCAHKCCGLAVRKRTSPGGTEQRSACFPRLANALAANVAPADAAHARARSVDGVPAAPPPAYAAAYASSYTSHVQVLDKEEADRAEAGKDGALPKEALEVKEALEVKKPVEAVC	Hypothetical protein	0	0	0	Function unknown	POORLY CHARACTERIZED	0	100	0	0	Absent	Absent	0	0	1	0	1	0	0	0	0	0	1	0	0	0	0	0	0	0	Proboscia Ancestor	_
ASAFind-Emiliania-61467	MEAPYADAAVQPGFTHAFVQSFFVILATEIGAVHTAQALPRPRATAADRAATAPGDKTFFIAAIMAMRHSRLTVWTGAVGALVVMTSTLAPRPPAPRTPPPRPAPRRRAQAYTHYAAVLLFLFFGVRMLREAKDAGEGASDELEEVELELAKKDDVETVLLQAFTLTFLAEWGDRSQIATIALGAAEEPVGVTLGAIIGHSLCTGLAVVGGKMLASRISERMVLGIGGGLFLLFAAISLLQGPDA	Transmembrane protein 1	0	0	0	General function prediction only	POORLY CHARACTERIZED	Other tr|F6W0Q4|F6W0Q4 CIOIN Uncharacterized protein OS=Ciona i	6e-57	0	0	Absent	Absent	0	0	0	0	0	0	0	1	0	1	0	1	0	3	0	0	2	1	Ancestral	_
ASAFind-Emiliania-64275	MWPLAVAALVTYLLRRKSTVYLLDFSLFEPPEEWKKSQAELVQLMNNIGRSMKSYEEPDLEFMAKVLGNSGTGDATAWPPGILQCEDPTKQQDQTMVAARHEAETVICSTLQRLFESTGLKPKQVDFLIINCSLFSPTPSLCAMASNRFGLRSNCRTFNLSGQGCSASLLSVDLAAELLQNNPCSLAVVVSTELITQHSSPQHSLSLPLTTSPAAAASPQPSPGPPQAFLLQNTLFRCGGAAVALTNKASLIGRAKYRLRHLVRTQITDDESYSAVFQCEDGSGATGVRLSKKIVEVAGNAMKVNLTQLGPLVLPLSEQLRVVWSLLRRSPKRYLPSFKAAIDHFCIHAGGRAVLDGIEKNLKLDPDDMLPSRTVLRERGNTSSSSIWYELRYIEEHAN…	3-ketoacyl-CoA synthase	Fatty Acid- synthesis	2	0	Lipid transport and metabolism	METABOLISM	Other tr|A0A0L0FRG2|A0A0L0FRG2 9EUKA 3-ketoacyl-CoA synthase OS	4e-137	0	0	Absent	Absent	0	0	0	0	1	0	0	0	0	0	0	0	1	1	0	0	0	1	Ancestral	PEXR; _
ASAFind-Emiliania-64955	MLRRLALRPRVLAAASAAAACAAATFAHASPSEPLDGKVALVTGASRGIGFAIAEALAAQGAHTVLTGTNPATVEDARRRLLERNPAASCSAVAFDVGDEVQCVAAVAALVAEHGRIDILVNNAGLNRRHTLDEFATAEFEHVLRANLVGPFVLSRECARSMRQRGWGRIVNVGSIMSHVGRMGLPGYNASKAGIEGLTRSLASELGGEGITVNMVGPGYIETDLTASLKGNRGFSDEVNSRTPVGRWGQPHEIAGPVAFLASPAASYVNGATLIVDGGMIETFHFGGAGAAHAPPGSAARATS	Gluconate 5-dehydrogenase	0	0	0	Secondary metabolite biosynthesis, transport and catabolism	METABOLISM	tr|X6GJV4|X6GJV4 9RHIZ Gluconate 5-dehydrogenase OS=Mesorhizobi	4e-67	Pen_fso_g17185	0	Absent	Absent	0	0	0	0	0	0	0	0	0	0	0	0	0	0	0	1	0	1	Ancestral	PXR Only; Khakista/ Hypogyristea Ancestor; _
ASAFind-Emiliania-65184	MLLVSLVTGLLGFVQRNMFTFISQSVCKRLRESLHYNVLHMHASVLEQWTLGELLARMHQDSQKLQQALQGQVPRLASQAGTALFAASMMVYINHTLALLGFLTTPVILLVSLRLGRLVKKYSVHVQDLNAETVALATDILTNVRTVQSFGREAAEQQNYVERSTATFNTRRRVVFMMSGTNMLVAQLKSTANLLVLLFAAWLVLVKHPEGGPGPLTVGLLVTFRMYLNTALSNISGLSSAYVAIQQALGGTEKLFELVDLGEEVTRRYLGGEIRGSRCRGEVVFSAVAFAYPSRRDVRVLQSLTFTAKAGATTAFCGPTGSGKSSVLRLLQRFYEPDAGHILLDGADIRRLALGSLRECIASVEQEPILFCRSLADNIRLGRPSSSDEEVRTAAARAN…	ATP-binding cassette su	0	0	0	General function prediction only	POORLY CHARACTERIZED	Bact DT clade tr|D7BCM3|D7BCM3 MEISD ABC transporter related pr	3e-102	Pen_fso_g5254	0	Absent	Absent	0	1	0	0	2	0	0	0	0	0	0	2	3	1	2	0	10	2	Ancestral	Eustigmatophytes only; _
ASAFind-Emiliania-74200	MIVAIAVPPALVSLLAWSTHPGPEQERWPGRPQLNKVSGVPATPFITSDRIDQLQNGTFKPSSKDIWVATYPKTGTTWTQTIVNHINGFPPLERGQYPFTYCPWPEVSLGLPPLRYSIEEINDFKRWEGPVGGWRCLKSHWHYADHMADAGKRVIYVMRNVLDVATSFYHHSRRFHFVYLDMADVSFDAFFEMLKAGNVDNGDYFDHVASWWAVKDRPNVLFVRYEDLLADPAAVIRRIAAHMGVELTDAFVAQIVELSSFRRMKQFYGGDVGEIVLTAVGALRGPFFRRGELGTYRESVNAEQRAWAIEQYLRKLAPLGVPRDWVIPAAAVGEPG	Sulfotransferase 1C2 OS	0	0	0	General function prediction only	POORLY CHARACTERIZED	Other tr|I1G0S4|I1G0S4 AMPQE Uncharacterized protein OS=Amphime	8e-41	0	0	Absent	Absent	0	0	0	0	2	0	0	0	0	0	2	0	0	0	0	0	0	0	Polar/ Pennate Ancestor	_
ASAFind-Emiliania-98132	MPSLGSTVVAALHLAAIPCVAMLVMSALVYVVHVPKVMMSAFQHLAAGIVLSAVAVELVPIINEAPADLANVVGIVSGFAAGVALFLILAKLFPEGDDDGAGGADDRRSSALLPEGRKSGGGRTSLGSKIAFAEKSISARKAPAFPVAFTVAVLVDSGVDGLLIGLSSAAGASAGFVMAVALTIEMGFLALTLAAVMRRQPLCSAALVLLGAPAALAAGAGVGAAVAAAVASSPALHTALVSFGIAALLYLAHEGQEEEHVWYVDLCFFLGFMSAFLLEKLS	Hypothetical protein	0	0	0	Function unknown	POORLY CHARACTERIZED	Other tr|A0A0L0GAJ2|A0A0L0GAJ2 9EUKA Uncharacterized protein OS	2e-27	0	0	Absent	Absent	0	0	0	0	0	0	0	0	0	1	4	0	0	0	0	0	0	1	Ancestral	PEXR; _
ASAFind-Emiliania-98351	MAAVAAQAAILILATMAAVQAFLASPPPRPRPPPPSPSLPPPPPPLPPPPPRPPPSPPPTPWRLGDARKRLAILSATLSLVDRAPFALATKAALNATGRASEIGINAHVQVGCGISYSSAEKPAVDIVGVEGCEHGLCGPDDSRTSSARRFHPWSDLKRHCWVHGSLWWLRHWAGAFLADKMLRAVPFPDLSASDGAPELKEAFNLFDIDSSGSIDIKELHAAMRSLGASEESAEGHIDIKELETVLTKLQIDRHGTKVETVFNEADTNDDRKVTFDEFVVMFVSQKKAGAAA	Hypothetical protein	0	0	0	Function unknown	POORLY CHARACTERIZED	0	100	0	0	Absent	Absent	0	0	0	1	1	0	0	0	0	1	0	0	0	0	0	0	0	0	Coscinodiscophyte Ancestor	_
ASAFind-Esi0000-0059	MSTIPSFLVGLVASGVGYAYLSRDLVTSRNKLMSKHFKADGVEPYYPVRKMPRQFGRPKGERGGCPRGSSFNSETSRGVVSGLPEPAPAGEHHLVTDARTKWNAAVLRCSDTVFSALYGRGSATEGKAEGGDEPRDS*	Hypothetical protein	0	0	0	Function unknown	POORLY CHARACTERIZED	0	100	0	0	Absent	Absent	0	0	0	0	0	0	0	0	0	0	0	0	0	0	0	0	3	0	PX only	_
ASAFind-Esi0000-0067	MSLALMPEASSGGPRLMIALLRLWSQKSSAWGESGSWAKGQLSRMLSMQHVALLPVLAAALLASVTAGRSGGGPVAPALLHVQPTSQVSTSSGGGLLEENTQHAVGKEKVARQHALHTSSPQPRQQEEEGEEEEPLRRSQQQRFQRRRRGTGRGDPQQPGIMGGEATERRSPFAKLAGVGDGLRARARRLLVAEVEGRQKHDAGVPRRRQGFGRRGRESLAFGNFGARKQWVKEEEGEVISAEMLALQAENDASVEAVLAVIESDGWERVTEKSGVVVVRKFVPPPPKAPSSSSSSSRGIVDEGAAAKFACVKAMGTLDARASDLYKLFLDNERVHEYNDNCKEVRDLERLSDDTKVSWACTPRYRPFKARDFVTAVHYRTLEDGTMMVLNRPVEHPAA…	Late histone H2A.1	0	0	0	Chromatin structure and dynamics	INFORMATION STORAGE AND PROCESSING	Other tr|A0A0L0DLT2|A0A0L0DLT2 THETB Uncharacterized protein OS	1e-07	0	0	Absent	Absent	0	0	0	0	1	0	0	0	0	0	0	0	0	0	1	0	3	0	PXR Ancestor	Pelagophyte/ Dictyochophyte Ancestor; Eustigmatophytes only; _
ASAFind-Esi0000-0315	MAVPHGQLTDCFTMARWKGMSVVSKALVSLLLLCRIVVSQAFLCGPAGWSQHVQASRYHGVGGKGSPASSRNRERHRTTTEATQLRASAAASPAGEPQQQRAETSLGMLDAAIAIPAAIPAPNEHREIDGSSGGGVGGVKGRKKPKSLRGVFRRAFSKALSYLTIMTTWIVFRFLLKGLNKVECHNRQALLDAVLDRGDRGLLTVSNHMCVYDDPGLWSALIPFWRTGRRRMRWALCTDDIYYAHPVLKNIFEAGRTLPIKRTRGMEQPLFKAFFQKLEGGEWGHIFAEGAIRQPWRFSRDEPILADFKAGIGRLLLRSEGERFEFTSENPLTSPQSSRNAGEHVLKLEAVARKDYYGDDPDASPYCTAQK*	Endoglucanase H	0	0	0	Carbohydrate transport and metabolism	METABOLISM	Other tr|R4WDP2|R4WDP2 9HEMI Taz protein OS=Riptortus pedestris	3e-22	0	0	Absent	Absent	0	0	0	0	0	0	0	0	0	0	0	0	0	0	1	0	4	1	Ancestral	Khakista/ Hypogyristea Ancestor; Eustigmatophytes only; _
ASAFind-Esi0000-0354	MASLPGNGVARTFLDMGVLGVLLVGAALVILVRTTWKKKRDESVAEPAVDTAELRRKRMAMLGSQVNSTPIERRATATTTNSDPKAKHTPKKRVSRTKRTDALVHVEPEKKVNTVASRSELRNKREAFVAAATLPPADSGSASQRDEDSNADLAETEQPPCISASAPMTTSLEGSRPGQPSDVPEPQPSSPAAAPAAVATPAPETPPSATETEQLPCISASASMATSLEGSRPGRPSDVPEPQLSSPAAAPAAVATPAPETPPSATETEQPPCISASAPMTTSLEGSRPGRPSDVPESQPSSPTAAPAAVATPLATGPAPTPPPPPPNLPGWMQLSELLELLESGARPAYEALTGIVCVDVVGNDLTWRSRGDGPAGPDTTAGVCRRWWDAAWGAGEVE…	Hypothetical protein	0	0	0	Function unknown	POORLY CHARACTERIZED	Other tr|I1G3Z9|I1G3Z9 AMPQE Uncharacterized protein OS=Amphime	8e-56	0	0	Absent	Absent	0	0	0	0	0	0	0	0	0	0	0	0	0	0	0	0	2	1	Ancestral	Khakista/ Hypogyristea Ancestor; _
ASAFind-Esi0000-0441	MACVHFAACAAILCISAQSFIIDPSASSSTVHVSRCQAARLSCRETELRSKPREDALSLPISIAVLRDVQLERAVEVVRALYEEGFNMISVTADTKNFSKILRSIPRSFFPDLLLGASSVTTLDEVDVAFACAVNFVSSTSCDPAIVKRTRDLGMVSIPGVSTPAQAASAVQAGGGILKVYPATNVSPNQCRDIVNAIKTSNIPVVISGGVEPDQLQAYVKSGASGFAVGRTLFEPEKSSAEIADRARCFLLSWPQKRRRHRNVVESEDAGAS*	RNA-binding protein	0	0	0	RNA processing and modification	INFORMATION STORAGE AND PROCESSING	tr|H8L6E2|H8L6E2 FRAAD 2-keto-3-deoxy-6-phosphogluconate aldola	2e-31	0	0	Absent	Absent	0	0	0	0	0	0	0	0	0	0	0	0	0	0	1	1	3	0	PEXR	_
ASAFind-Esi0000-0569	MRTKWKAAWSISVELLSSASVAPESASALHYFAANTLYTKVRKHWHQLEAEHRDQLGTVILQLLRRTPPVSPSPVHGSAVPHPLPFSPVVISRLCLALAAVAVRAANGVEAYVREAFALSQSASGPAAGAGVGAHPATVALSLQMIKVLPQEVDGADLSRARRLELQDQVREHSSTVLHGLESVLAGSVAEPAAAAAAAAAAAGPDQNGAGAPGGSGGGGLGEAEAGGGTTEDVVLAALDCLREWTKLGVSLGRLATDRPLLLDRVVRLLGGEGSPGGGGGGGGAAALPTACAACEVMSELLAVKEYPRSPAQGVSEALLGAMGKMPALFAAAIQTKDEESASTLCNTVVSFAQEEMPLVAGQEGKGLPLVELLLSLTACDLPRIPVLTLDFWLELQDV…	Hypothetical protein	0	0	0	Function unknown	POORLY CHARACTERIZED	G2 tr|A0A061RMX8|A0A061RMX8 9CHLO Uncharacterized protein OS=Te	1e-22	0	0	Absent	Absent	0	0	0	0	0	0	0	0	0	0	0	0	0	0	0	0	3	0	PX only	_
ASAFind-Esi0000-0662	MDGAPTVFMFLLFRVSPWALWRGGDFEPFPYLKPPSPLCTVFSFRRREEGSFISVRRVLSVSAKTQRSRLTARVSVDVRFSQCD*	Hypothetical protein	0	0	0	Function unknown	POORLY CHARACTERIZED	0	100	0	0	Absent	Absent	0	0	0	0	0	0	0	0	0	0	0	0	0	0	0	0	3	0	PX only	_
ASAFind-Esi0002-0006	MAKRLGSPLAVLNFLLPITKQLNNYTSEKMTRDVVVGCTMATLMIPQGLAFATVSGIPILYGLYIVWAPPFFYSLFGVSLHVSYGPFALVGLFISDALRIRGYQPCDGLCRHKTDETQAYLEACTIITFMVSMWYFLMAMFNLGEPLAMLLADPVISGFVTASALLVANSQLWEVRDTINWWSVTMGVGSMLVYFALRRGNAYIKDRGVAGFFVPEALTVVILSTFLSWAFDLEGTQDVAIVGTIPPGLPAPKFPRLDKLTTFAQVEDMAGVALVAALVSFIITHSIAKSLAGAQEIKATPQLLAFGVANLAGSIFSALPGSASLSRAAIIDALGARTIIHNVFTFSLMTLVLLFLSPLLKRQPGVEVIRFGASLTFANKDVFRRAVIKVVEKADAERR…	Phosphoserine phosphatase	0	0	0	Amino acid transport and metabolism	METABOLISM	Bact Cobi tr|A2TXG4|A2TXG4 9FLAO Sulfate permease OS=Polaribact	7e-42	0	0	Absent	Absent	0	0	0	0	0	0	0	0	0	0	0	0	0	0	0	0	13	0	PX only	_
ASAFind-Esi0002-0064	MPLLFALSSIVLAASSVDAFVSSPRAVLPSYSSSSGINTHAACRNAATRGGPSSLSMHGGHHLSAERKAELVATATAMSQSGKGLTACDEGPGTIGDRFEKVGIDNTEENRRKYRQMLFTVANGDQFLSGAILDPETVYQKTDDGVLFPELLTSRGIVPGVKPHLKVYELPGCKPGETVMQGLDSLAARCKEYYAAGCRFAKWRSPLVIGADGDISALAIQTNMDDLARYALICQDEGLVPIVEPDISLNGDYDLETAIRVNVKVQAHLYKAMLDHGVFMEGFTLKPNMVNPGRGCKSKSTAKEIGEATVTALRRVMPAAMPGVNFLSGGQTLEDAAARLCAINQAKGNSPWNLSFSWSQALQLPLLDLCKKNPKGSDLPLEEMSALLEKELVIAGAAA…	Hypothetical protein	0	0	0	Function unknown	POORLY CHARACTERIZED	G2 tr|A0A061R8B5|A0A061R8B5 9CHLO Fructose-bisphosphate aldolas	1e-160	0	0	Absent	Absent	0	1	2	0	3	0	0	0	0	1	3	0	0	0	4	0	5	0	PXR ancestor	Pelagophyte/ Dictyochophyte Ancestor; Eustigmatophytes only; _
ASAFind-Esi0002-0111	MTKTLPVMAALFALLSRTGAFVSSPGLSKSSFATTDRGTSDAVRSRRQGVAYRPCSSAAATVMATEKKAVFGGGCFWCIEAVFKTLDGVSKVVSGYAGGTMENPTYRDVCSGRTGHAEVVLLEYDPTVVTFDELLEVFWKTHDPTQGNRQGMDIGTEYRSIILCEDEEQLDMAVASREAKQAKINAEAVLGRVVGAVTGKKEGENIVNITTTIDLLQVFWEAEKVHQDYYARNPLSPYCIMNVGTKLVKLRPDISRINRLSRDREVAS*	Hypothetical protein	0	0	0	Function unknown	POORLY CHARACTERIZED	Bact Arch tr|I3RAV4|I3RAV4 HALMT Peptide methionine sulfoxide r	1e-59	Pen_fso_g17587	0	Absent	Absent	1	0	0	0	0	0	1	0	0	0	0	0	0	0	0	0	5	1	Ancestral	Pelagophyte/ Dictyochophyte Ancestor; _
ASAFind-Esi0002-0187	MAICDGFVTPALSLRNCLAFVRAVLVPRARALNAPASRLLVTAVSGIGKARPGVVIDGLVLPLLCGGDPASAVGSAQCELCTRLIKQILPKDTLEAVLVGLCGPAEDESAQTAGGWIEGPSGGSGGNGTNAAAGRRHDAAGSSSRCVWTELTVPVMTTALNLKPALSDRAIAALVRGVEAAAERAALQKSLKFTTLIHSLVTRYGPQLKPHVPVLRTAVGRCSTFMVKAVLAALQRLEN*	LIMR family protein DDB G	0	0	0	General function prediction only	POORLY CHARACTERIZED	Strep tr|A9RJW5|A9RJW5 PHYPA Predicted protein OS=Physcomitrell	9e-15	0	0	Absent	Absent	0	0	0	0	0	0	0	0	0	0	0	0	0	0	0	0	2	0	PX only	_
ASAFind-Esi0002-0199	MNALAVLTLGLHATAAFVTSAGPHSRSTTAAGVHSAKAAISTSRADASRILASTGTGFFESLFGGQKTKEQNNSGETARLSEELFDFLTAEGAKPDDVAVMEKIEELEDGSVTNIAQALGDKLYVTVDGQGSPASTDTDLPYEVNVEVSRAWLHALGGKIPLDFIKGKGTTFVVYNDARLRIFRSDTGGVVVQTKADEVVPV*	Hypothetical protein	0	0	0	Function unknown	POORLY CHARACTERIZED	0	100	0	0	Absent	Absent	0	0	0	0	0	0	0	0	0	0	0	0	0	1	1	0	5	0	PXR Ancestor	Eustigmatophytes only; _
ASAFind-Esi0002-0259	MARYGGLFGIMAMAMLSQHCLALVSTELIEESGVSATLVADAFGAAAGGYMHFEVEPTSDWRSNGVAYLVVVAESMTSQYFTTLLEMSDLEADDPPPVCAAPSAGRFEITGHDSFNMSIAHHDRYSPYLVVCDRGGSFYGHVTSTFLNRVPEGDLTQHLPINQAMLPALYTLMSVVYVALTAAWLGEMVRLRRHVLPVHSLCLACVVVKTVQFILRAIYFHRQSVHGGEGDRDRLLGAAVVLFIVLFQVVFLLTLLLFSLGWGFIRPSLRSKEGWLVTITIGFYAGVSLIDASCDDTNSSSWCSGVGLMAYAVRSLVMLTTVVAINFNITHIRFCIQLPWTSSSALEYVKLSRYLSYRMTFLAYLLMPTVLLMVSVFILSWEYDWIYVALDEFVRFLII…	Hypothetical protein	0	0	0	Function unknown	POORLY CHARACTERIZED	Strep tr|A0A0J8C209|A0A0J8C209 BETVU Uncharacterized protein OS	7e-14	0	0	Absent	Absent	0	0	0	0	0	0	0	0	0	0	0	0	0	1	1	0	10	1	Ancestral	Eustigmatophytes only; _
ASAFind-Esi0003-0100	MVRLMFIGVVATLLGFSCRADAWGGGKKKDEEPEMPTGKDAVDLGRAGFRQVESARDNLWDKNFKKEMNKLMESDEWKNGATDATDFLQDPKAMEAMAKKTKEYTDFIAAGPGKDGKRDAAMGLNAASASMMDPNFMKDAMEMMQDPAVMKQVEETMKNPEFMKQMKEVMDNPAMKEQLAKAGANMEELMKNPELMAEAQRQLQAMMGGAAAA	Hypothetical protein	0	0	0	Function unknown	POORLY CHARACTERIZED	tr|H8GR59|H8GR59 METAL Uncharacterized protein OS=Methylomicrob	4e-27	Pen_fso_g15179	0	Absent	Absent	0	0	0	1	1	1	0	2	0	1	0	0	0	1	7	4	3	0	PXR ancestor	_
ASAFind-Esi0003-0194	MDAIVTALTTSVLGTVRLFVVLLAGFLASKFPRNEPLLAKDTCRCISRVCALLFWPALMTAGTGATLTPGTLQDAWQLVVTGSFTIGFSGVVAWLVGRVSFRRPEDRRAFRPAALAIAFPNSAGFPLLLVDALCEQDYINSDFDDDEVECFTQATGMIFIYVVVWQVWFYSWGFYALGQDDELERKLAGEAAKSPSEATTDDVEISSPCEIAQGDALPPRQAEGGSGRQSPTHDGAVVVGASRRNEGVSGTSGTAAASHAGKDGDDEGCCSWAGLRRRLWRLVVSPNMIAVAIGVTIAMIPALQEQLFDNPRAVLRPLGAAVETIGSPTVAVSTLVMAGSLVQVPTVGAASAAASQGGQGDDDGTLRRWRRFRILVGFLHVVCRLIVVPAVGFTLFWVA…	Hypothetical protein	0	0	0	Function unknown	POORLY CHARACTERIZED	Strep tr|M7YUB7|M7YUB7 TRIUA Uncharacterized protein OS=Triticu	4e-12	Pen_fso_g10548	0	Absent	Absent	0	0	0	0	0	0	0	0	0	0	1	0	1	0	3	0	3	1	Ancestral	Eustigmatophytes only; _
ASAFind-Esi0003-0214	MVAAQGLMAMAMCAVSSAFMLAPTPMSIPSTISRSARGTTRVPAARYATSSVSMSVAEEGHKFIIIGGGTAGCVLANRLSADKDNSVLVLEAGSEKFNDRNIKMPIAILRLFKSVFDWGFQSENEKFATGDGIYLCRGKVLGGSSCTNVMLYHRGEEADYDAWGVDGWKGKDVLPYFKKAENNRSKKKGEFHGKGGLMQVENARYMNPLTKLFFKACEQAGLSENEDFNDWSHSQEGFGRFQVAQKRGKRCSAASSYLKEAMGRKNLDVQTSAQITKVLIENGGAIGVEYVRDGEKKIAKLAVGGEILLAGGAISSPQVLMLSGVGPAEHLRSKGIEVKSNVPGVGKNLRDHPAVTVMADINKPISITDKVLKEGSGDVNKITALQWLLTGTGPLTSPG…	Choline dehydrogenase	Choline	2	xbf	Coenzyme transport and metabolism	METABOLISM	Other tr|A0A0P5ZK36|A0A0P5ZK36 9CRUS N-alpha-acetyltransferase	1e-18	0	0	Absent	Absent	0	0	1	0	1	0	0	0	0	1	1	3	1	3	6	11	5	2	Ancestral	_
ASAFind-Esi0003-0284	MKLTVGVASFSLTVVYAFQARPLGIPQGGGRRSTAALASTDGWVALPVNPSAGGRSRTVSFSPSNLEDLQVVEKILQQDQVGEACVLIIPSWRHHPVQYDCLSACLEALKIPTAVQPLPDGLWALLLQRLQVHSLRKAARKGVLEQLIVHALHRPFNHLDLALRLHSDRNTGRRITVIASDDSAWLVRAFVNSRSQQWRKEVPLDTAVLVGGYHKSIVGDLALDVFPNPPPSPPPDGRVVKFFSLNGREGGRVDGNGDIDLEASISCMSFEEDSESCILQEYEVEHSGWLSLLGSTSLLSLWVPRVLRA*	Hypothetical protein	0	0	0	Function unknown	POORLY CHARACTERIZED	0	100	0	0	Absent	Absent	0	0	0	0	0	0	0	0	0	0	0	0	0	1	0	0	3	0	PXR Ancestor	_
ASAFind-Esi0003-0306	MEHGMWLCLMIGNSRLHWALLERDDVMEMWDTGHLRKDDGIEGPTATSGAVQEGIPLSLMSSRVGQTVDDGVPPTGDGGNASTCYTADPRRFKVASVVPEELERWRRRCPGISPISSTDALAGVQEYPTLGVDRALAVRGAARMRGWPVLVIDCGSALTFTAADASGRLAGGAILPGVRLQLAVLGSRTAQLPSDVVLPDELPLRWAMGTSGGIQAGVMWTIVAGIHSFIKDRWKIDPDATVIFTGGDGQVLHRAVVDFWEAEGPDLVRVRNRLEFVREVIHWGIASLELGKGSDS*	4-alpha-glucanotransferase DPE2	0	0	0	General function prediction only	POORLY CHARACTERIZED	Bact Cyanobacteria tr|A0A0C2MD90|A0A0C2MD90 9CYAN Type III pant	4e-50	0	0	Absent	Absent	0	0	0	0	0	0	0	0	0	0	0	0	0	0	0	0	3	0	PX only	_
ASAFind-Esi0004-0139	MTFLGAMLSLLLPRSAWRVIQRRSRTGWRQDQFLQSAEEVVVEDDSASSSRRTERPHEERGRSRSEAGPPPPTSAAGALLHAASENNPASSADAGTVVDSSSTGRKGQESGTRIGRRLRRGGGGNGGSRSSSSGGDGSSSVGGLGGVGVSGAGVGPARPPAAKRDSSVGRNAAAPAAAAATAAGSGAGEGPESSLDLSLRWEGVVLKDVELRRDFLSELLGLPVDVPHAFVRRAVLHLPWYTLLLGPKAGRQRPMPRWLKWVLRRLKVKLADVTLRYESVGMCPLQGAAPAAVEVTLGSLEVQPVSLQGASAWFKRQVQAEHKSLQYREGEKVTGANEPVTLNATEDAMALVWGVTEEVLRLADMNSGASAGAGGGVDGTGSGGGYASGSGSSSDEDGD…	Glucose-repressible alcohol dehydrogenase transcriptional effector	0	0	0	Transcription	INFORMATION STORAGE AND PROCESSING	0	100	0	0	Absent	Absent	0	0	0	0	0	0	0	0	0	0	0	0	0	0	0	0	3	0	PX only	_
ASAFind-Esi0004-0213	MARYSGVRTVRRGCLLDSLLLLNAITVIAALGVGVAQGMVLGYHKDLSPESVAVRCYNILFCMLIIMAELEWTTTVREMFVLHSWIPRGVVYSFVGVLVLEEEDEKGLDLGGFGLYITIIAWIMVGIGALYFLLGLCCVKRIRDKKMARHKTLVAHAEMQAAMRRDHDAIA*	tRNA pseudouridine synthase	0	0	0	Translation, ribosomal structure and biogenesis	INFORMATION STORAGE AND PROCESSING	Other tr|A0A0L0D3Q8|A0A0L0D3Q8 THETB Uncharacterized protein OS	5e-09	0	0	Absent	Absent	0	0	0	0	2	0	0	0	0	1	0	0	0	0	0	0	3	0	PXR ancestor	Pelagophyte/ Dictyochophyte Ancestor; _
ASAFind-Esi0005-0071	MLLVSASLAVATVPLWETTVVLGTAFWFTNPDPAKYDFVIMSIYIFEFIVGICMLVIVSWLAMFRMKEMKECWKIHPRIRYYFCLTLLGTAVNLGLGICGAAFVKGDRKQPLLQIWSWLFRYIQISFDTLVLYGVLREGSIDERAEEDRSSQDGHGHNASGLAGNRKLSSKSGRSGQYMQTQRKNKLAVSLDRFA*	Ribosomal large subunit pseudouridine synthase B	0	0	0	Translation, ribosomal structure and biogenesis	INFORMATION STORAGE AND PROCESSING	0	100	0	0	Absent	Absent	0	0	0	0	0	0	0	0	0	0	0	0	0	0	0	0	2	0	PX only	_
ASAFind-Esi0005-0114	MWKPSQVQASHRRRAVMVWIVSVVGIIAYSGWLFYKAAEKAKAPDTSFALTNVVYKYPDLWICPYVNYGCDEWELEEECVDSAWMTEGGKPDAVFYPRVKLDQLHQVTTEERQINAIPDLTNFDSEGNEQENMYWYPGGKFGNSTTCVAEGVEWADHREWVYGFLSDPEDPTAISTGFPLSYSCITNTSNTHIFNTLGIGLTNQNKFMSDDISSYKALFTNFGVHKNTVNPNITMPYAHVSLEMKQQADSWEIITESNPYEFAEMFGNIGGFWGECDKTNRYM*	Ribosomal RNA small subunit methyltransferase B	0	0	0	Translation, ribosomal structure and biogenesis	INFORMATION STORAGE AND PROCESSING	0	100	0	0	Absent	Absent	0	0	0	0	0	0	0	0	0	0	0	0	0	0	0	0	7	0	PX only	_
ASAFind-Esi0006-0044	MTFEWAKADIPNLLMGVIFCALIWPQLMQVSAFLRQSLYRATAQERERTVTLQALHERQEAETQREGEHATAAGRRTGATTATASTAARAEKAIILPQPQPRRAKGAPSSRSPSPSPSPEILPLTTLGELLSYEGPGWGQGFAPARPLPFVAAPFPPLKSRLLVCHDLAGGYGQDRLVQGGGYDRPYRAYDWGLIDIFVYFSHDLVTIPTAGWIDVAHRHGTRVLGTFITEWDKGYDVCEELLRSEETADRAAAKLTQIAVDHGFDGWLVNIENKVDPGERVDVLAYFLRSLTAQMRAATLSGSTSVGGGSSSSTAAPVASGGGPEDGKPGTAGTAGGHSRSTVLWYDSVTVEGKLEWQDRLNGENRVFFDACDGIFSNYAWKADYPSACALEAQARRY…	Hypothetical protein	0	0	0	Function unknown	POORLY CHARACTERIZED	Strep tr|A0A0L9UA98|A0A0L9UA98 PHAAN Uncharacterized protein OS	2e-85	0	0	Absent	Absent	0	0	0	0	0	0	0	0	0	0	0	0	0	0	0	0	2	0	PX only	_
ASAFind-Esi0006-0077	MPHPRNVALAAMALWLGAIGALAFVVVAPHSSLSAFSKHASRQPHEHHLLGYRNTGARKARGVQGLSASIPSDLKGRERLEKFLGDCALLGPTRFVSVTDGAILEAVGSFDNLRYTDLPKGRYATVSEGKGFECHLNCDKVKSIKMVTKQSPGGSFDLYITRFLDEEGNTLLSAMLHGVDGAYEPGAADYWDKLRKTFGEDQSVA*	Hypothetical protein	0	0	0	Function unknown	POORLY CHARACTERIZED	Bact Cyanobacteria tr|D8G083|D8G083 9CYAN Heme utilization prot	5e-25	0	0	Absent	Absent	0	0	0	0	0	0	0	0	0	0	0	0	0	0	0	3	3	0	PEXR	_
ASAFind-Esi0006-0200	MDAIREMPPTDLLAGAALVACVFLALIAAFRRSPKNAPPVVRMGVPVFGNFAAFIRSPLNMIRECYEKYGAVYTVPLMGFNFTFLVGPEAQAPFFKLNDETMSQNEVYGRYTKPVFGADVVYAADPKKRNQQMQHMAYGLRTARLKSYVPMIEKETRNFLKTWGDSGEVDLASALSRLTILTASRCLHGDEVRENLFEEVARLFHDLDEGMTPLSVFLPHAPIPAHFRRDKARKEMVTVLSSVISARRAEQASGTSTVEKTDLLQVFVDMKYKDGSTNTDDQVVGLLIALLFAGQHTSSITSTWTTLLTTRDPKMLERLLEEQETVLKDTQNTPLTWEHLGEMELLHDCMRETLRMYPPLILLLRMAKKDFTVTSKGQSFTVPKGHFVGTSPHVAMRLP…	Obtusifoliol 14-alpha demethylase	0	0	xbg	Secondary metabolite biosynthesis, transport and catabolism	METABOLISM	Strep tr|Q84YE6|Q84YE6 SORBI Cytochrome P450-like protein OS=So	6e-152	Pen_fso_g8311	0	Absent	Absent	0	0	1	0	3	0	0	0	0	0	1	1	3	0	1	1	5	1	Ancestral	_
ASAFind-Esi0006-0216	MLELRGSERGLSVWAGLVLGLGLALWIRHQHRQEQTNRKLTSAREAGSCRPTSSRLFLLFEATAVAITKTRLQLFKRVPSCMRPWACRFMSTRYSPASQANRMFTLRYNNYTEKLRWALELSGEVFHEVPVAIFLARPTAMYHSLGADDSLPVISTNEGRGERLKTVPALLEHLSTARWRAWMYPEGAHELEKELEHAFGQAVMSVAYAYLFQKEMRSETIKMFSRGLPLWQRLLMPTLGVGLVNMMNERLRLEGGIRSNMKTIEKTFGMVERLLSDGRAYLCGDSISAADITFAALAFPVLLPEETADVFVEYDPRLLPRGYVEVIKSLRSREGGAFALRLYRNKRTRKGSPVTPLRSSRRGRSFTLKKNVNSPLHSLSSRRGDRRATVTHPRHVEPQ…	Tankyrase-1	0	0	0	signal transduction mechanisms	CELLULAR PROCESSES AND SIGNALLING	Bact Spiro tr|I4B578|I4B578 TURPD Glutathione S-transferase dom	2e-26	0	0	Absent	Absent	0	0	0	0	0	0	0	0	0	0	1	0	0	0	0	0	2	0	PXR ancestor	Pelagophyte/ Dictyochophyte Ancestor; _
ASAFind-Esi0007-0185	MMTRDRPLNLLLLLLAPFLPAGAWTRVPDMQLAPSDAHPDAEQHWEGAMFWLDKQAAQGVKHVRSLSAQQRSLAAEGDEATETTQGLGGVAQDHPSLEGRMKPRRSYLNELVEATMLDTDSQVANVAFVKTHKTASTTLAAIMYRYAARHELKLSHFGGGSAVSLKSAAAKISIEEFLMHTAGSSKDHKLLYNPLSAEFGVRTAEQLDSLISDTLPDFKLILLTERLEEGLLVLARMLHWHMIDLTYCDLNETKAGSRRWDGKPFVSRPHFDSLPSKRLAPYASSVEEDIPRFQELQSAISEYLKGNSSSKANTMYRSMNVYKEPPDNHLF*	Hypothetical protein	0	0	0	Function unknown	POORLY CHARACTERIZED	Other tr|F2UNN1|F2UNN1 SALR5 Putative uncharacterized protein O	1e-16	0	0	Absent	Absent	0	0	0	0	0	0	0	0	0	0	0	0	0	0	0	0	3	0	PX only	_
ASAFind-Esi0008-0001	MQELYLVVFLTRYLDLFFRFISVYNSVMKVVFIILTALTIGMFKYRPSLKASYDASLPYSQTSLVNFLWTFSEVLEPLALVPQLLVFRGSTDAGRLAWTYVTLMGAYRAFYILNWVYRSHYEYGYIHHPLVYAAGIIQTGMYLMFLVDRGVRVSPHLPPDETGDVDIMEPTSSARERLLPDQDTDTEPSRNRERGLDGEVHGRKLSGVADAASATSRRGEHQRGDETVSKIESVLSRERGQGRSVHASGKNAAEDTSSVETRTAAAAGGGGAAGGEMTGSQGVYLV*	Glycosyltransferase-lik	0	0	0	General function prediction only	POORLY CHARACTERIZED	Strep tr|M7ZPW1|M7ZPW1 TRIUA ER lumen protein-retaining recepto	3e-27	0	0	Absent	Absent	0	0	0	0	0	0	0	0	0	0	1	0	0	0	1	0	6	0	PXR ancestor	Pelagophyte/ Dictyochophyte Ancestor; Eustigmatophytes only; _
ASAFind-Esi0008-0028	MVFQCMGVILVFGIDANGWVLALLALGGLFAFLFRTGLLKEMLGSGREGGGLWKKLCTGATVIMEGGGILLDARYFFSAFFFSLFPKWQPVRSPEAIAEQAATQAATQAAAQAQAAAQAQAAAQAQAAAQAALQVAAQAQAETQAAAQAQAEAQAEALVAAPANLRTGCGVCAELLKG*	Hypothetical protein	0	0	0	Function unknown	POORLY CHARACTERIZED	0	100	0	0	Absent	Absent	0	0	0	0	0	0	0	0	0	0	0	0	0	0	0	0	3	0	PX only	_
ASAFind-Esi0008-0092	MVRTAFVSVVALSASANAFLAPVPGYSLARTSRASAPIQMVTSATPAVSTGEGKMVSNEETYTAALKKMEAESLAELEKAFEETAKKAKAESDKIWGDLEAEFAQDVDEA*	Hypothetical protein	0	0	0	Function unknown	POORLY CHARACTERIZED	0	100	0	0	Absent	Absent	0	0	0	0	0	0	0	0	0	0	0	0	0	0	0	0	5	0	PX only	_
ASAFind-Esi0008-0104	MSSKTRAFDSNKRMPWNHLWAWGVSALLSSAPLATGSFGRTESFFCGVDSGDSWNIGSLWRAIFLVVVLLSMVVIVWAYVEVLKTLGRAQRNVFRLSLEATTNRHTEASSVKQHREQRQSPKTHGGASSAPISAMPIPSSAMPGARLHVSPDQPKKDVSKRTVVKESPTEPKNNSAARPRPPTSPNKRLERNNSFWKWMFPISTEESADGERRANGFSTLPSQQRDYAEHSSSSSGSSWPFTRSNSNVSVKNWLWSTSRDVGFYGDDDPLYESSSEGEECKSVVWLNGMAAPVNRRLSLGAVAGGPIPTSPERLPVLRETERGNDAGLPGVVSEVMRDADGAIHDSNNSTRTAMIKWEQVLGRPRAIAGKKCPSSGNASSESTEAAESHGVNTGSLAKA…	Hypothetical protein	0	0	0	Function unknown	POORLY CHARACTERIZED	0	100	0	0	Absent	Absent	0	0	0	0	0	0	0	0	0	0	0	0	0	0	0	0	3	0	PX only	_
ASAFind-Esi0008-0181	MLRLTILLLLLSAAQAFVGGPNVLIGRGNAVYTKGWGSRIARHTSAARQATSQRGLSASMAPPSMSLMLLAEDAAKAAPDMPISPEQQESIISVLSVMSSVLLLIIISGAVYLSLEEWKNKKELKETDKYTSAGQLPPDIAPEALPPGDGEEEGNRLQRRMAKKEKRKSGKV*	Hypothetical protein	0	0	0	Function unknown	POORLY CHARACTERIZED	0	100	0	0	Absent	Absent	0	0	0	0	0	0	0	0	0	0	0	0	0	0	0	0	3	0	PX only	_
ASAFind-Esi0008-0206	MLSAMPLWRVHLALGSSAASGLAWWCVAINKTTMMVCRRAASLVASAGKRAGFERSVVRGAAAVAAAERHKGTLAHLSRPSNHHHDASSSMAGAAGLLAAAACLAAAAVSQQDSQERPACKRAAKAGGKRDGFPIISKAEVAKHKSAEAGGVWVTYDGGVYDITEFIASHPGGASRISMAAGGALEPFWKLYALHMKDEVLDILKTLRIGSLSLEDMAENKSNADKNSDDPYAKDPARHPFFIVNNPRPFNAEPPPELLLDAGFITPNDLYYVRNHLPVPDVDPDKYRLHVEVEGKGARCVQYSLADLKTKFPQVKVVTAIQCAGNRREDMTNVKPVKGLGWSCGAISNSEWTGVLLRDVLEHAGVNVNDPESSGIEHVQFEGLDRDLTTCYGSSIPAG…	Endothelin-converting enzyme	0	0	0	General function prediction only	POORLY CHARACTERIZED	Other tr|H3A3P0|H3A3P0 LATCH Uncharacterized protein OS=Latimer	0	0	0	Absent	Absent	0	0	0	0	2	0	0	0	0	0	2	3	0	0	0	0	3	0	PXR ancestor	Pelagophyte/ Dictyochophyte Ancestor; _
ASAFind-Esi0009-0075	MWADSSVAAARLLLVATLLLLAADATSAFAPAAGAAPAPSLRRAASGRSSRTNSSMSSSGGVGGGASNDEQGMMDRIRRGLGPSRQHQSRQPLRGSHRRGPFSSAGERAGAAPTRAIARLRQKGRGYGWIWCAHNPCRLCRSSHNRLVG*	Cytochrome b561	0	0	0	Energy production and conversion	METABOLISM	0	100	0	0	Absent	Absent	0	0	0	0	0	0	0	0	0	0	0	0	0	0	0	0	5	0	PX only	_
ASAFind-Esi0009-0143	MKFFRHALPAFTVALGQVSAFVTLPAPHQVAGVSRRQAAKAWTSAAGAGCRRSASSTSLSMGVFDDVTAEMKASMKSGDKPKLEGLRMVRAAFLTETKAAGSGDKLPDEKCIAILRKMSKQQQESIDMYRKGKRDDLVEKETKTKQLIDAMLPQLADEATTQKWVDEAIASAGAKGPSDMGKVMGLLMKAHKTEMDGGLAQRLVSAQLKGA	Hypothetical protein	0	0	xcm	Function unknown	POORLY CHARACTERIZED	0	100	0	0	Absent	Absent	0	0	0	0	0	1	0	1	0	1	2	0	1	1	1	5	5	3	Ancestral	_
ASAFind-Esi0009-0146	MKFGAYAGVSFLVATTAVIHAWQTRVEYYPTVVFLTTNKLAQAALGNWAIVMAIGMGRLVSMLFLGPLRDIEIEVMYENARYAFTETCLALTVFRGDLTAVTIALFIQLLLVKAFHWLSRARVEHFEQAGQQSLSSMARLCSLVFITLVVDGLMVTYCLENIPVDQVSSLVLFAFEYAILSIAAFSTAVHLLLHVVDNRMEGAWHAKATWVMLLEFFSEVFKFSFYVIFFGVMFSLYGVPPLNLIRDVYMSFDRLQRRLQAFYRYRQLANTMDERFPDATEEELAECEHTCIICRDTMDAGKKLPCGHIFHFQCLRMWLQQQQACPTCRANIPAHVTVAAATAAAERVEQGGARAPGFAALGAGPVGTVDGGDGGGGALFEMPRAADGVGAASGGSGGD…	Plasma membrane iron permease	0	0	0	Inorganic ion transport and metabolism	METABOLISM	G3E tr|Q010A2|Q010A2 OSTTA Zinc finger, RING/FYVE/PHD-type OS=O	9e-87	Pen_fso_g17472	0	Absent	Absent	0	0	0	1	0	0	0	1	0	0	2	0	2	0	4	3	15	4	Ancestral	_
ASAFind-Esi0010-0044	MPHSRTMKVAVLALVVAMGDAFVAPTPRANNRPTTRTDRRVETSAVAPLNIAGFSLSSITDFFTSNREGETSLPQDPKADQAHRKEQLEERKKEYRWSTEGPPEGAPYLDGFPPNDELPSVAWITDLVASVLKIAVGTLRGSLGAGEIMEALTDPAKAKTFATRVRELISGNSAIDERPADIGDYEDLHAFPIKNPKSMYDWEDDEAFARLRLQGGNCVVLEKCTQSTREKLKVLDSDPVYKKLKSKVDSLMDEGKLFVVDHELLKGVERYLTPSVALFEVIDDDLLPIRPIGIQLSQGEEATPIFTPEDGNNWLIAKACFESADFIMHEVVSHLGSTHIVLEGPMVAVNRCLPKEHPVYDLLKPHMEGTALINWGAQDLLIQPNGALDILQANDIESS…	Hypothetical protein	0	0	0	Function unknown	POORLY CHARACTERIZED	tr|S9PBG6|S9PBG6 9DELT Arachidonate 15-lipoxygenase OS=Cystobac	4e-73	0	0	Absent	Absent	0	1	0	0	2	0	0	0	0	0	2	0	0	0	0	0	8	1	Ancestral	Pelagophyte/ Dictyochophyte Ancestor; _
ASAFind-Esi0010-0080	MVNSRQLLSLALALCSCHASSAFAGVVTTRGGGVPSPAATPPRAIDGVEQQLGVVRRARGGVLLRRRGVAVPAPDNGGLVVESGNKNGGDGLLASYLRALDTKPIITKVVTSGVICGIGDIMAQALAFKTAATESFTLGSFLAALEFKRLAIYGETCLHVLPRMGIFSRVFSFCLGPRGWGGGLVHRQQYLRWCRETYGGVEKGKRVVGALGIPRPGHHWV*	Acyl-protein thioesterase	0	0	0	Coenzyme transport and metabolism	METABOLISM	0	100	0	0	Absent	Absent	1	1	0	0	1	0	0	0	0	1	0	0	0	0	0	4	9	0	PXR ancestor	Pelagophyte/ Dictyochophyte Ancestor; _
ASAFind-Esi0010-0104	MMISATGRAASLAAVLLGLQQAGLAFAAPTCERVAGQWAVIFSAECTQWFQQIGSRRGSPPESCIQQFTSAVLVENFPWNDDVVIVDNETPGDDFSLQPEQPVLKFGAGIVIMQTSWDMEDGSLWQPRMSSSAERIYAEVEYIASDNHSYLDFDLSVRYEPEHPPPGRLMRALSEDNDAPDAADVEEILELSATPPPLAQDATGDLSYEPAYVYSYELESYDFSYSFELEDLDSYSYEFIDSMFEEESSPYSQTYSYNFRGEEEVSVPPPSAVQSVTSLDIYVCTDEDNNLAELRFNCDPENDGDAQCFAEAGEPNVRALHIHGMDMYCDKVCLAGQEGGLWCDIFGLDGCRMCTDDCTSICDGEASCSSCILCGAPRVPPPPSPTDGSRGIPIMSGSP…	Hypothetical protein	0	0	0	Function unknown	POORLY CHARACTERIZED	0	100	0	0	Absent	Absent	0	0	0	0	0	0	0	0	0	0	1	0	0	0	0	0	3	0	PXR ancestor	Pelagophyte/ Dictyochophyte Ancestor; _
ASAFind-Esi0010-0226	MQIPADGWVRNALMWAMWSLYICLAMALTLGRSDGPSGQGFSSLRVENLLSKMTLEDKVGQMTQVDIGMFVDPETGVLDEQKLTVFVTRYRIGSLFNTPFAGHSGSWEASKWRQVVRRAQQIAEGAGSKLPLLVGLDSVHGANYVEGAVLFPQQINLAATFNPALAREAGRVAARDSRAAAVPWLFAPILGLATQPLWARVFETFGEDPFLTSRMGEALVKGIQASQEWGSGDSDDGEPLRAAACMKHFLGYSHPTSGHDRSPSRIPEQELLEMYLPPFQAAVDAGVSSGMESYNSLNSIPLASSRRYLVDILRGRLGFLGMLVTDYAEIANLEHHHRVSAGQEESVFMAMEDTSIDMSMVPLDASFAETLLRLVRDGTVSNNRIERSVRRVLALKEVL…	Beta-galactosidase	0	0	0	Carbohydrate transport and metabolism	METABOLISM	Bact Fibrobacteres tr|A0A0B6X4K8|A0A0B6X4K8 9BACT Beta-glucosid	2e-171	0	0	Absent	Absent	0	0	0	0	1	0	0	0	0	0	1	0	0	0	0	0	3	0	PXR ancestor	Pelagophyte/ Dictyochophyte Ancestor; _
ASAFind-Esi0011-0078	MAACPLTVLLSSVHCALLCCLLLCVERSGSLHYTQERGSGGCKPQGKRFAYAHARPLSIPASSLITEGRQEEGSLLAIHVDTLGRVGVSTFVGGEGRGGTRLYINKTESNFVTRGGLVQHGEGEDLPAPLRTRQS*	Protein P80	0	0	0	General function prediction only	POORLY CHARACTERIZED	0	100	0	0	Absent	Absent	0	0	0	0	0	0	0	0	0	0	0	0	0	0	0	0	3	0	PX only	_
ASAFind-Esi0011-0149	MVLGFIGALGLWFLRSHLGGKALDAVKDQVEEACPLEPVEVEELRCSNDFPPDVFGKVLDSVRRAFPSGRATYPEFARHVTSSGLLPEPLSMGFLLDRMALTAAAHPGILGAAARGETPHSGGSSGEGGVGGWASSSADAVELEIEFLMVAFSAAVNTRPAERMRQLWDMAQGRSMGAADGGRDQDTGEGALLPASKAIALVGMLMASHQLPSGRYAVKDESRVWPVQQYRLASGRDAFLEGLLSLHEDEEKRTKGWIERKLAPAYDPANEEQISFELFERVLRSGPVCAWGECLGIRNRDKL*	Hypothetical protein	0	0	0	Function unknown	POORLY CHARACTERIZED	0	100	0	0	Absent	Absent	0	0	0	0	0	0	0	0	0	0	0	0	0	0	0	0	3	0	PX only	_
ASAFind-Esi0011-0194	MVITTRCSGLAILVLLSLLGDGEALFGRGKGGGGAATAAKKTSRGTKGSPARTKLDPDMMETAAMQASERLLMWGTTTIFQLKEAARMKGHVERLQASSQQVDQNGRAMVKMDPPMYKAVVGSSLGNVFLMLNSPNFGKLSEKAKSMLKDEGRQMRLIDMDQRTKESFAAQKGQPTGVKGPEGYLEGALLNKEVAAAHEKFLADVEALSSSAVGKKAAASAEAYHQAMLAYTTSEDYRSSLKSSRSKKK*	Hypothetical protein	0	0	0	Function unknown	POORLY CHARACTERIZED	0	100	0	0	Absent	Absent	0	0	0	0	0	0	0	0	0	0	0	0	0	0	0	0	3	0	PX only	_
ASAFind-Esi0011-0202	MRIALLSLAALRCSPFSATVQAFATPVSSLSAANRVDIRSLNASAGMSTTTAGRGEDVAEIEIMYCGGUGYVRFYNRLTPQLEAVFGDRISFIQTEDPGVTGRFEVVLRNTGELLHSKKTRGQGRCEDPREVQALVDQIQKFLDSS*	Hypothetical protein	0	0	0	Function unknown	POORLY CHARACTERIZED	0	100	0	0	Absent	Absent	0	0	0	0	1	0	0	0	0	0	0	0	0	2	0	0	3	0	PXR Ancestor	_
ASAFind-Esi0012-0022	MSDISVDGCPIWAPFVGFTGVMFALVFANGGAAYGTAKAGMGIGAMGVMHPQLVMRNIIPVVMAGVLGIYGLIVSVILLGSISAPQSGVTVYSAFTSFAHLAAGMACGLSGLAAGMAIGIVGDAGVRAVGQQEKLFVGMILILIFAEALGLYGLIVALILSQQTYSCD	V-type proton ATPase 16 kD	0	0	0	Energy production and conversion	METABOLISM	Other tr|A0A0P6B4F4|A0A0P6B4F4 9CRUS V-type proton ATPase 16 kD	1e-72	0	0	Absent	Absent	1	0	0	0	1	0	0	0	0	0	1	0	0	0	1	0	6	0	PXR ancestor	Pelagophyte/ Dictyochophyte Ancestor; Eustigmatophytes only; _
ASAFind-Esi0012-0026	MSPPLWALSLPTGTVFVFVPRVISWALQVKSGVPLSNVNPREQVESKDVAAKDTHGYVRRAYAAHQNSWEAMILWSVAVLFAKSTGVDAGVMNKNAAVWLAARFVYTPAYVMIRSNTKAFFRTFIFMIGTSCSMRLMWQAALKA*	Hypothetical protein	0	0	0	Function unknown	POORLY CHARACTERIZED	Other tr|A0A0L0H5Y4|A0A0L0H5Y4 SPIPN Uncharacterized protein OS	2e-13	0	0	Absent	Absent	0	0	0	0	0	0	0	0	0	0	0	0	0	0	0	0	5	0	PX only	_
ASAFind-Esi0012-0169	MRAITRIWASAVAAAAAAAAAVASFTSTGAQSQPRGTLREDDVVIVPPFEANLVEVASEADPAVSGRSILDAIHDTEAFVTANDDMIVVVFRGTQELTDWTTNLNMGLRSARNEWKIDLEGCDLHRGFDDGVDTVWLPSSKNGMYQTIKNLYNEHGKSRKLYIAGHSLGGALATIAAARLSFVDDMNIAGIYTIGSPRGAISTSNVWDRLLGRMSALFRGELIDGINDHGTSEYARLFKQAVIASRLSLLDKTKSVVKDAVQKVIPVNMERKKAQLQEIRQAKEAAFKASKVTISPSFDVTDDSSSSMEL*	tRNA (guanine-N(7)-)-methyltransferasethylt	tRNA activation	MetG	0	Translation, ribosomal structure and biogenesis	INFORMATION STORAGE AND PROCESSING	Bact Cyanobacteria tr|K9EMF9|K9EMF9 9CYAN Putative lipase OS=Le	3e-15	0	0	Absent	Absent	0	0	0	0	0	0	0	0	0	0	0	0	0	0	0	0	2	0	PX only	_
ASAFind-Esi0012-0170	MAAFGALLLRTTTSATSRALSRNAKGAARQCRERCGAAAAASAARAAAAPSVAALQHLERRRGISSTARACHGDHEEGFEHAQTVQITWENKDGLKKTTAKCGMNLMRVAHKHGIDLEGACEGVCACSTCHVIMSNEVFDQLPEASEDEEDMLDLAFGLTETSRLGCQVIVTPEMDGIVVKLPAATRNFYVDGHVPQPH*	Ribosomal RNA large subunit methyltransferase I	0	0	0	Translation, ribosomal structure and biogenesis	INFORMATION STORAGE AND PROCESSING	Strep tr|J3MC24|J3MC24 ORYBR Uncharacterized protein OS=Oryza b	2e-47	0	0	Absent	Absent	0	0	0	0	0	0	0	0	0	0	0	0	0	0	0	0	3	0	PX only	_
ASAFind-Esi0013-0189	MAVVAGTTLLILRPIKHTAALRPDARPANPPADPFRSQYCNSGRRRGGVALASSPATVRMTATAGGGATTHIGSIKDCASGRRGAGLTTSATATLASRVSLGMQGGGLQKRAWRAAGRRPVAPLCMSQTSPPVFQPQQAGDRKDSSSSSPTAAGDSVVGKEDDHHSNGQGAADVRQQPAVVSLHQHHRHNHHPEPAPPPRVADDIAAMKALGKEGKWREAVAVLSQLKEDASAASNGDGSDLAPNLAVYNAAISAVSRSGKWDEALGLLEEMRSAGVQPDVRTFTSVVSAGSRSGRVDLAERVLDTMRAEGVPPNAATYNAVITGCSCGPPPPPRGGSGGGEVERALRLLEEMAADPRPEAQPEALSYTLVLKACGREGRWETALQLLTEMQAKGLEPT…	Pentatricopeptide repeat-containing protein	0	0	3ao	RNA processing and modification	INFORMATION STORAGE AND PROCESSING	Other tr|A0A0L0FJ04|A0A0L0FJ04 9EUKA Uncharacterized protein OS	1e-50	Pen_fso_g10351	0	Absent	Absent	0	0	0	0	4	0	0	0	0	1	4	0	1	0	2	7	9	0	PXR ancestor	_
ASAFind-Esi0014-0148	MATREFWLLTSYLLVALRRALTVTWIRINKFLMKPDWVIRPVADFRHKVVLIGDGFAEGVGDWVVMGGTAGVTRMLEKEAGSDEKVRTCWHIINRGRAGSLSSDWLPSDPKSLYHRKVQSEACRDAEIFVVALGTMDVVNDCVGMPVSAMRKTALDTFEEGEICDTVKNLREICDALRAEGKKVVVCNVMTSGAGINRRTGTAKRINRQLALYGKATATATAKGETAPKGGQPVEVVKMNNPRAAREDGRAFDGLHLNARGYRAFASAVYEVVGPMMVAVEWKVWKSKLAAGLTNGAGGAAVAPISGEGFEPKSKSNKKAD*	Pentafunctional AROM polypeptide	0	0	0	Amino acid transport and metabolism	METABOLISM	Other tr|A0A0L0HJY2|A0A0L0HJY2 SPIPN Uncharacterized protein OS	2e-19	0	0	Absent	Absent	0	0	0	0	0	0	0	0	0	0	0	2	0	0	0	0	3	0	PXR Ancestor	Pelagophyte/ Dictyochophyte Ancestor; _
ASAFind-Esi0014-0228	MFGKVWALPLCTLMVAIFSASSAFGQGSCSCGGPTSGSVSTATISNLIDPLECGDDGTASCDSDYACVCDFGIEINVDTSGLVAGTATEPTVTWYCKHDGGDGQCTLIEDIA*	Hypothetical protein	0	0	0	Function unknown	POORLY CHARACTERIZED	0	100	0	0	Absent	Absent	0	0	0	0	0	0	0	0	0	0	0	0	0	0	0	0	3	0	PX only	_
ASAFind-Esi0015-0086	MKMKRCRCVAIETLVMLCFAAVALAFQTAVRLSAGDSTAPPAACSDGRLTASTRALIPNSYRPARWCCTRVASRDGGNKNSRVVMMGRSNRLKTVIARQRNLEKSTAPVILSEKAKRKAKRERRAYFRERYACSGRRLIKLQQEDPDSLYIGFVGTNGAGRAQALGAVEAYLKRATEFKVAKHHKGNAKIKLVDAGNMCLSEMKGKGERKLSLLRHCDLLVHVVRCFDLFEPKPFKPWRGAGREEEDRPGDEVDEAPATQLLSNLGGGVKQGGGDGEEVEEEIDWPLSPTPLEDIKETRAEMAYADLQFIEERHKTNHTKWFWRNRNRALNEKAAIALVTPLLEDAYASGGVLEPVGTGFRNSCLRDEPGENGTTLYRSKRRAAIEEIGFLTPKPVVYV…	VWFA and cache domain-c	0	0	0	General function prediction only	POORLY CHARACTERIZED	0	100	0	0	Absent	Absent	0	0	0	0	0	0	0	1	0	0	0	0	0	0	0	0	5	0	PXR ancestor	Pelagophyte/ Dictyochophyte Ancestor; _
ASAFind-Esi0015-0135	MRGRRVSLGVVVLGLSPSVQAFVGPSIPEASSAKRVPLSTPAVKRNSDGSSSRSRSSSGSAIGMSRRRAALAASSALKMSGEDEESEEYGDPAAEVEVVTADKRKDAGVLAATGATGAIVGWSLGHSLGLDMIGMFAGCLAAVGLLAQEGTIGQSAAKFGEFALGAFEVVSTVAASTDVPAKMASSVGEEFLEVVEFTSGAMTKGYMDSLPEPVVRYEAQIARSKETAKELKEQLDKVSAAFAEAKEQLKQRAENQRIVNAAKTTVAELAAAKAAVVEKDVAIAKSLQLARKEKDAFDVDLKAAKAEAGRFRDMVETRADMDDDYRALAEASDTLEERVQDYEARLRVLAEENDGIRADYSAEIKSMEAERSSMRERIANLESALTSSETAIDQQRADL…	Hypothetical protein	0	0	0	Function unknown	POORLY CHARACTERIZED	0	100	0	0	Absent	Absent	0	0	0	0	0	0	0	0	0	0	0	0	0	0	0	0	5	0	PX only	_
ASAFind-Esi0016-0019	MMWHRLAVAALFGAHAVDALLPTAGVGRSPRVPGAWVSAFSRGSKAQAITKNHQVAHLCQSSFNADDAPVLDLKDVKAGDVIVFRNPPQGGDLVHELICKLTSSPFPHAALASEPLRPGKFSVETIESTGNVAHLLRGPRGVNFGTLTSEQYAVVMRRGDRDMQPVVDAAKLRIGSPYGFASVTCLGLLLLSRNRLIYRGQKLNPNALVVLRLIVQWLLNALQSVPPERTPLCCSQLVSESFSDAGNDFKLSFSRLVADTPGWRFVRNDLRKIIANAPGERFLTTVGSMDIASKGSAATEFDSTPNELQDALKKLNEEVEQFSKLMPDSTEQPYGRVPMDAEGFLPAEGITSLAWKLVSAVYHLSTGKEGTKKEVLDFIDGGNLESYLISPVDLCENCP…	Hypothetical protein	0	0	0	Function unknown	POORLY CHARACTERIZED	tr|A0A0F6TQ92|A0A0F6TQ92 9GAMM Uncharacterized protein OS=Kangi	5e-09	0	0	Absent	Absent	0	0	0	0	0	0	0	0	0	0	0	0	0	0	0	0	2	0	PX only	_
ASAFind-Esi0016-0044	MRTVQVAAAFLAIYRVSGFVIPASLQSRPAASIPTSSQPATHVEHVRRQQPFDARHAPVLMASQGGRGEEEEVDDVEEKGGIEPKYLAAIGVVLFAALYDLFVTHGGRLWEL*	Hypothetical protein	0	0	0	Function unknown	POORLY CHARACTERIZED	0	100	0	0	Absent	Absent	0	0	0	0	0	0	0	0	0	0	0	0	0	0	0	0	3	1	Ancestral	Khakista/ Hypogyristea Ancestor; _
ASAFind-Esi0016-0108	MPWLRPPRRALCFLCIASCESVGSSFAVHSVFAAAAKTSPSRAAADVVRGGAASSSTSGRGTLGMASGGPYDNSGGGGRQGVPAVQAVAEGQRVAVPVAGEEEELGLAEALASTMPQAPPPPLPSIEEGEASNKKQRKNPEKMQKDRKARGKTGGKAGGVKIELGKYKAAPFEPGTFSPNILYAVQLLRSEEDESFGAAFISLRAANDGAPTRTWNVGRPNATSMMALARFKLWWMMPKHTTKANEIPPETQMMLTKLPPDPETGRQLYGLFIPLIDGQAKCNLKGLPDRSLQLFAETGCPNTPVPSSDVAGLYVGVDEDPFKLVEKSFKLVNARLRNQVKAGSFGAGGLVPGLVHDAEKQLSRWKKSEVISKKVDKTSPDFSNYLGWCTWDSFYTSVD…	Hypothetical protein	0	0	0	Function unknown	POORLY CHARACTERIZED	Strep tr|A0A0E0LIE5|A0A0E0LIE5 ORYPU Uncharacterized protein OS	7e-113	0	0	Absent	Absent	0	0	0	0	0	0	0	0	0	0	0	0	0	0	0	0	5	0	PX only	_
ASAFind-Esi0016-0127	MRDGIAITAALTACTAIAFNFGVFFPRRRAGKRVSFSTREDMIHDGYGHHLTEEERKDLSYSPAELQQFSRSLDVDAWLEEWGS*	Glycosyltransferase-like	0	0	0	General function prediction only	POORLY CHARACTERIZED	0	100	0	0	Absent	Absent	0	0	0	0	0	0	0	0	0	0	0	0	0	0	0	0	3	0	PX only	_
ASAFind-Esi0017-0035	MLVNRVFLPTLLAVASAGAFVVPYPRMTEMMTESSRSSGHQAAGPAEDAGGAVKAQGIGLEGLGAVASQYDAFLIDQWGVMHDGKTPYPGAVDCIDRLSKAGKKIVLLSNSSKRKGAALRNLERMGFSTGSILDVVTSGQIAWDGLQDRVDEPFKSLGAKCLVFGNGDDDLEYVSSCGCTLAEVQDADFILARGSFVVADSNGTRRYTPTVMTGEGKEETHKAMRLMLERGAPMLVTNPDFLRPGTNDPMPGLIGKAYAEMGGTVHYIGKPHPAVYQACFHALATAKESAPPPDAPTRAKIVAVGDSLPHDILGALRAQLASVFVAGGVHFDELRVEQGGAGVPSDEAYSAAFSKHLEGEGTPTHVMPAFRW*	Hypothetical protein	0	0	0	Function unknown	POORLY CHARACTERIZED	Strep tr|A0A078DEM8|A0A078DEM8 BRANA BnaA02g00550D protein OS=B	7e-49	Pen_fso_g16027	2	Absent	Low confidence	0	0	0	1	1	0	0	1	0	1	4	0	1	1	3	0	3	0	PXR ancestor	Eustigmatophytes only; _
ASAFind-Esi0017-0045	MALGLVVARWLLLRTGDGPSAPFGKELTRTCWKLMVATRGKRRELVGSCACSRMLSKHRHRYDDNSARMRLRAGGAVRKRTAEGISRGREAMAHVVQRHWT*	Hypothetical protein	0	0	0	Function unknown	POORLY CHARACTERIZED	0	100	0	0	Absent	Absent	0	0	0	0	0	0	0	0	0	0	0	0	0	0	0	0	3	0	PX only	_
ASAFind-Esi0018-0067	MHNVCTRGLFVCILISSALSTCSTSVSADCTAKRDVAGSDVVLLMGQSNMSGWGEGYDADIDGPNDPRIQQWSRDNTVITASERLQHADHGRAGKRRVGMGTAFGRAFVKTLPANRNVLLVPTAFGATRLVNGPWSPGGNLFEDAVTRMEAALASNGAAGNCVAAILWHQGESDAGDGIDQETYQSIWTNMINTLRSRIPAAAEAPVILGEFTPHMLARNRALSEPIIAAIRAIPDSVPFTAVAPSDGLSTNSVGPVHFDAVGQREYGQRYFDKLDDAVRNSHSMRS*	Hypothetical protein	0	0	0	Function unknown	POORLY CHARACTERIZED	tr|A0A0K8P381|A0A0K8P381 9BURK Acetylxylan esterase related enz	3e-58	0	0	Absent	Absent	0	0	0	0	0	0	0	0	0	0	0	0	0	0	0	0	2	0	PX only	_
ASAFind-Esi0018-0110	MMANQRHQRHRQCPALAFLVAMSLTGSSMSFAPPLAARGSGAARPSLCGVTSSSRSPLRCVSNTSPTAPRAAAEAAGDQDDDRSSANDDDGIDELVGIDEFRANKAERDRLEEQVEDGRRAVVEAAAAPVAGVGKGVGLGLEGAIFPNDAFPGSPVTKEITLQDTKLENGQPEAMVGFWKLYGSTGDGEDLSGRVILRADGQVVGGPTVRKTPGVEWSDPEGLQPVGGRWAVYSDKRTNRARLRFTIVLSFEKKQQLEMDGTVLMVDGMGEMGGLLSEGNDGEGAGEAELGGEPKPQVFGGVFKRNGEVMDDGEGDFGMMKVPAGEDKLVATVGSQQKRFW*	Hypothetical protein	0	0	0	Function unknown	POORLY CHARACTERIZED	0	100	Pen_fso_g3360	0	Absent	Absent	0	0	0	0	0	0	0	0	0	0	0	0	0	0	2	0	4	0	PXR only	_
ASAFind-Esi0018-0182	MRLLSAFALVLVAVAPFSQSFIVYPSSSTQHAPISGGTMSSTSTSSSAVQPAGEAGAVTVPGKSQLVVRNEEEGYDLNGVLTVKREDSKSVWVLCHGLCSSCEGTVPAFVSRELSENTYRFDFAGCGQSGGDWRYAGYDKELGDLRAVVLRLRELGWNVDCVLGHSKGAAAVLRYGETFDDVPLVVNVAGRFDTSETPRSRFTEEQWNQLEETGSFEWNVRGEDLTINKSDFEERAALNMKKTAASITRSKVLTIHGTEDETIPVADAYEFDKVLPNNELVVVEGATHRFATEPEQVEVMKALNRYLEKAEEPSTAER*	Proline iminopeptidase	0	0	0	Amino acid transport and metabolism	METABOLISM	Strep tr|D8SSR8|D8SSR8 SELML Putative uncharacterized protein O	2e-45	0	0	Absent	Absent	0	0	0	0	0	0	0	0	0	0	0	0	0	0	2	1	4	0	PEXR	_
ASAFind-Esi0018-0191	MPCDSFVATTFLVLCCAGPHTTNGFPSAPAPGLFGRSTPNGLGSWRVESVLDTQKPNSMFVFLFDDGSVHTAVSGTDGKDDHAGRWRVRGNEFSLTVNRKSQSRFLDDLKYVGVLKKFSSVVEGSVIEGQMDPAVVGKFKMTPVESSMASDLKKAAEANDSAKYVAPKYSKAAIAGDWVLMWQDTGAVFRLHLGEDLQFESLKGLGSGQLGGRWNLWGTERMFMTVVRSKSHGVQMHGDHMFWGTKLEGPPDSKIPLKISGYVMYGFLEPTCVGRFIMRRSQEGRTSDEDTSGILT*	Hypothetical protein	0	0	0	Function unknown	POORLY CHARACTERIZED	0	100	0	0	Absent	Absent	0	0	0	0	0	0	0	0	0	0	0	0	0	0	0	0	2	0	PX only	_
ASAFind-Esi0018-0205	MKVVQAAYSLPLLLCVYTPVGVTGFVVPGLGCRSRHHQHYQDRSSSSFVLALPSAADDRSAAAGTTAAGRGRAREIATQARRRARDARSRVRETLPPSNMQGAVQAPPSREDETETVTTVQRRTTPRQRRKKAPSTSQQGHVSRPRRPNSEAAAARAAIPREHQGGTNSRPPPPPEDRKKMRRNSAAAPAAAADGDTRDVNALVKKLLEEYCSKAPLEEQWPPGRRIRVRGVEIFYKVVGDLSEYGRVISFDRPGFGRTERVMPPAGGLPWRLCSKTMGENPYSADFAAKVLFGVLDRLGVDKVIVVAHSLGAQVALRAARSRPGMIRAMVLVAPAVLNPLDSKFVMGRDPNANLFSAILNLRTRVEMTAKLAAFNLQLLQPGEGPLHAVRNMTLNGDV…	Hypothetical protein	0	0	0	Function unknown	POORLY CHARACTERIZED	Bact Cf tr|A0A0P6XLT9|A0A0P6XLT9 9CHLR Uncharacterized protein	2e-23	0	0	Absent	Absent	0	0	0	0	0	0	0	0	0	0	0	0	0	0	0	0	3	0	PX only	_
ASAFind-Esi0019-0008	MGMGAFFLGLAAAPLFLCSAFVPPAGFRSSASTAAAAGGFPASSREGPVLAAERLPLFMSVAGNGDGDHAQHQPDQKEARSSRAQFVGRVSAGVVAATAASGLAAGGLGVGAGPVFADSTGKYSSKATARKRYLPRIVKLVNAFQMLKKDIASGSASPKSEFFVDVLADSVSAMDLYGSSMKKGETPDSKSRALQQLAQDFGSTCTyesKSLGKKGGEEEASKAYDKASSILVKYLEGVELDPLGSDVYN*	Hypothetical protein	0	0	0	Function unknown	POORLY CHARACTERIZED	0	100	0	0	Absent	Absent	0	0	0	0	3	1	0	0	0	1	9	0	0	0	5	3	5	0	PXR ancestor	Pelagophyte/ Dictyochophyte Ancestor; _
ASAFind-Esi0019-0065	MAYCRLLLQGLLLSVALGCNALPGWSRNSVGAAVQPHHGLAWTSRTPTTRTLRRQFPVAAAVASTSHLTTGRTASGVMENCMEACLTTMQSFIGGTIMGCVIGGVMGGSFGRVPDVGWLKSVQTKAVEMGGNWGQLSAAFTGFTSISTVIRGRNDKWDQVLGACGAGAFLNRAKGPQGMAQGAATYGLFSLIFAFPSGQDDELDVVDIPVDAPKTR*	Hypothetical protein	0	0	0	Function unknown	POORLY CHARACTERIZED	0	100	Pen_fso_g13136	1	Absent	Low confidence	0	0	0	0	2	0	0	0	0	0	5	0	0	0	0	0	3	0	PXR ancestor	Pelagophyte/ Dictyochophyte Ancestor; _
ASAFind-Esi0019-0089	MGKKNVPLLLVLTLSCSESGLSFLRPHVSSLPHLSQAPSAKTSVTRRQAAATIPGGVPSGKLERGAPTSKTSDQSPFPNQSPPPPPQSVNPTEATPGSTAVTRGSATQVKGKGASGTPKTAAAGKAAAASKGTVGPSAVSPKAAVAAGTTQGSAAAVGGAAGAKAGGTAAAAVEKKTAVSAKEREEVTATDKPTEDKKKGLKAGPETTAAEKVLTLVEIGLVDKEEASTYYEALSDLERTTQEAKAAAAAAAESQPPAARSSSASPFSPQEGPLSLVPFPAVCAALGAAGTHSLHLAGALGTAFSVFGAVAGVALGGLVVIGDDPLGRAARAAGLALARSAGAAGGAAGKSVSESAAGAAGAAVGAVEEAFVKAPANFVAGVASSISSAVSSAVGSVTA…	Hypothetical protein	0	0	0	Function unknown	POORLY CHARACTERIZED	0	100	0	0	Absent	Absent	0	0	0	0	0	0	0	0	0	0	0	0	0	0	0	0	3	0	PX only	_
ASAFind-Esi0019-0090	MAPKLFAVLFALYCACASAFIAPSAVKSGSFATPAVRATSMVAPKMTMGLEQIADVLPLVPSEAHNAGFEMANNPLLLSVSADSFGGLIGPIGGCLAVAIFIVVMAPPRVD*	Hypothetical protein	0	0	0	Function unknown	POORLY CHARACTERIZED	0	100	0	0	Absent	Absent	0	0	0	0	1	0	0	0	1	2	2	0	0	0	0	0	5	0	PXR ancestor	Pelagophyte/ Dictyochophyte Ancestor; _
ASAFind-Esi0019-0095	MKVALDVHMFLLGAGVLQLSQAFVPPPSPALIAHTAGSSARHAACGASRLRRRRSAGVAQMAAGDHGAKLNKGFGILELAGGLVPQGGLVKTARAGWKFVWLQMMRELAPQSPDGAYVRPNYGFRGWIGRGAFPVEPGRYHVYVGNTCPWCHRAVLAVVLRGLSPAVTFSYMDDNPDKASRGGWAFTRDEPDPVFGCNDLREVYETCSPGFKGREGC*	Hypothetical protein	0	0	0	Function unknown	POORLY CHARACTERIZED	G1 tr|E1Z5X8|E1Z5X8 CHLVA Putative uncharacterized protein OS=C	2e-52	Pen_fso_g15734	0	Absent	Absent	0	1	0	0	0	0	0	0	0	1	2	0	0	0	0	0	4	0	PXR ancestor	Pelagophyte/ Dictyochophyte Ancestor; _
ASAFind-Esi0020-0020	MKLATISLFGLAVAMSEFRFAYGDQCPALEAAVEEARMDVETASSNVETARQAVVAAEDELDQRTADLAAAQQEFAGCQGWTPTVGQTWNYHLNVGENLPKPGEVTDDTPEADVYMIDMDSDGIEDTIEALHSDGKYAVCYIyesTWEPWRADKHEFPQEALKNNLANWPDEQWIDIGYTGKGQTDKTVMDIMKARVDRAASLGCDGIEPDNMSVAFEDSGYTGIESVTQAKNLEYNEEFAQYVKAQGMKVAMKNLIWETTEVNLKEHAQNYDFAIVEECAQYNECGLAEEWNMGDDVSPKKPVFHVEYRESGRSSIRNMCSGKANSDYKDFATIVKTYPVWGPYCTCDESNVWRCARSLNRDF*	Hypothetical protein	0	0	0	Function unknown	POORLY CHARACTERIZED	Other tr|A0A0N0DBF4|A0A0N0DBF4 9HYPO Endo alpha-polygalactosami	2e-35	0	0	Absent	Absent	0	0	1	0	0	0	0	0	0	1	0	0	0	0	0	0	3	0	PXR ancestor	Pelagophyte/ Dictyochophyte Ancestor; _
ASAFind-Esi0020-0045	MSMLQWSVLLGVLHKAAAFVLLPPAAGPTASSTWVRSTCGSSASSASAWTTYPTCMLRGQAAAVAGAARASPPDRPASTANRRRRPTTLAAGADGCFHASPGRRSGGSGEGGRRKLGGATGRTSTMRKSSTLEQDGVEDNEGVVDFSSVGPPPPAPVVEEEEEEDDGEPDPAKDLAEVVMQAIFEWNMKNDVVDAQRPTVDLDAVVEETYEEAMRLYEYYDQMNEEIAKQEREEAEKAREAEGLPAVVDADLAEDEESGTPYRPPAAVTSIFEPSFEDDEEMPVNLEEPDARTVALARRQEYLYGFRPSDLPREVLDEVEAAGPETRKLAYVRLLAGISSSPYQDNLHLARQLRWAAGVLMPRDNAEGGALSQSVTDEELTAANVLAVKTLVNVTEAYP…	Hypothetical protein	0	0	0	Function unknown	POORLY CHARACTERIZED	0	100	0	0	Absent	Absent	0	0	0	0	0	0	0	0	0	0	0	0	0	0	0	0	2	0	PX only	_
ASAFind-Esi0020-0082	MVASWTKMFLVSGLVAWSAISSAWGAIDVSLSEGVGEQGTAEGANIGEPSNRRRAEEVRAHGNRNGCKKDYPCGTGSEETKIIVFGDSNSDAGRRFDAPNVYPFSDIGVYPWEKVYDADGEGMVDVYHEGTNTNGKVWAQYLNIPNVQNYATGSGTATDTFRSQQLCTGYTTKADKASRRTGTLGEQMTKYLKDFSLEDGKIGCSSEYTHFIGIGMNDVSNVAEAMQRTALAEYLGVTYTEPVSVDDMNFVTMMQGVTDDIVAAVATLIEMGVTGRILVPNFPSPFGVPAFDSPDVYYGLTLAEFYDQFITTMNTMLDLKLSALSSAGEDQVRVLDLYSLIDSSVHDRDIFNEEGFKTSSTPEQCLTYNFHVDSSTDIMGSQAQALRGKLFDWAQCDNY…	Hypothetical protein	0	0	0	Function unknown	POORLY CHARACTERIZED	0	100	0	0	Absent	Absent	0	0	0	0	0	0	0	0	0	0	0	0	0	0	0	0	3	0	PX only	_
ASAFind-Esi0020-0134	MKALGLVAVSGMISVSTGLEGTCVDLSNACREGAPWLVKTGRWSDKIPLRLRQFWPLGREDRRTLQLAPSRLIQRRMVKALTILHNDHIGEDFAWPVGVEKVNFKYKDLGDVKWPTTMTEVRLSWDFAQAVEHIVWPKSLKELDFGNYFNSPVEGVDFPDGLERIRFSRCFNQPITEVKWPSRLLVLKFGEKFNRPLNGVIWPDTLKYLDFIGQDFNQPIHVTPLPRDLEVLMLGDSFDQPLDTVVWPKGLLEVFIGHGFTEPESPRLADVVWPSSLRMLSAPRMNIGHLPKDCCRDFVGDSDDDEFFEVPWLVGEPWPLGFAGGGGVFGMGVLWDTDSD*	Hypothetical protein	0	0	0	Function unknown	POORLY CHARACTERIZED	Virus tr|E3T5V1|E3T5V1 CROVB Putative uncharacterized protein O	2e-37	0	0	Absent	Absent	0	0	0	0	0	0	0	0	0	0	0	0	0	0	0	0	3	0	PX only	_
ASAFind-Esi0020-0180	MTCPGRRKPLMRRAALALGLLLPSLDQVSDAFVFHAPVPSTASPCDHAAFESVGLTSNCLLKAWSSRTSRTGRKAPAPDGQRHQGKARRGIRPALMSFEPGVEAAAASAGGGDGGQEQGFDGDMAPVDLDQAMGSFSPEWANGTARVEAKEQLIKGSVIAANQTVFPYSIDSFPPLTNSEVYYNGTSERYWWNQNADAVSVYVPVPKDFDAEKVEFVAKTRHISLKFDGEEVLAGTPFYRIDGYDSLFVLDSDNDPPYVQLELFKVREYQNWEDFLLEKSDFTPGGAQ*	Hypothetical protein	0	0	0	Function unknown	POORLY CHARACTERIZED	0	100	0	0	Absent	Absent	0	0	0	0	0	0	0	0	0	0	0	0	1	0	4	1	5	1	Ancestral	Bolidophyte/ Diatom Ancestor; _
ASAFind-Esi0021-0098	MILPASFVGATLVFFSSHAEAFITNGRAPLVQACYRLHGRAATPVPRAPRSRVLMVSNQDGVLMDEFGIPIYDENGEINDDQLDDYQKNPDGLKEGDPITVIAKGLTFYHVRGHKDGFDPEGCVGQISSLYIMSKKYEGEFSTAHRPVVCTFTHPKKFKAHLEFGEVRKATPEEIEKNQQLIDAQNALDAIEQAKRDAARAAKEAEEAAAKAAE	Hypothetical protein	0	0	xbj	Function unknown	POORLY CHARACTERIZED	0	100	0	0	Absent	Absent	0	0	0	0	0	0	0	0	0	0	0	0	0	1	0	0	3	1	Ancestral	_
ASAFind-Esi0021-0157	MRLVNLFFAALAAPLGAQGFVVQHRTPLVASSRRVGSMTPTMCVPKEVAAAIVVAGAGYILTQGVPPAKAADMVPMSGSATVCITREVDGAPQLDGPGFVRALEAKSVLSHESFAQCVSAAARSTCACRRSFWPELEE*	Hypothetical protein	0	0	0	Function unknown	POORLY CHARACTERIZED	0	100	0	0	Absent	Absent	0	0	0	0	0	0	0	0	0	0	0	0	0	0	0	0	3	0	PX only	_
ASAFind-Esi0022-0054	MKASCALAVVLGLCRGPTAVVSFLPPPATALAGAKSSAPVAAGPLIAASSVAAGGRGSRLAAAREDCKSCMEAELLEEERKAAAKGGGAEGAATRRAALEEYNRREKARNTKIAFGSFLSAVGLFFFQHAAIAPAQANPVVLLRAMETSSAPLATALTNGKPTVVDFYADWCENCKAMAPSMREIEEQFKNQINFVVVDGSAEKNYDLVDAFRVDGIPHLAMVNGNGEVETAIIGAVPKDVVVDDIKALLAGRPLPFKGFDMFEGEDHNIKGQIEIDG	Putative protease Do-like 14	0	0	0	Posttranslational modification, protein turnover, chaperones	CELLULAR PROCESSES AND SIGNALLING	Cyan tr|M2XBL3|M2XBL3 GALSU Phosphomethylpyrimidine kinase OS=G	2e-85	Pen_fso_g8661	0	Absent	Absent	0	0	2	0	2	0	0	1	0	0	6	1	0	0	4	1	5	0	PXR ancestor	Pelagophyte/ Dictyochophyte Ancestor; _
ASAFind-Esi0022-0100	MKTAALSLVALTCSCANAFTVSPAALRTQARGRSNTATSSTSLRMGWSLKEADFIPSEEWLGEYLGEQGLRYRMDKTEKEVAEEGDYTLLEKIFGQTSNNAERMKLKAEVLAKADIPTNPSLYKTWTEKYGYGRFFPVYVDKSGLSDDTPAPAKAAKTVAPKKAPAKKAAAKAAPRAAAVKVSSRPAAKAAPKAKAAPKKAAPKAAPKKAAPKVVAAAPKPQGNINNLPKAL*	Hypothetical protein	0	0	0	Function unknown	POORLY CHARACTERIZED	0	100	0	0	Absent	Absent	0	0	1	0	2	0	0	0	0	2	0	0	1	0	14	2	5	0	PXR ancestor	_
ASAFind-Esi0024-0144	MKSVAFFVALFAATDAWRTVEVPEPSFGSRFTSIKEEADRFSAACRDALNGEGPTFTIDVSDHSLSDGVGSLNLEGRFQREVVDNVDCGVVYKFNECRGMPTSLWVSTTQDLGDDMTANLRADMDIDSKNAVIDCRVNSGRDSVAVDFDTADSTMGPLRITKHLDLNGRKVIVQPTVDVQGKTGEVVVAAELDGDVTSAELTVNHAEDSAVLEVCHRLDDNNVISPKVDLKTGDIAVRLNRSLGDARAVKFTAQRENVDWEYLEGAWVVKGNVPLTSNGATGAISFKRSITL*	Hypothetical protein	0	0	0	Function unknown	POORLY CHARACTERIZED	0	100	0	0	Absent	Absent	0	0	1	0	0	0	0	1	0	0	2	0	1	0	0	0	3	2	Ancestral	_
ASAFind-Esi0026-0066	MLFSSHHSEYKVLEGVLVLLIGVLSTFWLPLPLYRLREAVTCRRRRLRLLRQSEESGGKVDVGADSKAIRPVGGRGAGNGGVDGQTTEGAAESLTGQDPKSAAAASDGFPDLGRRYLDFLAQALGQSHSAAAAAIAAPDRRTGLPRNGGGHPEGCFVDVSAYDEVVLTTEWEADGLLAACLLFSVVTAETKRAPFASDGTKRPYPLRTLIVGEGKASQAREALEAMRRTKLVPPDCRVDVLEPGEGAAKGEKRREDRGIEEEEEEEEEGEEEGGGGDGVWRSFLGSCSMLLLLLRSTLRWLSGRRRGLARGQGEGGEGSGSGHSLRRQWHRRPSAGGDEELSREDVEEALARVNRVLVVQLEDLVRPYGFPRAIAPDRTPTLAAAVAGARGVLPSCLRR…	Plexin-D1	0	0	0	General function prediction only	POORLY CHARACTERIZED	0	100	0	0	Absent	Absent	0	0	0	0	0	0	0	0	0	0	0	0	0	0	0	0	3	0	PX only	_
ASAFind-Esi0026-0166	MVELCNAERLGWAVLTILTAFVAATPRLYSIFLHGKLRPGASTTSEAGFPLRWLKVEVPKRLFSHFYFFCLVSSALVFIDTILYGGSLFVGSVQGKSVCSRVAGRSDQVLELGVESLLCLLLLNLHAARRLWECVMVSSWGSSRMSLAGYAAGVVHYQLMVFTVLVEAPPLGLLAEEAWSRSSGGASDIVLALATSVKLRHAVAMGLFIIGFVRQHEAIRHLASLKGNVGTKATKYAIPTAGWFRYVSCPHYFAELLVYGSFVLLGSFKGRGLGQGYLVAFAWVFANQALVAGWVQAWYQQKFEDYPRDRRRLIPGVW*	EGF domain-specific O-li	0	0	0	General function prediction only	POORLY CHARACTERIZED	Other tr|C3ZNF6|C3ZNF6 BRAFL Putative uncharacterized protein O	6e-30	0	0	Absent	Absent	0	0	0	0	0	0	0	0	0	0	2	0	0	0	0	0	2	0	PXR ancestor	Pelagophyte/ Dictyochophyte Ancestor; _
ASAFind-Esi0027-0021	MARSAAYVLAATAIVSSTTAFVPMGGARLSSAPQATAERRSATCRRGRQTDAAAAVAPLSMAIRAVESFNADFELEEKTAATLDGYLRHKDMIAEVCKQFDCESAEYVGEIFQPVPYSQATPQGMPKDIEEKFFLNEQYGIANIPPVVMFNAKIFKPSRLCAVYKVDGLSEDAKAVLNERILRLRENEKRKKEEAELETPWDDIGSAFTEVHNMPVGSDDDDVDLDSMVV*	Hypothetical protein	0	0	0	Function unknown	POORLY CHARACTERIZED	Bact Cyanobacteria tr|A0A0C1XAA2|A0A0C1XAA2 9CYAN Uncharacteriz	7e-27	0	0	Absent	Absent	0	0	0	0	0	0	0	0	0	0	0	0	0	0	0	6	5	0	PEXR	_
ASAFind-Esi0028-0091	MVIFVSAELPVALTELIDPEIYDLETLPAITKDATCVDWAAWIPPRSRPAVVMQVVSEGYIDIERNFIRLMERNSGFTRRNIYLMCMDDASKNFFDTKMGIRCVPMSALDLPTHEHIWQLRVRVVSCLLEIGNVDVIMSDADALWLADPAKDLFSRGDGGRGDIVASRGSWPNDQWKEWGSTLCMGFILFRARNVAGMKRFLDVMADLVVQNKDDQISVNRAAKQLGIVWDKNSDMRYEESTGYGRGIIAGLGTSNNSTSGGGGDLFIGQTGHGVVVGRGTREVEAPFRVTLLPHSAYTRLCGRRTLSNQTTVVAHCYFPQKEAGVKTSWMKKANLWSVQDDP*	Hypothetical protein	0	0	0	Function unknown	POORLY CHARACTERIZED	Other tr|F2U1B4|F2U1B4 SALR5 Uncharacterized protein OS=Salping	7e-18	0	0	Absent	Absent	0	0	0	0	1	0	0	0	0	0	0	0	0	0	0	0	2	0	PXR Ancestor	Pelagophyte/ Dictyochophyte Ancestor; _
ASAFind-Esi0029-0013	MGPLLLLFATGLISCVICMYFKFILPATATFGSIPYLLHATWALFISFNLFFNYYHCAFTHPGKPELFLPSSCMSDSDDDLTEDDEETGGRCHGSVVERTRPLLSITEGAAISRVNAGGGNSTAAADGGGEGGRNSSNATASRGSMHAGGGGRVRVRCGYCKKCKGPKPARAHHCHVCDQCIVNMDHHCPWMNNCVGYLNYRYFVLFLMYMFVGCVYAVLVSAPQFMAMAKSPGARRKPSPLEMTQHSAIMMTFVLALSVGVAISVLLGWHIYLICSAQTTIEFYQNQSHRSRARQWGELWSNPFDVGCKGNWQQVFGPQPFLLSLLPSRRPPPPPLIDFFPLEDEDQDQRQRFSDEGEWTVDEPMSAVV	Probable magnesium transporter	0	0	xbm	Inorganic ion transport and metabolism	METABOLISM	Strep tr|M1AJ30|M1AJ30 SOLTU Uncharacterized protein OS=Solanum	2e-23	0	0	Absent	Absent	1	0	1	0	3	0	0	0	0	1	3	4	2	1	3	0	16	0	PXR ancestor	Eustigmatophytes only; _
ASAFind-Esi0029-0077	MPGTVMAMLAAFRPFTTQKALLSMLTLSAALSIAWSVLAYEAWDLLHGTLDVSVSVALRVAFYGTDFFLAATTFTLYTILAKFWADLAFSARQGAGASRPLGGGDEYRPRGTPTLIWKITRGVQRVSSTVVFAAAALATVFQAVLVTLDSMYLNLWTAYVEGGVFILAAFVMVTAAYYAVVELRLVPIELPTRRRRVFRVVAMTGSVAVCLVLRAVVLVWAAGKPIFVNTDLEMLALLGYWVLLVALPSSIVLAYNRVVPLSSYSGGRGGTGNVSLRWTAPDEEEEEPLIPPGIATGTRFDGSNTFAGSRLPTVHS*	Hypothetical protein	0	0	0	Function unknown	POORLY CHARACTERIZED	0	100	0	0	Absent	Absent	0	0	0	0	0	0	0	0	0	0	0	0	0	1	0	0	3	0	PXR Ancestor	_
ASAFind-Esi0029-0126	MLQRSMPVQPSFGIVGVMSVISLLAVPTGLAYETRPMVGLDLVQDRSVEVMESMRADMSINFMEAALAQATLASGTGDGDDKRSSSEASRGESAVFPSYTFTDVDGVLHTCTVRERMEQAESPGKKSDVSTALDPLEGSCATLSHGYWSYKWCHRKDVTQFHKSEDGATTTVVNLGTHTRTELKRVNVTPTKADGASADSSDSPHEAEVSRALNNNKSKGGNDGGRHESQNDDLFQGINDVSELAAVYDYYEGGDVCEETGARRFLKTTITCCTANDVSAGGESADPLAILVSLQEVSICSYLVQVCSRLLCPAATDGLTLGLGQEAVVSSGVVVTGKVGGVLGLLQELEACFPPKKETWWAYKLCISTTGFSQYHEDLLRKADGSLMSKITVGLGRIT…	Ribosome maturation protein	Ribosome	0	0	Translation, ribosomal structure and biogenesis	INFORMATION STORAGE AND PROCESSING	Other tr|B3S8G7|B3S8G7 TRIAD Putative uncharacterized protein O	1e-07	0	0	Absent	Absent	0	0	0	0	1	0	0	0	0	1	1	0	1	1	0	0	3	0	PXR ancestor	_
ASAFind-Esi0030-0021	MTRIMRKAKTRETPRRMAWFTRTSLLTMLWLTSLWPLSPSLQTDMHPNLDTHDDLSTKATTIKAGCGDRSPV*	Folate-biopterin transporter 1	0	0	0	Coenzyme transport and metabolism	METABOLISM	0	100	0	0	Absent	Absent	0	0	0	0	0	0	0	0	0	0	0	0	0	0	0	0	3	0	PX only	_
ASAFind-Esi0030-0106	MGKSGRTLLVALLALLVSPDVLGFSLSPAGARRSRQQHQRAPRGKRSSAARTLNMAADPRFDGLVDRVETAAKAPRESIPVFKSQEADAPATIAEVKEQVAPAATKVVAEQRPPSASAAGSGQAYDSAVSVGSVGLQVAEGLAVLAAVPAILTALNKQKATQERKDKNQARADELAKGRQARADAKAAALAQAAIDRKEKQEGIAQRIEAARIEEERQESVRQMVMEAQVKKQAEEAAAAKIAAEEAAAEKAASDARREASRKEREIRMAAKAAEEAKAAEEAKAKQEAAAAKAAEKAKAAEEAKAAEEAEAKAAEEAKAAEEAKAAEEAKAAEEAKAAEEAKAAEEAKGAEEAEAKAAEDAKAAEEAEAAAEAKAISIQIAQTEKAKAAKAAEEKAAE…	Collagen alpha-1(XVII)	0	0	0	Extracellular processes	CELLULAR PROCESSES AND SIGNALLING	tr|K0FNK9|K0FNK9 BACTU Enterotoxin OS=Bacillus thuringiensis MC	5e-10	0	0	Absent	Absent	0	0	0	0	0	0	0	0	0	0	0	0	0	0	0	0	3	0	PX only	_
ASAFind-Esi0030-0181	MVPRLFAACLALVVSYAAGFVSPAPRASFPSTTRARGITAVDLLPGGASGGEIATAIPDASSLLLQRVGLADVGGVHADVVGPAAAAADGGEGVGSLVSSLLLASAAPGNPSTASGLFGIAALVIALGAGVLVASTVTGKNGLGAFLTQEKGSNPFYQDTMAKFTPKTPDILNKIRLPDLDFVDVYNQPPAPDDYVDLEQDVTFDAMANKGAPDADTVATAEALRQKLLMAVQAKDYDLASSLERELATFLRKNGMGFEGDQ*	Collagen alpha-2(I) cha	0	0	0	Extracellular processes	CELLULAR PROCESSES AND SIGNALLING	0	100	0	0	Absent	Absent	1	0	0	0	0	0	0	0	0	1	0	0	0	0	3	0	3	0	PXR ancestor	Pelagophyte/ Dictyochophyte Ancestor; Eustigmatophytes only; _
ASAFind-Esi0031-0037	MTSEARRLLAAYPGALVLLVARALLYVVTLRGLIGMVGGGGGGGGGLLLDGDGEEGEAEVTEAPGGAPKEPGEWEGHWSPAMDDGEGGGGGGGGGGGGNGRRPRKKISPLADRGVLLLLVLLHNRSRGNAFRAAVASFVDADLEDNLPGGSFGGGGGGGSGGSSSAAPVVSSSPSAAAATRMRVSFRGLFEAFASTLEGRSSSSGGGGRGAGVGGWGGDGAAAGEAESVGREGVALLLYSLLQANPGFLRAAVVRSDADALLLPLLRTLHDCASPEQQQQEKRRWVTKKAAAAAAVGVDPSPPALYVPAIVLLLFCQDSAFNRQSFRQVVQADVQWGAARNLRGSSLGSLVVLSILRCLGHNLKRLKDGYLLENCLAVLVNLAPQAEHLQPYAAERLVA…	Hypothetical protein	0	0	0	Function unknown	POORLY CHARACTERIZED	Strep tr|A0A0D3C7G7|A0A0D3C7G7 BRAOL Uncharacterized protein OS	5e-32	0	0	Absent	Absent	0	0	0	0	0	0	0	1	0	0	0	0	0	0	0	0	4	2	Ancestral	Pelagophyte/ Dictyochophyte Ancestor; _
ASAFind-Esi0031-0056	MRSSVVLICAAALSLANGVNAFFVPAAARLVGGASSASRVSHIVSTSSIAHGARCSCASCAGVHGRSCSCPSCSSAGISGRSCSAGCRCTGCSMRMKAQRDREDTTSPVGQRATCQCPDCGVLKSRPRSRGAASSVMMMSMGGGEGEGVLRQRLADEPESVQFEDTMAAIAEGFDYVPKRL*	Protein disulfide-isomerase	0	0	0	Posttranslational modification, protein turnover, chaperones	CELLULAR PROCESSES AND SIGNALLING	0	100	0	0	Absent	Absent	1	0	0	0	0	0	0	0	0	0	0	0	0	0	0	0	3	0	PXR ancestor	Pelagophyte/ Dictyochophyte Ancestor; _
ASAFind-Esi0032-0072	MEPPRHGDSSSSRLESRYLLVLPVLFYEFLALALIRGLLPTLMLDFWGKWTYTVIGVIDTGKGLLAFVACPMFGRLSDVIGRKKCLFVTVLGTASPVIALCISNNLWIFAGAAAFSGCFAATFPLVFSYIGDLVPPRRRAPAYGLALATFGLSFSLGPAMGAYIALHHGNEAVFLCSVLLIGIDLVFIAVYLPESLGAGEELEFEGAGGEEAGGGLRKELQRSRTASYGGGDALGAFQWNPLASLKAFSGNPLLKTTAKITLLYYTSVWAVVSTLMVYVARQFQFGPVKIGQLLSAFGVCTMFAEGVLVRWMVPKLGEKLTLQIGLLGFAAQCVLLGLAHSEWMVFASMGGSLLSNLVYPSISSLISRSVATSKQGEVLGAINGVRALTEGFGPLLFSC…	Hypothetical protein	0	0	xbn	Function unknown	POORLY CHARACTERIZED	G1 tr|A0A0D2LB89|A0A0D2LB89 9CHLO Uncharacterized protein OS=Mo	1e-31	0	0	Absent	Absent	0	0	2	2	2	0	0	1	1	1	7	2	0	2	5	2	6	2	Ancestral	_
ASAFind-Esi0033-0091	MLSKLSALLFFAALVGTSLAYCPNSCSGHGSCGTNDQCTCYLRPNGDVAWIGADCSLRTCPKGAAWAKEAVAANDAHPEVECSAKGTCDRATGICTCFENYEGVACERTICPNDCSGNGFCFTEKQLAADAGGTYNTPWDAEKQVGCKCDAGFRGPDCSLQECPSGADVMGGDGSIEGRDCSGRGICDYTTGLCGCFLGFYGTMCEYQTILS	Hypothetical protein	0	0	3aq	Function unknown	POORLY CHARACTERIZED	0	100	0	0	Absent	Absent	0	1	1	2	0	0	0	0	0	0	0	5	2	18	7	0	3	15	Ancestral	Polar/ Pennate Ancestor
ASAFind-Esi0033-0112	MVSLKRALRLYLQQAPLEALVGELKASAAESRGEDETGLRSSTSSLSSWTSLGFQERVATELLDCPIAAEFTPRLEYVSRVTKVLLEAVETAGDEPAEGLLLARMACVSSLRGGGGHSDDTAFESFWFPRRAALCDIISTGSDYSAKGFQEEEGGTFFSFRVANRDNEVGLRVWEAGRALAEFCLAHSGLLRGKRVLELGAGIGMTGMAVAATCGAAEVVLTDYAPRVLANLHHNLEINRALLEAGAGQSNGNNDKPSTTPSGVSVRFLDWTDYCHHKASSVPPAGGSGGDGGGGGGGGGGGVRADATSGGTADGSRADEDDDGGGGCLGGGCSSTAAAAAVGSGEGGARHTGSGGGSECGDGGGDSLGMPEVVLAADVVYDVKYHSALVGVVVETLRR…	Hypothetical protein	0	0	0	Function unknown	POORLY CHARACTERIZED	Other tr|A0A023G226|A0A023G226 9ACAR Putative secreted protein	6e-13	0	0	Absent	Absent	0	0	0	0	0	0	0	0	0	1	0	0	0	0	0	0	2	0	PXR ancestor	Pelagophyte/ Dictyochophyte Ancestor; _
ASAFind-Esi0035-0092	MELLRLVIANVLGNVVTTLFLGVLVLNYILWAEYVVTLLWAFILAQALHSPKAKLIRAIKVLSQEDARPMVFVLWDMMAGPFRRMHADGRPVYEMVFVWALDWCIESFALVGLISCTSRVSVGLLVATSLVALLCYGLLYVLDRRVFAYRRVVSDNTVACTLLITTFFASVSFIVLFLGLESVLEGLSAGKDVSTWIQTMLDIESNSESEWGKNFVRVTEFAQETASGLASKYNETAWYPVAQNAISNYFEHGALTAPTETCTDEPTGGAVSGLLGAVGGVSGVIEHVSSLNISMEHVVNYGEPGGKIFASGATLLASFGSFLIMVGFKVVLLFTCVFYMTSHDDFLERNIGDFLPVSQADQKRAMKKLRGAIHGVFFMPCKVACLRGVVTLFSFKVLQ…	Hypothetical protein	0	0	0	Function unknown	POORLY CHARACTERIZED	Other tr|F2UKC4|F2UKC4 SALR5 Putative uncharacterized protein O	4e-26	0	0	Absent	Absent	0	0	0	0	0	0	0	0	0	0	0	0	0	0	0	0	3	0	PX only	_
ASAFind-Esi0035-0129	MSVVVEVLLLYGAALSAVKAFFPRSPSDENIHRKTTRPRPRSVVNRQERALVVWNPPANAAVVGAESHALPPARETALVVWSPPTDLMFPLGAGTSRYLRTLVFPSSGAANPFPRQTPISEITGLRMATHAHRPTPAVLLLGASQPFPWCPVRLATERCPLPIAPANSASCGEEDKELPTAAAQPVTGASIVANVVGQLGIDLVFPAVGIAVSARAGRRAAAFSSSVFRSLENSRCDATAAVAGQQPHHSSTGSRGRTSATGERRTRKSSRSRSPSLPPRSRGRPQSPLRSVSPAPRPVAVGVFPYRPVAPSSPLAMENSAVDDDLCAVSAMTTSPLISALSYLACCYWW*	Hypothetical protein	0	0	0	Function unknown	POORLY CHARACTERIZED	0	100	0	0	Absent	Absent	0	0	0	0	0	0	0	0	0	0	0	0	0	0	0	0	3	0	PX only	_
ASAFind-Esi0035-0132	MRQWRRSRLDWGSLGGMVRLAHALALTCFLRQCGAFHPVGAPPSPAVSSSFRQPSTLTTCCGRAASATSPRRLVPSASLACPTPPQAARLHSSNNPGDACRPEGHRNRRYRRRDDGTEWRLRRRPSLTSLSAVREGTSSSSSAPAPAGQDQLEGEEVGWGLPASREPEPGGSRETKNKGGGEEGGKPVLEKAGNALKAAFNAFMAASTLASLVLAAEAVWQLHGAPLTLSNAVPTLTKLLPLTGIGVFGAAQLVGLVARVVRVIVTLPVMVSGTWVILQNAPKQTRGR*	Hypothetical protein	0	0	0	Function unknown	POORLY CHARACTERIZED	0	100	0	0	Absent	Absent	0	0	0	0	0	0	0	0	0	0	0	0	0	0	0	0	4	0	PX only	_
ASAFind-Esi0036-0047	MVSAGITVLRVGYVCLTNVYCLVTLSHISATWVLRKDFYFAVRSPVLMTASGLAGVLAGSTAVSRTVMFPGLRSLFILRIFSIPLTALCLVVAYILRGLRVIVMYTPSRRQRWGRYLKKEAAMVKVLLTAYVIVEVAAWIVVRHVGLARVASFMVTVVKIDTVVTLSASLALFGQLRRTQDVFKVSLEIQRAGACALLTSVMIMFLGSIPAGVLEFYLVLFYTVRFHVILWLTNIQPARERLGRRDATPNTRGIMAKLFPYVPWRKHGGTVAIDSAECMVLAASTHCSKSTVKLDDAMEEILRCPVLLEAFEEFCRKALCSESILFLKAAWAFNDSVYASTANEDTNFALFMDIFDKYIKDGSPFEINIESKTKSFIMKRTDKEAFKQLRLDDAARGLD…	Hypothetical protein	0	0	0	Function unknown	POORLY CHARACTERIZED	0	100	0	0	Absent	Absent	0	0	0	0	0	0	0	0	0	0	0	0	0	0	1	0	9	0	PXR only	_
ASAFind-Esi0036-0073	MCFERTRRQPQPFVLFFVFVNLKNAAFVFACVLRFDGHAWNGTVPPVGEQQIGQEIGRGGFGVVFQALNTATGDFVAVKRMEMDSVKLDAGASIKGEIDLLKKLNHPNIVQYIDTIQTSEHLHIVLEIMESSLSAMCKKFGNFSESLTAIYMTQVLEGLKYLHDQGVLHRDIKGANILTTKRGLVKLADFGVAMKLSDKQAFDVDVVGTPYWMAPEIIEMTGTTTACDVWSVGCTIIELLEGKPPYFDLPQMTALYKIVQDDHPPLPDGTSQALRDFLLQCFKKQAQMRKSSVELLRHPWLKNPTNHLRKGGAAAGQQGQGAGGAPAPAPAPKAKPKASPLSSGAGGARRGNIPPPAAAALAAANRRGAAEDGQGWDQDWDRELGFVAPSLAVGSLPAT…	Death-associated protein	0	0	0	General function prediction only	POORLY CHARACTERIZED	Strep tr|A5C5G5|A5C5G5 VITVI Putative uncharacterized protein O	3e-96	Pen_fso_g13567	0	Absent	Absent	0	0	0	1	0	0	0	0	0	0	0	2	0	0	0	0	4	1	Ancestral	Pelagophyte/ Dictyochophyte Ancestor; _
ASAFind-Esi0037-0078	MMVGSALAISFLVYRRGVHGFRSAAQVPASYFERRKRVRVRIAQISEAPAAPPTFDGPPKDGRGRIDAAGVEILTARPKGTDVLLHAEHITLPRRLLRLPPRSLLPSAGGSDAATFTLRLCGVSAESEGVLLARKELVKPLVGVYCDAELLFREQRSAASPSATSGVGFGIGATEQVSGPVAVCHIHRRRGVLWRDMLQSRIDPRAGFGEYIISQGLARLREEQWWAAADCNGLNPASAAVAAAVRPATSAASAQTHRHRTGAASTGWGGDDSEQPFPALKRLLEDREIFVAAEGDAKRASRGLWDLPQRGEEGGRRDSPAAGRAKGLTDGVAGIARVLTGLFGRWR*	Cytochrome c oxidase assembly	0	0	0	Energy production and conversion	METABOLISM	0	100	0	0	Absent	Absent	0	0	0	0	0	0	0	0	0	0	0	0	0	0	0	0	3	0	PX only	_
ASAFind-Esi0038-0016	MVLLRALLLGDVAKLVFPTHRCEERHREDRRHDGDGKGIGYILERSFGKVSEACSQRELPSISSSQQQQQQQQEPAATIDSGLRCLQLSLEEAFYLAHVDESLALAVPRANLVVPTAPIALPPPPPSPPRGRRGFEEPPGLLHDWHRRQHTTEEAEDAAGGSLSGEEAFGCGFGGGEEGGGGGGGGAPLLSAEEAWRYCCNRRPDFPAMFAVYRHFRIRSFTVDTGHKYGAHYVLYEGPPDECHSRYCVHVTGGGGRGDSWSHVKTMTRLMPDVAKSLLVCGVTYRPQGPTLETGLSPPIDTSSLAALAAAEVTALRFSRSRDSDGGGGGGGGGKRAAREKSGTVLKARRPVMESTGSSSGNSAKKKKKGKKIE*	Diphthine--ammonia ligase	0	0	0	Amino acid transport and metabolism	METABOLISM	Strep tr|A0A0D2TSQ7|A0A0D2TSQ7 GOSRA Uncharacterized protein OS	9e-14	0	0	Absent	Absent	0	0	0	0	0	0	0	0	0	0	0	0	0	0	0	0	3	0	PX only	_
ASAFind-Esi0038-0115	MRSYAVAAFFLASVVESFHVSTVGRPHEFHSSRSSSRAGASVSPLLMGAPSLPSAESLRKTAASTAAALLIAFSPAVASYQHAFAADRAGAQELSPAEMLVKKTTDMQRKRLKDESQKQLQGDVTMQEGDLIARVLVSIKQDLYDLGAPDTTGFPAVDTDDARLIVAAFGKDGPPVAAKRLAVKGRQFPVTVELTADDLAFPLTKDAWRLDSRSKEDIGLAVEIDPDGRAATLDSESLTGYGVSKPLRIGAQLERTEAAVELVANPQLKERAEQALPNEGIQQLERVDAMLDYKEAKAPKGGRAGRPFG*	Putative Cys-tRNA(Pro)/Cys-tRNA(Cys) deacylase	0	0	0	Translation, ribosomal structure and biogenesis	INFORMATION STORAGE AND PROCESSING	0	100	0	0	Absent	Absent	0	0	0	0	0	0	0	0	0	0	0	0	0	0	5	3	5	1	Ancestral	Khakista/ Hypogyristea Ancestor; _
ASAFind-Esi0039-0075	MKRAFVLTVLPLVSSASLAAAFVCPAPATATSAAFTPNRPRLAGDTSASSAAAAIAPLRPARDQHRQQRQRGRHLVASLGGGVPEVAAVVVSSTSSVVSWLVGALVAASIANFLQGRPYRDLGLTPDKILGVPAEEATADHVARLGKAGFMQLFYASQCPATGDLDGEYRARTLNMGVLHPITAIITHRIWGPGRWLGKGIRTGSREGYNLFTGSEAKGIGLPSDTQRERSFRFSQFSDSVFDRGVSSGLDYARAGKNGPLFGGMRDEVRKVNDKLFIGLGYIQAFGDTGNNIRHSTIGQGWHRGGGGVFPGRVLACVVAGRVA*	Hypothetical protein	0	0	0	Function unknown	POORLY CHARACTERIZED	tr|B8FC59|B8FC59 DESAA Uncharacterized protein OS=Desulfatibaci	1e-22	0	0	Absent	Absent	0	0	0	0	0	0	0	0	0	0	0	0	0	0	0	0	5	0	PX only	_
ASAFind-Esi0039-0106	MAKVGAIAGSMYHMAMFFLLSTIVLGAAFIATSMSSRFFKWSVEGCAAFGNGDVPGSSERIIVYDLDVTVDIGWREFTVTTLDQGTETIGECLEELKQGQTYyesDYQDNNASLAGLGMVASWALGVLVALYTFVALLGARHGQRRGGVSLKMLTKWCALFTVGLVTATTVFWWLVEGKFGKRQESLAPRLFQRVEEGAKLCSNSSTEDQCNEATWSMDAPGWALSMGVTAMFAFGAATFLLWIIAPRVDHLNSGIEEIEVAEPAKPPVGNIVMEKTPLPEEKTRGKDRRSAKTGVRAGGKAPSSTVQGGGPADAGPDPMTYALEEGRDEELGSVDDDDEEEVVYQNHQVHHAVINHSNPNPTQMVDDQGASQREGRAGSVPKEGGAARATPLFL*	Probable ribonuclease Z	0	0	0	RNA processing and modification	INFORMATION STORAGE AND PROCESSING	0	100	0	0	Absent	Absent	0	0	0	0	0	0	0	0	0	0	0	0	0	0	0	0	3	0	PX only	_
ASAFind-Esi0039-0133	MRVLGVVLFGSTTQAFLTVPPLTSPPSTACASNPQLHVPCARHLRLRWPRASSTAVRMLGGEDGGEEEKGYTDVTVREAVEWTMSRDSEFSYIDIRSAEEHEKLATVRGALCIPAFDLVMPEAEEQGEGLDDQDGDDTGYAPAYNFEESDYTVKPDFVDTMKARFDLDAKLLIGCKTYRSAKACQLLVEAGFTEIYNVESQIFMRTRAPEVWS*	Hypothetical protein	0	0	0	Function unknown	POORLY CHARACTERIZED	0	100	0	0	Absent	Absent	0	0	0	0	0	0	0	0	0	0	0	0	0	0	2	0	5	0	PXR only	_
ASAFind-Esi0041-0009	MAVVALLLLIVRSLPGAEAAGFWGLGSGRAGHGFLVGSDGPDDDDMAEVFAKFQEEQLWEDVEYAGMEVLEEEVAEKKTKEIFAQVAKGCSVGAQMTLIMGGGALLFRLLPILLGHDLDDDEGDDANSPYLLQLDGDRPQHASLDLPRGRRQPLLTNVPNEDAGVRLHGEETEGDGTAVVVGLAVAEGEGEGGGGALVAEAGGGVVVATRDGAEEEEEEEEEVGDVDVVVETRLRVSLRKARRLSRPFLKAMAPPLALLLVARLALGTVLARRIDPTLELLFGDDVMDLYSTNKKVINKVDMPFAKDAQDVPGRKKMKGKGVQRRPRPDGEEGRGGEGVETESEPEADL*	Hypothetical protein	0	0	0	Function unknown	POORLY CHARACTERIZED	0	100	0	0	Absent	Absent	0	0	0	0	0	0	0	0	0	0	0	0	0	0	0	0	3	0	PX only	_
ASAFind-Esi0041-0096	MASATRKLYLVAMMICATSLRCDAFSTTSSCSSSRVADQHIMSNSPTTRRTGRGRCGSSMEMKGRNEDGQKRRISSSSSGSVNRGGFVRAAAAAALTLTVAGHRTTSPARAVGVQPGERTTAPPNALLLVPALRAKLAVQSVLKLMKDPEKWGEAREALKSPPLAPADFKECFRTYSDADPEQHLAFDLYRIQAQDALKAVSELLAYLASEKNKGSKIDREDVEDLEEAGRSVLQGIDDFLALAPREDVLMVAKNTADQARTAQTARPKSTDAPAALGGGRELEGAVIGEGAFVAGAWVGK*	Hypothetical protein	0	0	0	Function unknown	POORLY CHARACTERIZED	0	100	0	0	Absent	Absent	0	0	0	0	0	0	0	0	0	0	0	0	0	0	0	0	5	0	PX only	_
ASAFind-Esi0041-0097	MLQPRRILLSLALLAPQLPRQPADAFAVPSAAAPAAASPRPKAPRRLLILPDARADLSNPDCWHHHLKANVVVADKDVEVTIEDMPDPYSFNTKRYETFWLNFMADELALDPGTLVVAHGTAADAVLRFVEKYEVWGAVLVCPGGEMYHAGERHGRAYVWPAVRRGCPWLAIVHGNGDPIMGDAEAGRMKGALGVPPLLFREADGGQQRLRDHTGSLREVEELVLSAF*	Hypothetical protein	0	0	0	Function unknown	POORLY CHARACTERIZED	Other tr|C3YA81|C3YA81 BRAFL Putative uncharacterized protein O	2e-11	0	0	Absent	Absent	0	0	0	0	0	0	0	0	0	0	0	0	0	0	1	2	5	0	PEXR	_
ASAFind-Esi0041-0122	MLSRRPTGLRGRSSCRTGRPLLALFLAALLVVLSPASAFLSSSPPRPSSSASSSSRSAKRAERLAPLHGIKRKVKVEMEENFSGKVVEPAGAATSMFGSDANALFDVIEKNKKKAAEAAAAAAAAAADGNGDDDGDEEGADGGDAGVGDGETA*	Hypothetical protein	0	0	0	Function unknown	POORLY CHARACTERIZED	0	100	0	0	Absent	Absent	0	0	0	0	0	0	0	0	0	0	0	0	0	0	0	0	5	0	PX only	_
ASAFind-Esi0042-0036	MFRIFDPYAMALSLLVGGVGFCTTFYFNTEMSEWGKDEIAYPMMAMIYVYARNARFFESDEESSAKILQGHGGGAAAEGEDGKFQAPSPVGVPGLVTVKGPPLAAPKAGSLAVVFFFATWSDSCEQVLPAFLAVAARYIDEGISFAGVTQEEEEELRYFVETYQRSLRPVTLLADEQGVLTAGYQGGHRTKTIPHCYIVRGGSGDTGAGAGFGVVEWHGHPARLEAALGYLMDDDEAREDTVEGKGVRK*	Probable dolichyl pyroph	0	0	0	General function prediction only	POORLY CHARACTERIZED	Other tr|A0A0L0HKE6|A0A0L0HKE6 SPIPN Uncharacterized protein OS	4e-07	0	0	Absent	Absent	0	0	0	0	0	0	0	0	0	0	0	0	0	0	3	0	3	0	PXR only	_
ASAFind-Esi0042-0083	MVPALCLLSIPPASALSLFGFGSSSDGAATEEARARAVALIRENAAGDEFTPPASGVGRRDAARFAAARAAGKLVCTSSSGEEGSTEISWDKINDNFCDCPHDGSDEPGTSACSNGVFECANRGHRSVRLPSSRVGDGVCDCCDGSDEPAGACKASCEEASEEWVAGLADRVVKVEQGTARRVGYAEAAVEAASVRTKEIEDIRLVTESARDKLAQAKEALKALEEQETQQKNEKLAEAEKAVSERTRGVLEDPERLAALAVAVASADEPSATLETLCRSVLDGVDVGVALKDLLDEGKKKDKDGSKKKGVPGVGVGEEDAVDAFLSAEDEDLEAGYDGHLGGLGGYDDMMADSHAGGEGGGDNEGNGEGGSTKVGLDASDGGGHREAAAGGGKEEESE…	Hypothetical protein	0	0	0	Function unknown	POORLY CHARACTERIZED	Strep tr|A9SLW4|A9SLW4 PHYPA Predicted protein OS=Physcomitrell	5e-49	Pen_fso_g3824	0	Absent	Absent	0	0	0	0	0	0	0	0	0	0	0	1	0	0	0	0	3	2	Ancestral	Pelagophyte/ Dictyochophyte Ancestor; _
ASAFind-Esi0043-0015	MSHERVVEAVLWVIFAATLLKTVLVANALWSVASESGKKAVAAPGGQRSGQASSSGAGDQADRNTSLRPPPLGRQRAGGDRRTLPSKLSWRSAFFTAPRTTAVESMPGCRMSGKLVQSLGDDSVVVVAMFLRVPTGC*	Hypothetical protein	0	0	0	Function unknown	POORLY CHARACTERIZED	0	100	0	0	Absent	Absent	0	0	0	0	0	0	0	0	0	0	0	0	0	0	0	0	3	0	PX only	_
ASAFind-Esi0043-0133	MVQAVAPGRALTSFLVLSALASRFCSAFVAPRLGGPAPLRAFLRRSTPTFARAAATASIPPVNAGKRPTSLMMAGEGSKTRVLFVCLGNICRSPTAEAVFKQVTSKAGDADKFEIDSCGTGGGNPSWYKEGGESYHTGDSPDARMTAAAAKRGVMLSGASRPLTPGDFDKFDLVVGMDAANTKAMSTAAEHWGKSQEAISKLRTMTSYCRSSGDVKSVPDPYYGGPQGFETVLDLLDDACQGLLEKCRAGDA*	Hypothetical protein	0	0	0	Function unknown	POORLY CHARACTERIZED	G2 tr|A0A061R5H5|A0A061R5H5 9CHLO Protein-tyrosine phosphatase	1e-68	0	0	Absent	Absent	0	0	0	0	0	0	0	0	0	0	0	0	0	0	2	1	3	0	PEXR	_
ASAFind-Esi0043-0137	MKYSIVAWFVWLYTAADALISTAPIGSSAGASRRGRIHRHLSAVTLLTLPRRSAARQEMGTRRLCAADSIHKSYSMMCGVADYDQQELVLREFALPLQASPGSYERRVRAECLREGGEAATVVRWHISHADEATGRAHVEAVFLLATSVSGAETAIDEAP*	Golgi apparatus membrane protein	0	0	0	General function prediction only	POORLY CHARACTERIZED	0	100	0	0	Absent	Absent	0	0	0	0	0	0	0	0	0	0	0	0	0	0	0	0	3	0	PX only	_
ASAFind-Esi0044-0047	MVVASVSAVVVSVPVLYFSVKAFRHACQEGGIMSRILANLRRLAPGLSAIREPRNPMEIMEEGISFPPLRVIQLTFKRLSPQLRRVELRMIRTVKSMYVMLDQTLLGPASSSSKGPMDSMNDACSLVARTVATLVSWDASTAVISLVNPAKDVTDLFSDRAKRNGYDGMSRGRQTHFAALLHQRAIAMEEVIEQALWAGTMPEIPVGLRDVPSIIGLLERDDRINAGRVNDAGRGNEDLYGVTARKLQSRERLRVLRSTAVSTIESLTVVNNHRGQPADENG*	Transmembrane protein 2	0	0	0	General function prediction only	POORLY CHARACTERIZED	0	100	0	0	Absent	Absent	0	0	0	0	0	0	0	0	0	0	0	0	0	0	0	0	3	0	PX only	_
ASAFind-Esi0044-0058	MHLPKVLLYGILAFLAYAIPGTQARPFGDGPTWIRSCDDIPAKATLAGTTLTILSSIDCSANPKTIVVTGDTVVRSHAPMNTMGVALKVHPGAKLTIRAPTVMMKRREMDNQPILRVFGSIQFEVTRWLPEHLDGTLMDKHGVVAFEGQGSLESRNTIRYTAASVVVADPAAADQKEADLTATSMPTDPELRRKLDNRHAKSNRERDSATAVAKDMSTTNTAPTATVGDVADNKSSSSATTAPNRAAAFSTVADPNDNDDGDKTAAASEATPTSSTPATATAAPATPRTGTAANPSTRADVGNNPASGASMAEFMTSKAREARAVNDHGKKAGAGGGGERSSPIPVSNTWTTKKKARQHKEQQQEDRRHNNDNNNNNNNNNNNNNNNNNNNNNNNSNNN…	Hypothetical protein	0	0	0	Function unknown	POORLY CHARACTERIZED	0	100	0	0	Absent	Absent	0	0	0	0	0	0	0	0	0	0	0	0	0	0	0	0	4	0	PX only	_
ASAFind-Esi0044-0086	MAAATGDRKRRREVRPAGFLASPPLLLLSLLLASAPDGGESFLYPTGRSGGCDGGGGGATLTASRDRRGGGGYNFSRGRAGGGVVAIVVGGTAKKTSGGGAGGGGGGGGGLAGAKRGLGSSSICMPSDERRGVLGAKKAISANQAEISARRESLTSLASTSAGMAAAAAAAAGVPHDKTEGAGDGGPKHGDGRSVSVVEEGGIEERVPTAGELLVMARDLYDDTFGPPEDVRHVSAGYAPGRVNLIGEHTDYQGGFVLPLALERGTVVYGVGRLVDSDEATAEGSDRGLCRVVSQTMQQQQSEDEAGGEAGELGGDVSFRADESLAPGEPEWANYVKGVVKEYMPKVPEGKRLEFTATVVGSVPIGGGVSSSASLSVAMATFLQGVLTSAGVTPPTPKE…	Hypothetical protein	0	0	0	Function unknown	POORLY CHARACTERIZED	Other tr|H3B0X3|H3B0X3 LATCH Uncharacterized protein OS=Latimer	2e-102	0	0	Absent	Absent	0	0	0	0	3	0	0	0	0	0	0	0	0	0	0	0	2	0	PXR Ancestor	Pelagophyte/ Dictyochophyte Ancestor; _
ASAFind-Esi0044-0130	MFDDNQFQRAAVVVACAFWAAFLAPAWAAAAGKWNPPSLELVENGLATTAKDDFNGHAGAFEAAATWSGERLRHSQDETRAPHLCCAEYGQGRETFSRLKQFLSPEAVRVVSHSEDHGACFFATASHAQASAIMEDQEQFLLESFSPFPSALKLAPGLVDHSESHHVEEEPRSGLERLGARHGGTMRMSNVEGLNIKLTPDTLPARSAGAESFIIDLLGDLMSASADLHSTNFWSDPGMAGGEHLSSQGGAIRARDWSKAASVVHELSEAAGTSPGDICLWDEVALLQAGDDSLLVTGLDHLLFSGRGAGGSDEEESTELHVACFMGLVSFFAGRPEVLRVSPRHTKRVLNGAARGIIQSASATDTPLTDAGLDGTGEVIQVVDTGLDETSCFFIDDGG…	Peptidase S8 and S53	0	0	0	Posttranslational modification, protein turnover, chaperones	CELLULAR PROCESSES AND SIGNALLING	tr|Q2IFD5|Q2IFD5 ANADE Peptidase S8 and S53 OS=Anaeromyxobacter	1e-40	0	0	Absent	Absent	1	1	0	1	1	0	0	0	0	2	0	0	0	1	0	7	5	8	Ancestral	_
ASAFind-Esi0045-0003	MRARGWRKVAEVVLLAVIVTHALLCPFTKVEESFNIQAIHDLLVHRQDLASYDHNDFPGVVPRTFLGAAVVATVSSPFHIAVEAFFADLSTRLASQVAARLALGLLCWLAFRRFNSAVAFRFGDAPAGWAAGVWALQFHLPFYMSRTLPNVFALCVVLLALQAWLRDNVPRALGLFTVATLVFRCDVVVLLGPLTLQLLLTGRVRPLEVITAGLMWGIPSLVASFLLDSALWGRWVWPESQVLLFNTVANRSSEWGEMPFYWYFVSALPRALSGTALLIPIGLLRDPSRPLQLLRRPAAAEAIIDSQVFSYFLPGVAMVSLYSALPHKELRFVFPALPLFNLAAGVGMSKAVRGILSAKAKDKDKDNDNDGNGGGRTRSNARYQVTSSGNGRGEATGKD…	Mannosyltransferase	0	0	0	General function prediction only	POORLY CHARACTERIZED	G2 tr|A0A061RWG0|A0A061RWG0 9CHLO Alpha-1,6-mannosyltransferase	6e-96	0	0	Absent	Absent	0	1	1	0	0	0	0	0	0	1	2	0	0	0	0	1	10	1	Ancestral	Pelagophyte/ Dictyochophyte Ancestor; _
ASAFind-Esi0045-0087	MRRTGAEYWVASFIVCITGSALLLAFSMTACSDPGIVYRPAERRIPPPAAVGGESGGGGGEAAVEDAALPPMAMEEGGVLCGRCDVKRPAGAIHCNECNVCVTKFDHHCPWTGKCIGEKNIRFFYLFLGCLSLHVFVVGALALMPSVKQAL*	Spore wall protein 2	0	0	0	Extracellular processes	CELLULAR PROCESSES AND SIGNALLING	Strep tr|J3KYT5|J3KYT5 ORYBR Uncharacterized protein OS=Oryza b	1e-19	0	0	Absent	Absent	0	0	0	0	1	0	0	0	0	1	1	1	0	1	1	0	11	0	PXR ancestor	Eustigmatophytes only; _
ASAFind-Esi0046-0076	MKLSVFLVLLPSVSAFVSPRPVVLNNHLQRQQQQQRSSTPTAVGAWKQANGEGPWSVATLWRDVVGSAMNKAKVDSTARKPTTNSRKKGWSKKKSSLWRGN*	UDP-N-acetylglucosamine--peptide N-acetylglucosaminyltransferase 110 kDa subunit	0	0	0	Posttranslational modification, protein turnover, chaperones	CELLULAR PROCESSES AND SIGNALLING	0	100	0	0	Absent	Absent	0	0	0	0	0	0	0	0	0	0	0	0	0	0	0	0	3	0	PX only	_
ASAFind-Esi0047-0138	MLAWWEKAIRWWSRLYGWVYLPLMALMLGTRFPGGTDPAGTFCYNGIVPTGASELTTSNNAQSFGINNVLLVVQFILLLGLFVQPMLVRVEGAQSGGAVYRRVVLRNVFCTAGIVISYAITTLVVVIALLRESVESNKSAQIRDVALAANSLGTLCLTEITLPLGFRSCMKACSTGTAMANSTKTQAVGQTTANPGTAAAGATIISTTTTIKIIPLEELPPQAP*	Teneurin-1	0	0	0	Extracellular processes	CELLULAR PROCESSES AND SIGNALLING	0	100	0	0	Absent	Absent	0	0	0	0	0	0	0	0	0	0	0	0	0	0	0	0	5	0	PX only	_
ASAFind-Esi0048-0094	MESQGEGKLLARPSQAKLPLYGVMAVSLVVLLLASAVVSSFADPSAEGAEVVTLSLSTPPQESESLSSGGAGEEGGGTAGNGGGGARACTVDDLVPPHGHYEDGGGGDGGDDLSGMWDKSSMVAPPFDCTCSGSGRAGRALNASYFCPNLGTGGYPKWSTSGGCERRERSALQNEPLPPGFRVLFYGNSHLRQVVEGIVCAYSSSIRSRCLRVVVDGESLAQEDTLVDEDLQCRSCVYSRKLRRTLLEHECISEDAKEEACRCDDDESVFEFDNGAAIHYHFAHKEENKRFEDALQYRGTEYSSYDAVVGNLGNDPRMEVSEVLRVANLLKEEGVPLFWTSAYEGEGDVGAWLPEEQALFWDSGARFVPVHRMVKSLKYLTKGVVEGENNPHFCMPGPP…	Hypothetical protein	0	0	0	Function unknown	POORLY CHARACTERIZED	0	100	0	0	Absent	Absent	0	0	0	0	0	0	0	0	0	0	0	0	0	0	4	0	4	0	PXR only	_
ASAFind-Esi0048-0125	MKFLGFFVVCLTAVSGFVAPTGPRLSAAVRPSTAATPMRMGLKEDVQKVANAASVAVLTAAPALATEGTGEPLGFENSQAVIVPLFFLVSINLLFNNWAKDQPEGDFFAEYDERR*	Mpv17-like protein (Fra	0	0	xbo	General function prediction only	POORLY CHARACTERIZED	0	100	0	0	Absent	Absent	1	0	1	0	1	0	0	2	1	2	2	0	1	1	3	2	3	0	PXR ancestor	_
ASAFind-Esi0049-0014	MIVPSSPATTLTVDSLRLHGAIWALLLHNVSAWRLWGETSIPDEVPPLNFSVLVGKEAGGEWLQGAEARSGDSTAALEGVQQAEGRRSTNIPPRWDSSTCMESWGVPELQTEVDPGGYLLFSEGSVVR*	Hypothetical protein	0	0	0	Function unknown	POORLY CHARACTERIZED	0	100	0	0	Absent	Absent	0	0	0	0	0	0	0	0	0	0	0	0	0	0	0	0	3	0	PX only	_
ASAFind-Esi0049-0129	MFPVTAIAPLFFLFAPLAWLKTFFQTIIPERYGAEGRADRLHAWAEAVSAFIAAKGyesWGTRTGGVVIAGKGQTICGVPFEGNTLRSREKFPDADFTATPAMVAVVVDGKKKNCKDELEQAAKGGWHQGQLFYYSGGEMESRWELTSSWSYTCIGLSLIETFYHDEQQLQAPVVPGRHNKDEARLPHTMAAAELAPLRAAWDDGAGALCAEKYSSEATRRGSLQAVSTSSTTAQDQKYFDEWARRERLEDSAGRYCRPHRPPRWGEPGWTWADHSERVLRERAEATRKEEENKARRQEAADGHAKMFYEAAVEAAKKNGVSPGTAKILAAEAVEKALEGTNGQPLTLVQGKEAAMAAGRVAISLLKARGGRNKQQGNEPPVPEPPPVPPPPPPHTGAV…	Hypothetical protein	0	0	0	Function unknown	POORLY CHARACTERIZED	0	100	0	0	Absent	Absent	0	0	0	0	0	0	0	0	0	0	0	0	0	0	0	0	3	0	PX only	_
ASAFind-Esi0050-0029	MRSLALHTLAILGLGVMPLGRCDGFSAISSVLKLSNPPSMIMLGKTSTIQGVPRCRRQRAGGLPGCEEGSSFFPSTSFPYPPAVAAPDSTPQSCTTRMCLGSHNAVGMQDTRAWSVCSIPRALWYCRGLVYVGMGNVPSLDVLFGRAITTQISRHPDEHNVISGVLGELANIRTPAALLGGAALGTMFLQPKPDANKRLHLLYTLLSTSAFSLQLVCVLCSTLTYTSIASRPEAMAISAISYLSEQMQWEFFVIRGSFVYGLFSFLAALACRGWLTFYEEKERGPAWVIMAVLASSAIFLLNFIHYTQNSLTLCLGGMTKALISLTLRNMYDTKKRFFRHVLAAFGIWGAVKLLKLGPSKGAKRSAEKGTAVSTAPPPQSGRERK	Hypothetical protein	0	0	xbp	Function unknown	POORLY CHARACTERIZED	Other tr|T2M895|T2M895 HYDVU Nogo-B receptor OS=Hydra vulgaris	3e-06	0	0	Absent	Absent	0	0	0	0	3	0	0	0	1	0	1	0	0	0	0	0	3	0	PXR ancestor	Pelagophyte/ Dictyochophyte Ancestor; _
ASAFind-Esi0052-0007	MRALAVLTLAAAAIPLNAQFGMPPKPKSDPVKGDLAAIKCGVCQGLAEHLYEKVAEMREAAPFGKVHEDDISTVIEGACDPATKEGRWITEYDIVEEGGYLELKKQDSFSHCKEECETIAKSCTVLVDDELDVEEVVVALWKNKLGLSELQKAACGEWSDRCSGKKRVKAPKDRQDYEFEPKTAKDFEVAEAMERLQNSMGGMGGPGIYGPDDLAAMDAMMSQMGDMGQDPFADDFDMGGMGGMEF*	Hypothetical protein	0	0	0	Function unknown	POORLY CHARACTERIZED	Other tr|A7S7Q9|A7S7Q9 NEMVE Predicted protein (Fragment) OS=Ne	2e-34	0	0	Absent	Absent	0	0	0	0	0	0	0	0	0	0	0	0	0	1	0	0	7	0	PXR Ancestor	_
ASAFind-Esi0052-0015	MTEKAATAATLIMLLDSSQAFTSSFFSPSKLAMHRSPSSSSTAVPTTTVTMDCSPWDLECYGVDPFGRERGRGRGGRGGRGGGGGRKRGMQRYRPSFGPMIFAPSEGQPNQHLRVGDPVIILETDDLYALAFDLPAGVDHDGLDVSVSDRLLTVKASITREQEADPFTTRGGWVTRSSRVDSVSRSFVLPEGLVESSATASLAESKAEVRFNKDKSVRGEAASTAAPPVTPSTTGTVASAGDTTAAPASSADAGRTPLTDSTGSTPAAGPSAAAASSSASSPADAASTPAASTEPRPSRPASPFEAVDQEFREFAKAMWGEDVLERLQVPTQEELAEQAAMAREAWAKREAEFEERARAAKEARAKRVLAMRRATMAADISLSEDGSSYVVRFALPEGT…	Hypothetical protein	0	0	0	Function unknown	POORLY CHARACTERIZED	0	100	0	0	Absent	Absent	0	0	0	0	0	0	0	0	0	0	0	0	0	0	0	0	7	0	PX only	_
ASAFind-Esi0052-0016	MPTPRSFLFSAAILLAEVDVRAFLIPSPIAAASSSRAPTLPRVSKVYGPSQSLARSGRGIGTRRRWRRSTVAMQAGEKNLFDCIREEDVDTLRRYVERGGPVHVADTLGDTSLLVAASTGNAEVVKILCGAPDAAVNYPCFHGGETPLMAACTQGHLAVTEFLVKEAGANVNATNHRGDTALSLAAFWGRLDCLKLLLSLPDTDTEILNVQGKRAGEGMQELMRDESNDEETVRLLTESRVRRGILRL*	Dihydroflavonol-4-reductase	0	0	0	General function prediction only	POORLY CHARACTERIZED	Bact Cobi tr|A0A0D3L9A4|A0A0D3L9A4 9BACT Ankyrin OS=Flammeovirg	8e-14	0	0	Absent	Absent	0	0	1	0	0	0	0	0	0	0	0	0	0	0	0	0	5	0	PXR ancestor	Pelagophyte/ Dictyochophyte Ancestor; _
ASAFind-Esi0052-0044	MRTERAGIGAALIGALICLFPAVQAFTLSTTMSAVQKPKLWDMPVSNNGARCRFIIYEKGIEDKVDIAPPTDVGGLKSEEYLKMNPHGKMPCLSSPDCGSIPESDTICQYLLDKFEHEGSSFRPQTLQARMKSAAICRLFDTYIHPIQGSMYKAVPPFGVHSDRIAALDDLQTQLGYLEELASPDGPFLSGNELSLADATAWPTMIFVREMMLPRFGRTPALGPRLLAWCEHMDRHPVGKRIADEIKAPLDKWGANGRWDTILHAGKRDTEPPSILDKFLAKEIPSTGVLGDDSVRPFRDIAPVAPTHVLIIPKVRNGLTQLRHATADHAGVLGHMLEVAAKIAKEEELEGFRVVVNDGAKGGQEVFHLHMHLIGGGKDMEKLGKMA	14 kDa zinc-binding protein	0	0	xbq	signal transduction mechanisms	CELLULAR PROCESSES AND SIGNALLING	G3C tr|C1FGB4|C1FGB4 MICSR Glutathione s-transferase OS=Micromo	1e-52	0	0	Absent	Absent	0	1	1	0	3	0	0	0	1	1	0	1	3	1	2	3	5	0	PXR ancestor	Raphid pennates only
ASAFind-Esi0052-0095	MFKTAASKAFGGGARGAAFGILGGFVLGAVGNVFADGLSTIDVVYWKDRRGTTKKFADIDVLESFDIYKDLLALHSARECDMEAFNDACRHIQSVVYLYKRFVDRGEDSVSMMDSRKITNYSIMATKSMNALLISCRAKNYPESSDVEKSMMQIHLTFEEIINGVRHVSKDILPEI*	Hypothetical protein	0	0	0	Function unknown	POORLY CHARACTERIZED	Virus tr|Q8QKW1|Q8QKW1 ESV1K EsV-1-43 OS=Ectocarpus siliculosus	3e-117	0	0	Absent	Absent	0	0	0	0	0	0	0	0	0	0	0	0	0	0	0	0	1	0	PX only	_
ASAFind-Esi0052-0098	MIQFVLAVVGYLLLVRAFFDRGVAPVGKRLQKNIIPLPKNSIDAVCLFASMLYPMMAFVQARKSDWSLGESKGAMAVVAGVCLGMVSSVEEG*	Hypothetical protein	0	0	0	Function unknown	POORLY CHARACTERIZED	Virus tr|Q8QKV9|Q8QKV9 ESV1K EsV-1-51 OS=Ectocarpus siliculosus	4e-55	0	0	Absent	Absent	0	0	0	0	0	0	0	0	0	0	0	0	0	0	0	0	2	0	PX only	_
ASAFind-Esi0052-0114	MILGLKKNLLFVSYLFFNALLTLLLLRLDHGFIIVSIFVVGGHLRDVINIAYQSLHMHRILRRCADIPDDDAEIVVGCLVPVYNEEPSMLKKNLDALTTQRLSKNTKLVVMLLFDGLTELNADLFSSVVNTIGLDAGCAEEQWFPSWKSKLLKKLVYKIGTYNDTPVILSFKESNSGKKDSLIIGENFIVLGIPRIESLDVRRVDFIYHTDGDTISDKNCLNEMVKSLVDDPDLDGVSGLLRTYLKDDATFTESAFVAMQDFQYFFSIIIRRMTESIMNSTICLPGCSNMIRVSEKTNVAIEKYGNLPVNKSGLVQTVTRMQGTDRRYTTLLLRQGSKLQMNWRAFVHTEPPLNASAFVNQRRRWSSNSFFNSMITLYSEKIPVYIKLSNLIDIARVFT…	Hypothetical protein	0	0	0	Function unknown	POORLY CHARACTERIZED	Virus tr|Q8QNI9|Q8QNI9 ESV1K ESV-1-84 OS=Ectocarpus siliculosus	0	0	0	Absent	Absent	0	0	0	0	2	0	0	0	0	0	1	0	0	0	0	0	2	0	PXR ancestor	Pelagophyte/ Dictyochophyte Ancestor; _
ASAFind-Esi0052-0151	MKVFLAIAALLLLLPLVGAEVFTVSPGESIQEAIELAQPGDTVELKDGEYTEDLVTVRDGEPDKRITLSGGRGAVLKGTGKESRLFQIHHSYTTVDGFVLDGKIGKGDKAEHYVDKGIYAHGNRETRVIRQYGEEFRSAIDGLIISNMKIINFGGECTRFRYFVTNLEFFGSHLENCGVYDFVFNGMKSVNGETIYLGTSSNQISDGKNPSDEIDQTRFIHIHHNVFKGLSNEVDAKEGAQYILVEENQCSTQKDPNSGCVDSRSDYVVFRYNQIHSNDGAGVRIGGHEVNGKQWGLNNEVYGNTFYGNKEGALKLQTGQKEHPHLCENTCKGGCEVSGSASEGNEDMEKKCSDLMPIFWVDDTKAAPDAVSVGAEASyesGEPDDAADADTREHEPEA…	Probable protein phosphatase 2	0	0	0	General function prediction only	POORLY CHARACTERIZED	Virus tr|Q8QKV2|Q8QKV2 ESV1K EsV-1-164 OS=Ectocarpus siliculosu	0	0	0	Absent	Absent	0	0	0	0	0	0	0	0	0	0	1	0	0	0	0	0	3	0	PXR ancestor	Pelagophyte/ Dictyochophyte Ancestor; _
ASAFind-Esi0052-0210	MIRVRDLRHRSLVLSFDAVVGAVSFKLTVQKLGGVEKTVAEGTETQYAVDRLEPNTQHRLRVYARVAGSEKYELRFETLVTTPWANFDDLGPDELRHVSMFAGGFDTNHAALNEVACLPSPNQYRTLPDADGICGPTAPTLDPSTGCCIGEADGDELSFLQALETAYDEVTDRRVVGGSVEYAVNWIRVNNRQSVGNGNHVQIGQQTPWKETFLKLLFAGGVRKPLNGFMVHYNGNAVVVLGSFWVKPDDVEMKEWMSDTGVNGQLRVVVSAGMQLAVPYVTRARDTQYLSSRVPGQELEYFDVTELSTVLSSPDCGFRGRCSIDFVARPCAINRQRHSSALKFIADVMTAMVQNRDIYDCVISLRHVRDGGSHLPPATVDHLELIRDSELGFFDKTDR…	tRNA modification GTPase	0	0	0	Translation, ribosomal structure and biogenesis	INFORMATION STORAGE AND PROCESSING	Virus tr|Q8QNN6|Q8QNN6 ESV1K EsV-1-25 OS=Ectocarpus siliculosus	0	0	0	Absent	Absent	0	0	0	0	0	0	0	0	0	0	0	0	0	0	0	0	2	0	PX only	_
ASAFind-Esi0052-0256	MSSTQEGTTLILATVAACLLIYVMRQEFRGPHRYPRVAGVVGAIKGALGSRGATDCSKINPSHADWARCAQGSAMGRVPTKNPAAVVTNTSLDFASDSLKNQGLGTGRLQDDFVHDQYSSNLGVSRPGGMRIDKSSLKNNAFFSSGTQNASKLVVETGISSEGAAAFPFSRKSGDKREEYAKTSTSGNVPGTEPVGMGMKLAHLKQKAVSSVATGGGGRSASRAQVNKKLGVAPFDKQGAEFNPFSGNKASLGAGLKISEAFDAKNLGMGSGLEEAYGSLGAAVSPFSSSDVGVSPDEIAAATSTLKEVNIVQSTGGENIDRFIRP*	Hypothetical protein	0	0	0	Function unknown	POORLY CHARACTERIZED	Virus tr|Q8QKV5|Q8QKV5 ESV1K EsV-1-97 OS=Ectocarpus siliculosus	0	0	0	Absent	Absent	0	0	0	0	0	0	0	0	0	0	0	0	0	0	0	0	3	0	PX only	_
ASAFind-Esi0053-0024	MAQFDPKLIVCQIVALQSFYYVAMGVFLGSFRAVFGTQVGTRLIFSGELVSLSTTAGWTAICCQVLTAISGALLLPMIVERAKKCLDFTSTLYIIHVAICSFYDGIPHNWEWWILQMASLALMVVLGEYACSRRELRDIPLFSPLPTQV*	Hypothetical protein	0	0	0	Function unknown	POORLY CHARACTERIZED	Strep tr|A0A0K9QWR2|A0A0K9QWR2 SPIOL Uncharacterized protein OS	1e-36	0	0	Absent	Absent	0	0	0	0	0	0	0	0	0	0	0	1	0	0	1	0	3	0	PXR Ancestor	Pelagophyte/ Dictyochophyte Ancestor; Eustigmatophytes only; _
ASAFind-Esi0053-0037	MFSLIAGLIRYLFSKTEINVLILGLDYAGKTTLLEQMKGIFKKVQGIPPSKIPPTVGLNVGKMDVGGCKLTFWDLGGQVRVRSLWEKYYADAHGLIFVMDSADVGRFEEARMAFDTVKEQGELHGVPLMMLANKQDLPEAISTADISVQFDMHKITKVAFRLQPCSGLTCDGVAEGIHWIVDEAKKRARPRVDA*	Ribosome biogenesis regulation protein	0	0	0	Translation, ribosomal structure and biogenesis	INFORMATION STORAGE AND PROCESSING	Strep tr|A0A0L9VEP9|A0A0L9VEP9 PHAAN Uncharacterized protein OS	3e-63	Pen_fso_g8451	0	Absent	Absent	0	0	0	0	0	0	0	0	0	0	1	0	0	0	0	2	10	0	PXR ancestor	Pelagophyte/ Dictyochophyte Ancestor; _
ASAFind-Esi0053-0040	MAARLTALVTGGASGLGRATALNLAARGMGVVVADITNETEFEDSNIRYAQTDVTSETDVTRALDLARAEFGSTPFVAVNCAGIGYAKRTISSQGEPHDLAGFLRVMNVNAVGSFNVLRLAAMRMMETAADEEGQRGIIINTASIAAYEGQVGQAAYAASKGAIVSMTLPCARDLAASGIRVCAIAPGLFMTPLLEGLPDLVRTQLASTVPNPPRLGRAEEFAHLVGSIIDNKMLNGEVIRLDGALRMGP*	22.7 kDa class IV heat shock protein	0	0	0	Posttranslational modification, protein turnover, chaperones	CELLULAR PROCESSES AND SIGNALLING	Other tr|I1FZU2|I1FZU2 AMPQE Uncharacterized protein OS=Amphime	1e-92	Pen_fso_g17185	0	Absent	Absent	0	0	0	0	0	0	0	0	0	0	2	0	0	0	0	0	3	0	PXR ancestor	Pelagophyte/ Dictyochophyte Ancestor; _
ASAFind-Esi0055-0115	MRIAVAALGLGLASVIPGTVDGFVVPAGRVVDVVPSSRSDSLHRAGVMGDRSRLGLSGLSERNPVSTLSRDGGARQTSTAGVTATALSARAGRGAEEGGQEDGPSSAAAMSGVGSVGSNVLLLVASVMVVKGLLLPENVRHLGFCPTEDPIRGRDTLPWRMMIESGRECGTIPEVMTKYVTAPLAFPGTPEWGMMLNTKEDLAKDAWLQ*	FKBP-type peptidyl-prolyl ci	0	0	0	Posttranslational modification, protein turnover, chaperones	CELLULAR PROCESSES AND SIGNALLING	0	100	0	0	Absent	Absent	0	0	0	0	0	0	0	0	0	0	0	0	0	0	0	0	3	0	PX only	_
ASAFind-Esi0056-0024	MEWTQAIFyesTVLLYVTDSYYWEAPYIAISTKLEVFFAVFFSFNFLFELLLSKNRLAFVMSIPGIVDMVTIVPVFLALQADPVSKSPTGFVRLYRVLMLARVFKPLRLLKAVESISPGKDAVLEQTARTMAYFVSTLFLASGLVQVRVCVTDCRRSGGRLAREDDITTEMATTDNDCVSLIYQVLSDGRTDEWGETTDATKMMFHDALYFIIVTFSTVGYGDMSPPDTQSRLAIVLLVGFFFFMIPRELNKLNHLLDLSSKYTGSYPKKLAGGHTIVGCDIASCGLAGGFLEEFFHEDHGYNIMHLVLLVPHEPTMEWKRLVLKFAANDRVTYLKGDLRSTDDLARVSADTASSCFILTNRHGNLREEEKRGFMRAITVQDFNPSLRIFVEAPTHGMK…	Calcium-activated potassium channel	0	0	0	Inorganic ion transport and metabolism	METABOLISM	Other tr|A0A0L0DDH5|A0A0L0DDH5 THETB Uncharacterized protein OS	6e-53	0	0	Absent	Absent	0	0	0	0	0	0	0	0	0	0	0	0	0	3	1	0	11	3	Ancestral	Eustigmatophytes only; _
ASAFind-Esi0056-0038	MFFMLLVPLQSSGLPPKVVSTARSEWEQTMQVVITLFLDKRSGRFQDKEYKLRLVQAEEGCTIIMAPALATFTLDASLYAHLGAG*	Transmembrane and TPR repeat containing protein	0	0	0	General function prediction only	POORLY CHARACTERIZED	0	100	0	0	Absent	Absent	0	0	0	0	0	0	0	0	0	0	0	0	0	0	0	0	3	0	PX only	_
ASAFind-Esi0056-0094	MPSSLFGTVILLAGASLTKAWVSPPAHQPRSPGAAGGAAAPSTGASPCFGRSSLSPRSKPLTRWDAQLERARSAHRVKDWTEVQHWCSRVIDLADDWNAVEQAHLRLALAAQKSSGVAGGRRAFQQGIRDCPSSDTLLVAWALMESKIKNSAHSRRRAWALIRRAIALNPNKNRRVLSWSVFAADLALAEAAGGGAAVVEAVRSALSPPPPTPLLPEPTAAGGKGIGGAAAGGVRTRALEREEETILATKLLDLCHSNKGFQEAPEVPPAATAAAVPAAAPATTATTAASAAPSERFQELAGELERKGGGAAAGVRALSGTWRLVFTTSADCNRYLSRTGNEVYQRLTPPIMAIKPRPSCKQPAPFRCEVLLRPAAATTATGGGTADASYGTRPLSPPS…	Hypothetical protein	0	0	0	Function unknown	POORLY CHARACTERIZED	0	100	0	0	Absent	Absent	0	0	0	0	0	0	0	0	0	0	0	0	0	0	0	0	3	0	PX only	_
ASAFind-Esi0056-0099	MGKLNSFIKFVVFNANALLFLGGVGIVIVASLLLAADFIKLAQTYMQTLGIITMMVGILVAAMSIIGCVGTNRQIERDRLWSGRRILSLYQLILVAVVVGQGVVQMRLYSIEVSLEEAAADLPIQHGEFEGRFREGFNEAYFEQLCSASAGGDSWVWSLVEDHCPDAISRDACSCSDILDGSGLPARCSTPETYSAEGCCPDEEFCEAGKEEACPYAPCRTGILEVLLSYITPARKYSTFVFVLEGMVLILTCLLICYNPRDSTEDILIKTGTIMRQHHKPGEGGGGEPDSQVGDLEGAPGGAKNPAGASIHALRLDLVQPAGAVRRAGAAGKRGAAGGSPDRATPAMSPMAVENIPTEPLSQFLTPKRGGNRITYGPDSGGEDDGETYEYQNPRKATA…	Tetraspanin	0	0	xbr	General function prediction only	POORLY CHARACTERIZED	G1 tr|A0A0D2N7M9|A0A0D2N7M9 9CHLO Uncharacterized protein OS=Mo	5e-08	0	0	Absent	Absent	0	0	1	0	0	0	0	0	0	0	0	1	0	1	0	0	3	3	Ancestral	_
ASAFind-Esi0057-0085	MVKFTAGFALASVLSLANATDFKVRVRNLTYLQPFSPMFVVAHTNDVAVFKEGFPASDAVKLMAEDGDNSALVELVASADVAPYICGSVAGDAPVFPGETWRGTLTIDESVCPDPVYSVVSMLSTESNNELCTHIPGPACPADSGNMEDGPGEEFIHVHRGFHGVGPDLGEANYDWRNPVAEVFIARQ*	Hypothetical protein	0	0	0	Function unknown	POORLY CHARACTERIZED	tr|W0TNA2|W0TNA2 9GAMM Uncharacterized protein OS=Thiolapillus	4e-22	0	0	Absent	Absent	0	0	0	0	0	0	0	0	0	0	1	0	0	0	0	0	6	0	PXR ancestor	Pelagophyte/ Dictyochophyte Ancestor; _
ASAFind-Esi0057-0121	MAVPSTGGSRLPGCALYFFLFMSLGSVMPFVPVIWRSKRLSETEVGLLAAVRPIALLLAGPVICSLIGKYGVQQTSKGHVHTFPQKWLTTDANRLVFARYGTQRSWGAAGYGLAAVISGFVYDATGGSYDGLMVAFVTVLALALLAALGVPVGRTDEPAGDQDDEEARRDRSGTSDNSFVHGETELVENGRASEDEVTDTRPCVGISAEDLEDGEPSKRLEHLEQEEHRVASVLWIMFSTPQNFSFFLGVMLSGMAKGVIDTFLFIWLDELGGSHVLLGLAGVVMCCGEVPFFYVSGSFIRKIGPRNVVALSQIGYIVRLVYYSVLWDPWWVLPAELLHGLTFAAMWAATTDYAHGIAPGRDQTSPLEVLHGWYLTTEERRSPRLLCNGY*	Hypothetical protein	0	0	0	Function unknown	POORLY CHARACTERIZED	Other tr|A9VAW9|A9VAW9 MONBE Predicted protein OS=Monosiga brev	7e-34	0	0	Absent	Absent	0	0	0	0	1	0	0	0	0	0	1	0	0	0	0	0	3	0	PXR ancestor	Pelagophyte/ Dictyochophyte Ancestor; _
ASAFind-Esi0058-0010	MTAIANALGLGNLPVGIQYAVIGLVVAHVLAFSYWLLRITTDKKRLEMRFKEE*	Hypothetical protein	0	0	0	Function unknown	POORLY CHARACTERIZED	0	100	0	0	Absent	Absent	0	0	0	0	0	0	0	0	0	0	0	0	0	0	0	0	3	0	PX only	_
ASAFind-Esi0058-0077	MAAVLASCVFLSLPCSGFIVVPANSSPLSAYRRAAVRPPASSSRRLARCEGGSWVGERPAAVNAIALQATTDDNSEQAREQPTQEASLAAARQEAARSKQLNIACNDVVRTILDGNPTNEKERAEALRQRLISQKDDLVSPEDDMSALFFDNLLLVCEHELHPDIGILRGQYGKAWNTILHYVEDAGWQLTDPPFSISG*	Hypothetical protein	0	0	0	Function unknown	POORLY CHARACTERIZED	0	100	0	0	Absent	Absent	0	0	0	0	0	0	0	0	0	0	0	0	0	0	0	0	3	0	PX only	_
ASAFind-Esi0058-0110	MHDFFYSTLAAGVLFIASLELMLSGFCYVFFFVSLEESDKNDNSSDTGVASHRVSTVPASRGNRNRTSSASHSVARIPNNTGRLSSSLSAAVTASGGGTGRGYPTTETSGGRESPPAREAAATMPRDQGVFHDDEGLTRRAGVGGRRPGTVAGGGSTVEPATTAVSGSRRSGSGSVSSVSTENRDTVWMGRPTSSLPSWLQEAATAAAAASTNGKQQEAPTLPPGVQAYQRGTRYIVQGSRPAAVAGSGGSGGAAGGSDPGAELEAAALASWAALEGNTIEPRRETAACEGRGHGGVAAVVDTTETMAQGVRVVECESVSAERAAVDGDDDAGSGCSRPTSGLGGADVTLVDTERAAVSAAPGGWRVLDLSESSVDAGNDNKR*	Hypothetical protein	0	0	0	Function unknown	POORLY CHARACTERIZED	0	100	0	0	Absent	Absent	0	0	0	0	0	0	0	0	0	0	0	0	0	0	0	0	3	0	PX only	_
ASAFind-Esi0058-0111	MTMLVNRAIAAAVTGLQYLLLFEAVLLSAVVLYGALYWLVMPLRLHDKPIFLDYSDRATTGSATGTVDFLARHTQWDPSPLTNVERLNTKVLKAGQHYKVGLELQMPTSYINRRIGVFMVHTTLLDEQDNELASSARPAMLPHTSALRKGVGMMFAWPLHLAGLRREEETIYVDCIDYYEENALHPLTKARVTVSSGRVQFYSSSINITPQVPEGELLRLIRQSFPSFPFPVGYLSLESCWTDSATDARQPFLHAQIQIPCPLATKKyesGGVSVEYSD*	Hypothetical protein	0	0	0	Function unknown	POORLY CHARACTERIZED	Other tr|Q17J82|Q17J82 AEDAE AAEL002129-PA OS=Aedes aegypti GN=	9e-22	0	0	Absent	Absent	0	0	0	0	0	0	0	0	0	0	0	0	0	0	0	0	3	0	PX only	_
ASAFind-Esi0059-0068	MSyesGLCLPDMVAAALAFLDGRSLTVFEAASKGSRQTVQDNPDLYKTLLLRQVDNVPRMASLPSEEGKRALMAWEEGDFLPILALVPRRAPPPRYLHRAAEAADGWTYVHGGHLQSGLSGDVWRFRMSDSKRRRGPDPREDETAVKLQWEQVWGGNDEDWARETGSGTGGGSLSGSDSDDDDDDDGSWGHPSHAVPPPDAAAAVAPAAPAPDNVNHGPLPAAQMFAAPGQEIALGAAPAAADQAAPPAFGAALGAGAQAAFHAAMFAANHGVLGAGFEDAGGGVDAAGAGAGAGAGSMACPRPRCAASWTALPGSNKIFLFGGQGSDNNFLGDLWCFHAGARGECRWEQLDQVREPRPSGDGGGGGGGGGEEEHGDNDVGGPGAPWRVPAGRWGHTMV…	Hypothetical protein	0	0	0	Function unknown	POORLY CHARACTERIZED	G3C tr|C1MU98|C1MU98 MICPC Predicted protein OS=Micromonas pusi	7e-19	0	0	Absent	Absent	0	0	0	0	0	0	0	0	0	0	0	1	0	0	0	0	3	1	Ancestral	Pelagophyte/ Dictyochophyte Ancestor; _
ASAFind-Esi0060-0012	MMDWVSSKATRLVILLLLSQACVLCSGFVPGVSPSASPYLAHHAKFSPDTSTTSAAGYDFFRALTLGSKRSGTADAVTSSPRRGPISRLSMSMSPSPPVKPPPKKRTGGGGNGDELFVRELIEPEKSVILTSWRDYAQRDGGEKFAECIEILNKMVAWRSGVVAARKRRFTLACCKGSSVQAVACVQIGPKNESVRSFLAQEACMSVCLLNVDPSSPKFKAGAHLCREIKDIGKLENMAVSFDPIKDIYSGRFYAATLAM*	Hypothetical protein	0	0	0	Function unknown	POORLY CHARACTERIZED	0	100	0	0	Absent	Absent	0	0	0	0	0	0	0	0	0	0	0	0	0	0	2	0	5	0	PXR only	_
ASAFind-Esi0060-0079	MPNNNNNRSRPLQRPLFLVLLGGGLLLAASALTARNVSTSPKPRVGAASSNCPLLQASTAAPPIPTTSPHHRVKTAETAAEPGLLEPTGVHHPFHSLSPLSEAKAWAAREGQYFNGLIEANGGASVFKGHPGLAVTFLTDHASCEWFLSQNQDVLDRQG*	Beta-1,4-galactosyltransferase	0	0	0	Posttranslational modification, protein turnover, chaperones	CELLULAR PROCESSES AND SIGNALLING	0	100	0	0	Absent	Absent	0	0	0	0	0	0	0	0	0	0	0	0	0	0	0	0	3	0	PX only	_
ASAFind-Esi0061-0076	MGVALVILSGAIALAVPPPAQAFLSPVTRFTFPQGTSDSIHRCNNAIFAVSGKLTARAEGSLVCPHAGSSSRCPPAGTGGLSARNHLLYSRRPLTWASAATSSAGEGGDAGGAAGGPGADGATGAEGEGVSGAAAESARKPPEPAGASGAIEDELLAQLVGQDYGMLALLRNDKFKGLIVLLRNLPPDEWVAEVARTYPDDDEVKSMMGQVGKLMRMIDYYQKNQPKK*	Poly [ADP-ribose] polymerase	0	0	0	RNA processing and modification	INFORMATION STORAGE AND PROCESSING	0	100	0	0	Absent	Absent	0	0	0	0	0	0	0	0	0	0	0	0	0	0	0	0	5	0	PX only	_
ASAFind-Esi0061-0119	MRRGFAGYLSWRALFILYAAAGITSIMGERFHSRPAAIGPSVLAADMSRLMEESLDVERQGADYIHLDVMDGHFVPNLTFGAPVIKGLRKHTKALLDAHLMVSHPAQWVDDMAAAGVDRFTFHVEATDKVAELIAAVKAKGMGVGVALKPATPVEEVFPYCDDLDLVLIMTVEPGFGGQSFMADQMSKVKELRRRYPGLDIEVDGGLADKTIEEAARAGANLIVCGSYIFKGNKAERINLLKQAVEKYGNGKKDEDLTPCVVLGSEHCPAVAGVTGADAASGGGR*	Hypothetical phosphosuga	0	0	0	General function prediction only	POORLY CHARACTERIZED	Other tr|L8HLP2|L8HLP2 ACACA Ribulose-phosphate 3-epimerase OS=	8e-87	Pen_fso_g6581	0	Absent	Absent	0	0	0	0	0	0	0	0	0	0	0	0	0	0	0	0	3	0	PX only	_
ASAFind-Esi0063-0052	MIFAALIAGAFVVGGTDGFAASSSAFSGGNMLHHGPRSSQAFSMVSTPPTPSTASTSSAPLTQDQFNAYVQNTYGRYPLTIVRGEGCKLFDSDGKEYLDFVAGISTCALGHADSDLAAAVGDQMKKFHHVSNLYYIPEQGQLAKWLVDNSCADRVFFCNSGAEANEAGIKLARKHASTKLGIAEPVIVTAKKSFHGRTLATMTATGQPNYQKNFGPLVPGFEYATYNDPEDLKRVVKRINRRGKIRSLFGRPRRAVAAIMMEALQGEGGVVPATPEFFSTVRELCDETGALMIVDEVQTGMGRTGKVWGYQNFDVEPDVVTCAKALGGGVPIGAMLCKERADVFEPGNHASTFGGNPLACAAANCVTSKLSENGGALLENVRERGEQLRAGLAELQEKY…	Acetylornithine aminotransfe	Arginine	9	0	Amino acid transport and metabolism	METABOLISM	Bact Cyanobacteria tr|B8HUX8|B8HUX8 CYAP4 Acetylornithine amino	0	Pen_fso_g10544	0	Absent	Absent	0	0	0	0	0	0	0	0	0	0	1	0	0	0	4	3	2	0	PXR ancestor	Pelagophyte/ Dictyochophyte Ancestor; _
ASAFind-Esi0064-0050	MALCRALVHLRPVYGFEVVGIHIDYGNRHESGREADFVQGWCARHGVVFYKRAIGEVRRGVTARDEYEKVAREIRFDAYKAALGGRSKDGNSDGNSDGNEGGGKEEKGEGGGGRPAVMFGHHEGDVEENVLTNLIKGCSILELAGMSPENTVNGVRVWRPMLPFGKDVVYDFAHKFGVPYFKDTTPSWSTRGKLRRQLIPMMEDVFGSGVLGHLSAVARESDDLRDLVHRELFQPVWDKAVTQPLGLRLDVESYRSHGLLFWKEVLRQLVHKMGMPMVRDKTLGMFVRDTLQRDTHVPLKDKWVELRKEYVGFLCGGSLYIFRMGVFLPPNTSYGEKAEGTPVPLDGGLVQVGPWRITTAETETKLPQELQGFERGRPPAANALPFASMEELMDGELSY…	Peptidyl-prolyl cis-trans isomerase	0	0	0	Posttranslational modification, protein turnover, chaperones	CELLULAR PROCESSES AND SIGNALLING	G3E tr|A4RU81|A4RU81 OSTLU Uncharacterized protein OS=Ostreococ	4e-83	Pen_fso_g11449	0	Absent	Absent	0	0	0	0	0	0	0	0	0	0	1	0	0	0	0	0	3	0	PXR ancestor	Pelagophyte/ Dictyochophyte Ancestor; _
ASAFind-Esi0064-0106	MRKWGIIVAAGTRCRGFVLPTRSSHGLAMATGDPGLGQQRFAYAYCHGFLSGPASIKGQALRKSLLEVDVELSLLNLNGGNDPGAITCSGAVEAVRAFHLQQKCALGDQGLKLRLVGSSLGGFVVARYAELYPEEVDRIFMLCPSFGLGTRAGKFASEEEMAEWERTGARVFSLSTGGEASVPWTFVEEARLQPDYPAYACPAAIVHGLQDEVVPATVTKSLVEGRGDMGECSFATFVEDDHALTKPSTMALTAEALADFFELDRREVAEGTEGAAAVDDTNGRRDQSPPQRIIEVEAKFSAHDVDKVKETVLARGGHFVGEQVFTDVYWDAKGCGLTEIDWWLRSRAGRWELKVPAADVGEGVTAYREVTAPSEIASELREAGFLGESKTHRLHGSRI…	Phycoerythrin alpha-2 chain	0	0	0	Energy production and conversion	METABOLISM	Other tr|A0A0L0FVB3|A0A0L0FVB3 9EUKA Uncharacterized protein (F	8e-36	Pen_fso_g881	0	Absent	Absent	0	1	0	0	0	0	0	0	0	0	0	0	0	0	0	0	2	1	Ancestral	Pelagophyte/ Dictyochophyte Ancestor; _
ASAFind-Esi0065-0107	MRWTHHLHHQSLILVLEACLHRSVWESLTAVSTAVSHFLPHRQRVSCDGFTSGCKVVLGRRTRMLMSRWTLLPGLLLVLTPFFEESGLAPVAGALSGVEPADACADFAPGQYTGSGWTPEDCLHVWNDFNDTVWEQFHPRMPDADLWIDTAEELRRAGSPCLVGSIPNGDGAGSTTIRHLATWIFSREMGCDWVTPDWGKKFVGGRSGTAVMYCHRAGTAAEMDPSKTKEELKAMRRCVIIDWLSYFQFDIPSVPSPVHEKLMVVEASA*	Hypothetical protein	0	0	0	Function unknown	POORLY CHARACTERIZED	0	100	0	0	Absent	Absent	0	0	0	0	0	0	0	0	0	0	0	0	0	0	0	0	3	0	PX only	_
ASAFind-Esi0066-0085	MGTPFPWLPMLALAIGLVSHSYSLSSLFPYVGYMVQHLGVADDKDEAGYYAGYLASAFMVGRFATSYFWGRFADRYGRLPVVYIGLSyesVLSLAFGLSTAFWWALTCRFLLGAMNGLIAISKCMISEICGKQHETVGMGYITGCWSFGLVIGPAFGGLLAQPATHYPNVFSESGLFGRYPYLLPNVVGASIAFSGLPMVFFFLKETTNLGDGRSVTDTRAGFDPVATSEPSPLLETQETGMEEGRGGQLELTPLTQSNSLDDVDDDDDDDDEHLAELLGERSEECSSARATVSTAAGGDGGGHRAVVPDSKGRGGSSAWEKyesGAINIPSNDRVTLGDESETASKKIDVDRYGVGNSFGDGGSNRNSSGDRFLQPPREAPSGGASHSSPVGRSETLG…	Hypothetical protein	0	0	0	Function unknown	POORLY CHARACTERIZED	Strep tr|A0A0K9QBB5|A0A0K9QBB5 SPIOL Uncharacterized protein OS	6e-50	0	0	Absent	Absent	1	0	0	0	1	0	0	0	0	1	2	0	0	0	0	0	13	7	Ancestral	Pelagophyte/ Dictyochophyte Ancestor; _
ASAFind-Esi0067-0007	MKRRHATSPLLTLACALAWCGLCGAFVPPPAGTTTAWRQQAPLPPSAAGTRRRCGGGGAASAVRMQQGSGSDQELQVAVSKLAGQVEELTAMVAQLAAEPGGNAGAAKAINGGVVDGGSALPVVSTKAKGGSTPLVSTSAAQQRIDQWLRESGGEAASAPVAEAPPVATAPAAVVAAPPAAVPEVAAPPAEAPPADAPPAGSGYKVKIEWEGAIHEVNCDAETTLLEAAMDAGLELPSSCMSGSCLTCPGKIVSGSVDQSEGVLEDEQKDAGFLLTCISYPESDVHFAVVDEEDLPEA*	Hypothetical protein	0	0	0	Function unknown	POORLY CHARACTERIZED	Strep tr|A0A067EGN2|A0A067EGN2 CITSI Uncharacterized protein OS	2e-22	0	0	Absent	Absent	0	0	0	0	1	0	0	0	0	0	0	0	0	0	7	2	5	1	Ancestral	Pelagophyte/ Dictyochophyte Ancestor; _
ASAFind-Esi0067-0044	MFLVLFSSPPCLLYRQQLVTLTVGGGIELAIHVSPGSVSEGVGEGEGEDEGYRDPPVSGLRLRNVRVVVKSGAMLSVGVAGDYSLDDMGYAGPGEGTSALTLEGAAPQHSNGGALEVEEGGAAVFLVPVHFEGNSVQNGYSGGAFHADGEVTFENAAHFVGNRALGQGSRGQEAHSCGGGVSVGGTGRVEFSELASFEENSAWTGGALCNRGWAKFFRRSFFNGNRASGGASTRVGADGGAVFTEEGSTTIFTRRSTMLRNWAAGSGGSVYNAGVSTFETSAAFRGNTAAAAARVEAGSSQNVEAALPPSPPETETGGGHLFNRGYLEIMGDASFIDGVSATDGGAVYTVSGEDTILSGITSFHGNSARGNCKDVFAALAGSEVRLTTTTNSSAAAPVA…	Hypothetical protein	0	0	0	Function unknown	POORLY CHARACTERIZED	Bact Fuso tr|R7J791|R7J791 9FUSO Adhesin-like protein OS=Fusoba	4e-06	0	0	Absent	Absent	0	0	0	0	0	0	0	0	0	0	0	0	0	0	0	0	5	0	PX only	_
ASAFind-Esi0067-0060	MGCFQVSLHMMVFYFWLVSLVIGSMFMWSIAALDFHFNFRVWLDKHWDDPALANVRDRLCLNGTASDQCAVPPAGFPHGSPDLWCQAKYDSDECTAIKAEVGMAACVCRIHGAALR	Hypothetical protein	0	0	xbt	Function unknown	POORLY CHARACTERIZED	Other tr|A0A087T8C9|A0A087T8C9 9ARAC Retrovirus-related Pol pol	1e-05	0	0	Absent	Absent	0	0	0	0	2	0	0	0	0	1	0	2	0	0	0	1	3	3	Ancestral	Pelagophyte/ Dictyochophyte Ancestor; _
ASAFind-Esi0070-0024	MRASHVSALLALLLSFFQHTRAWTAPLPLSGGLIAPGQQSFVATPVTPSVTATTTRSSHDWRDRRRQVPTCKLDRLPVRTLKRVVPLRPTPEKYLAHFGQTPLDRRRKMVNVLGGLFAFYWAAFFATRNVYVLGPGGINAIAWRGSCLAVFLQTFLRPVVGSYNRALELWGAGSREARRKTKGALFTGRVTKTGFALSSQASNHRAHFQMLVEDESGRELLFDVPQVPEYRRIRKGMHCAVVVLSRSSGFYELTGVTEAYLPELDLFVGRFPLLDKRRRISGRDSSSKQTTESAAT*	Probable carboxypeptida	0	0	0	General function prediction only	POORLY CHARACTERIZED	G3E tr|A4S6K1|A4S6K1 OSTLU Uncharacterized protein (Fragment) O	3e-08	Pen_fso_g11610	1	Absent	Low confidence	0	1	0	1	0	0	0	0	0	1	0	0	0	0	0	0	4	0	PXR ancestor	Pelagophyte/ Dictyochophyte Ancestor; Polar centrics only; _
ASAFind-Esi0070-0055	MYMSRWMSLSLLLLLLLHHSIHFAAVARWRLCPLVSPPPTTPHPQEFAKIYELCEFILDRSQKASLLNGTLQTLQRFLTWIPLGYIFERQLIEADCLAGPVRQPAARCYLSWFVMYRSTRTDLNLSVVIKPDANLAAMYEDATELEQVFIKKLALFFTVFMKSHLGMLETPETQPVLLAGMEYLVSISEVPDDEVFKICLEFYHHFSSDLYQDQVASFAGTDLRRGVYERLLTKIRLVVITRMAKPEEVLIVEDENGEVVRETTKDTEAIAQYKSMRETLVYLTHLNNDDTEQIMLEKLSKQVEVSGSQFTWNSLNTLCWAIGSISGAMNEEEEKRFLVTVIKDLLNLVEMKRGKDNKAVVASNIMYVVGQYPRFLRAHWKFLRTVVNKLFEFMHELHP…	Polycystic kidney disea	0	0	0	General function prediction only	POORLY CHARACTERIZED	Other tr|C3Y073|C3Y073 BRAFL Putative uncharacterized protein O	0	0	0	Absent	Absent	0	0	0	0	0	0	0	0	0	0	0	0	0	0	0	0	3	0	PX only	_
ASAFind-Esi0071-0035	MLPKRADRTILAAPLVAAGLVAPLLLILLSVKILTKNAMLLGGIWRRTQQYLQQCYEALASGQSLPRPPPTGPSPSDILLTMEQQLRSGITPTLPTSADDRAGLLASSLVPNDSSGSSSNSATLTAHSSSSSGPLPPTPAPITSLDSSSSSVSSFVVPITPSLTKKRGRISGRGIVLPGyesRGRGGAAAPELSFVVVKEWAFSEKKKRGVEVVEKPPFFSELWMMMAAFGDPRGNVTCKCSGHGEKACPCIEGVAAMEKLVKAVGIRMVHVCREWSAPSRIRVKHIWMAMPGEMREYMAWKEAHSKRGTKSEVERGADLRLSDVDDDDDDDDDDEDDDDDDDGDVAHKGGMRVGGNGNGDAPARNKGKGASSIEPTGEIASGGAGAAAIAAPVPLVGG…	Hypothetical protein	0	0	0	Function unknown	POORLY CHARACTERIZED	0	100	0	0	Absent	Absent	0	0	0	0	0	0	0	0	0	0	0	0	0	0	0	0	2	0	PX only	_
ASAFind-Esi0071-0048	MARRRKLPHAAIVSVLSAAACLLSAALGAQSADSKYDSGTTMFSPKGRLYQVEYAAETIRNKRLQVGDQRVKTSRVDSHIVCTSAGLTADAMVLVKDCRVSAQQHSLTFQEPIPVQKLAAHVADVKQAYTQHGGLRPWGVSMLLAGWDESRGLQLYKTEPSGNFGAFKAVAVGAGASRLSAELASGYEELLAATNGGAEAAGGGSTSSGyesLGEAVRLSARVLSRERARERKSRDIRTAAGEGEGEGERRERQDFGDFGMEIATIAVEGGGGKGVAAAAASLYIYSDEEVERVLNSIEEEDVDGKGVGSGSRGKKLE*	Hypothetical protein	0	0	0	Function unknown	POORLY CHARACTERIZED	G2 tr|A0A061QSZ7|A0A061QSZ7 9CHLO Proteasome subunit alpha type	1e-50	Pen_fso_g16879	0	Absent	Absent	0	0	0	0	0	0	0	0	0	0	0	0	0	0	0	0	2	0	PX only	_
ASAFind-Esi0072-0031	MKKPCCILTLLALFCQSPQAFVPISSSQPRARLASAGSHRLSREARASPLSSCNIEGRGGRTAVQPTRRRNRGRGGTGKSRTATGGVRELRAGFDLPGLGALLEQSTRHHIPSAFTGGTVGVLGTLSAIQLKINEVKELTACPYCRSTGQLPCATCFGVGSISVLDTVASSNEVTTTTLTCPSCRGKGFITCVNCKGDGRGVPLFLNKKVSRDPESEIEDVGYA	Hypothetical protein	0	0	xbu	Function unknown	POORLY CHARACTERIZED	0	100	0	0	Absent	Absent	0	0	0	0	0	0	0	0	0	0	0	0	1	1	2	0	6	1	Ancestral	Bolidophyte/ Diatom Ancestor; Eustigmatophytes only; _
ASAFind-Esi0072-0032	MEKIQVRSLWAAHVMSWTALIMVLVWALANQDDDYFLGGLAFSGTGLFNWHPVLMVAGLVVAYTQGILAYRTLSLEREVNKMIHNACMFTAVILVSLGLIAVFQYHNKELYANLYTMHSWAGIVVVTLFYANYVGGFFNFFTGSTPQWMKAQYLPNHVFIGIFTYFAAAFTTLLGIQDKNSALGCGYDITLTEPDYNPASHYSNLYAGCRLSNGLGIVVIVTCLCATYAVMPRKPEQTATVLDAPLL*	Hypothetical protein	0	0	0	Function unknown	POORLY CHARACTERIZED	Strep tr|A0A059DK04|A0A059DK04 EUCGR Uncharacterized protein OS	1e-29	0	0	Absent	Absent	0	0	0	0	0	0	0	1	0	0	1	0	0	4	7	0	4	4	Ancestral	Eustigmatophytes only; _
ASAFind-Esi0072-0053	MGLWCALHILLCIGFLLNECVGLVLFPCRATLRLDMSAAASSSVRDADSVRVQVVSDFACPWCYVGKARLGAAIEAFERSSTSDGKGRARVQVSFSPYMIDPRTQPGGEEYLVYNKRRWGGDGWTASLKRSSKKDGCDFAKWETWPNSLLAHRLQKFADSAGKGDQVNSLVFQTIYERGGNASDLETLVSLAAEAGLSPAEASAYLSSREGEEDVLQDDHTAKTELGVTGVPCFIVRGTGGRESGSGTPDDAVGGGSVGGAGQSEIVLNGAVAPDKLLRAFESVRRLG*	V-type proton ATPase subunit e	0	0	0	Energy production and conversion	METABOLISM	G1 tr|E1ZIP9|E1ZIP9 CHLVA Putative uncharacterized protein OS=C	1e-50	0	0	Absent	Absent	0	0	0	0	0	0	0	0	0	0	0	0	0	0	1	0	3	0	PXR only	_
ASAFind-Esi0073-0151	MRRPLLFLQRSYFAASHVCVFVLCLPAFVSFSQFFGVWELWQASSQLLRTTLSAELVDSADLDPAPENAIDMLGVGEGEAVEEQVRHLAQDPEIRRVIEQANKKDVMVYWRAVMEFKRRCRYFGIPVPDDPYLLDG*	Hypothetical protein	0	0	0	Function unknown	POORLY CHARACTERIZED	0	100	0	0	Absent	Absent	0	0	0	0	0	0	0	0	0	0	0	0	0	0	0	0	2	0	PX only	_
ASAFind-Esi0074-0002	MATTAATGHSGALMAILLSRLAAVNPGDAYTGDTPAAAAAAAAGGLARDNSSVGLGVAQPGSATALIATDEVLRRPPADSAAREHGGGGGGGGSSWAWKARVDSLPVSSRLKRYDFVRELGSGSHGTLLLVRKRPLSAAASSGSGGTLGANSSHAGAGRRRSRGGTGGRGLTHGyesSSGGTCSFQPGGNLRVLKESHFLPEAVNEARLLLLAGGGGGRGGGTACATGSGFGYERQMAGGGGGAGGPEIYGGSVDTGDDIVATATAVRDGGAIEGHQRGEVVKLHDFFVETVGDRSLAFLELEYCEGGDLASLILGSRAGGGSTAGTENSAATATPTAAAAPAGGGALRDFACRSRAQPLEGLATAAEREEGTGGGGGNAGDFLSGGRRSLGADGTAAV…	Hypothetical protein	0	0	0	Function unknown	POORLY CHARACTERIZED	G1 tr|D8TSK3|D8TSK3 VOLCA NimA-related protein kinase 2 OS=Volv	4e-17	Pen_fso_g13567	0	Absent	Absent	0	0	0	0	0	0	0	0	0	0	0	0	0	0	0	0	3	0	PX only	_
ASAFind-Esi0074-0057	MQATCIALLCAVVAMITCVEGFSTRPSLHTHRAATTASRSLQASRAGSRRSSQTRMFFDFGKKTESNARPMAGGTVKGGKKTKITQDVTPAQRRAQEKATAIRERSRKASTRKSEGVFTPPQFEAFKKARKEVPSGKGDAYWEKIAARVPGQNAAACKRVAESMLFEAAVGTKSNYFGGYIETIETPDYVDPEADIMFKINKLFGRGKK*	Hypothetical protein	0	0	0	Function unknown	POORLY CHARACTERIZED	0	100	0	0	Absent	Absent	0	0	0	0	0	0	0	0	0	0	0	0	0	0	1	4	5	0	PEXR	_
ASAFind-Esi0075-0006	MEGPVADALLKLLRYFHNPELVGSLLLLYVVHVVGFTVNIPHLFLNGLKFIVAPTQEAVLRIRSDAKGPRPEPLGQLDREGKDANAYDKMDALGLARMEVSRGTLGGLMYFPQYEGMVLWAVIALGNFFIAQGSRCAIPTQTKCEHRGSAKKEKSPRSGAFCTANLVHSLPSAFFDALRCPPTSSFGVPIAHLDSCLLLLPQTPFTPSFSLALFDVLLLLWRDPSGGGRPLGWASLTLCGALLRCWWCNVRLIYLLGLNNDYSKFALLSGFCGLFAAAAVAAMLPPSFLAFDVRAAAAALHAWGGAVRGGSDAAVPPGGVSAVVSREDFLAMFLPTVAVVAACVTAAAALPAIRFSQYFSRALGRGSGATLVYRALLVVDGVLPWLASLVWISEVPPLV…	Chaperone protein ClpB	Chaperone	Clp	0	Posttranslational modification, protein turnover, chaperones	CELLULAR PROCESSES AND SIGNALLING	Other tr|A0A0P4W7N2|A0A0P4W7N2 9EUCA Uncharacterized protein OS	2e-06	0	0	Absent	Absent	0	0	0	0	0	0	0	0	0	0	0	0	0	0	1	0	3	0	PXR only	_
ASAFind-Esi0075-0020	MRTCALLAFLSVAGCDGFTTPPSSSRSVTPTMSHGQRGSGPVSRQALLKTGAAGLASLGLWFAAGSDVGRPQAAFAAPRVGSGGPPFSKSGYDLDPLTAEEVDARVDKLTELQKVVLTQAGTERPFQGKTVNGYNGGIKAEGTWVSAVSGVPLFSSDTKYDSGTGWPSFYAPIDPEHVIERVDPKDAASMPKFLQRVEVLDRKSGTHLGHVFNDGPKPTGKRYCMNAASMAFIPKEEPLPVKPSFKP*	Hypothetical protein	0	0	0	Function unknown	POORLY CHARACTERIZED	G1 tr|I0ZA13|I0ZA13 9CHLO Methionine-R-sulfoxide reductase OS=C	7e-58	Pen_fso_g17743	0	Absent	Absent	0	0	0	0	0	0	0	0	0	0	0	0	0	0	3	3	5	0	PEXR	_
ASAFind-Esi0076-0036	MVVKYWVIFLIASDAGLVTWTMRVAAEFFSKVRRRSPRCWRKTCSVSSRPPLSTRKSLSSFCSRQTEPQAKM*	Hypothetical protein	0	0	0	Function unknown	POORLY CHARACTERIZED	0	100	0	0	Absent	Absent	0	0	0	0	0	0	0	0	0	0	0	0	0	0	0	0	3	0	PX only	_
ASAFind-Esi0076-0045	MVLTSSLKVMGMAGLLAAANLATPANAFDGRKGLRGHRSLQQVCSNSMNGIEGINENGVVCCTAECGQCGGEGCGSVPGLDNTNCCINGVLNNQELCSVAGAAPCVIDSGDGVTGPTPVAATTPAPVGVAPTPEPVAETPEPTVAGGGGTVDAGGATPSPTAADGDREIEITPAPSAAAGGGGATGGDTTPAPAAGGGGTTGGDTTPAPTEVGAGGGGATGGDTTPAPSEVGAGGGGATGGDTTPAPTEAGAGGGGATGGETTPAPSEVGAGGGGATGGDTTPAPTEAGAGGGGATGGETTPAPTEAGAGGGGTTGGETTPAPTEAGAGGGGATGGETTPAPSEVGAGGGGATGGDTTPAPTEAGAGGGGATGGDTTPAPSEVGAGGGGATGGDTTPAP…	Hypothetical protein	0	0	0	Function unknown	POORLY CHARACTERIZED	Bact Cobi tr|E4T0M7|E4T0M7 PALPW Ig family protein OS=Paludibac	2e-92	0	0	Absent	Absent	0	0	0	0	0	0	0	0	0	0	0	0	0	0	0	0	3	0	PX only	_
ASAFind-Esi0076-0071	MAAYLFVCLGLLWCGLQIPALAKGRGGRAATAAVAFGEGAERRQLAATPRAGDGGVNRSGDVGPRLAYGIMVYQRKGYSPQTTLDQFGRMLKALYDEENTYVIHVDIKSDKALLDAISHHIKDLPNVYEEDYPSASQAEMRRWLKDQKDGTNFIKCWPIEGHDFFGQMERHEQRVQDVNVDDFMGGVKEYRTMSGNTGSQERPKTDYKFFKSLQQTMLSRQLTEYAIHSSEARRLLLYMATSKAPDELYFPTLTQLDERYSSMATCNDTRHFSYWIRPGGSWHPEYLTLDHFPLVHNATEFYIRKVEDARGSKPLLDTLDILRAGHPLDATLPILKAWLNRKGEDGVSLGAEGGPIMPFPEDGTVDEAMAELYRRQSEYAESRRCMFLAGIARRSRKRA…	Hypothetical protein	0	0	0	Function unknown	POORLY CHARACTERIZED	Strep tr|A0A0B2Q183|A0A0B2Q183 GLYSO Xylosyltransferase 1 OS=Gl	7e-08	0	0	Absent	Absent	0	0	0	0	0	0	0	0	0	0	0	0	0	0	1	3	3	0	PEXR	_
ASAFind-Esi0077-0034	MWESIRWQGCMRSGGASQVMTVVLALANDLVVFAPPDGFRCKEQRSKARGGSRGGRAGGRGGVAPRSGQGRGHAGRNGQGRGHAGRRGAGGEAKQRQRVFKLPRGNGDQSTTVAVRLGNADNWVITSVNPERQTSSCSRTQCQGLRAGLVAQQQTAGSHGGVASAIGGLCKHAKAALEHMRKKTVKDAREVKGDGWDWDAAKEHVATAKSDGHLSVVEHTAIMTMVERAEGSGVWPVYETEPNHFVVRDDRTRTSEHDYACVKYDTVEPGKSSRRLTPPKNFMCR*	Hypothetical transcription facto	0	0	0	General function prediction only	POORLY CHARACTERIZED	0	100	0	0	Absent	Absent	0	0	0	0	0	0	0	0	0	0	0	0	0	0	0	0	3	0	PX only	_
ASAFind-Esi0077-0125	MRRARRRCWSVALALLLTYAVVSTVLFLRPPLHPVGPSTKPSTTISGNQRTRQQPRLRSASGADSIVFVALGPAARSASLLYALTSLREEGGWDGQVHVVVEREDDLACLSSYLRQSVTAIAIAPPPPPPSPGGSLHSGGGDTRGVVQNAKMAKMKLLDLLPPSVERVVYVDCDVVTQRPLGPFLDAVAREWDELDRKAAAAAAAATAAVGGPATTRPPPKKGVVNSRLRGGRDDGDEVFAPPPQPMSGDGDTNRRPPPPPPPPPSTVMIFADAGGHTVPVCRGCDRAHSGVVALARGHSERCLKLWHDAFEGDGAGNGGTSTDQEALDAALGEGSGCEAIMMGRWHLSFMKDAFVMAGLTRTSTFGHYTGLLHPKTLGKVYRRFYEWALGMSFEEWGQ…	Hypothetical protein	0	0	0	Function unknown	POORLY CHARACTERIZED	Other tr|F2U8W7|F2U8W7 SALR5 Putative uncharacterized protein O	8e-10	0	0	Absent	Absent	0	0	0	0	0	0	0	0	0	0	0	0	0	0	0	0	3	1	Ancestral	Khakista/ Hypogyristea Ancestor; _
ASAFind-Esi0078-0049	MARHWGMNLMQMKRVKALLRMGVCEEDLEIADRLLKMGLNWSNDTPPTKEEQLLGYNSQQRQRMKALHILGLTEESFDRCRAVMLSSLGPSAFGYSADETAASAVSAEAEEGWTPGDKFRRRAAPSGGGGGHHHTGILRMPTFSQSR*	Hypothetical protein	0	0	0	Function unknown	POORLY CHARACTERIZED	0	100	0	0	Absent	Absent	0	0	0	0	0	0	0	0	0	0	0	0	0	0	0	0	3	0	PX only	_
ASAFind-Esi0078-0086	MIGGATQGRRWLSSRRCVLLIVYGVFAWPALRRSAIDSHTTRWDQHRGCLDGEEGCLCLADIC*	Hypothetical protein	0	0	0	Function unknown	POORLY CHARACTERIZED	0	100	0	0	Absent	Absent	0	0	0	0	0	0	0	0	0	0	0	0	0	0	0	0	3	0	PX only	_
ASAFind-Esi0080-0032	MVALFSLFSAPRSNAAGFIGAFEKAASWTSSVNSPWTSCRWTRSRTWSAKCVTPLPRANDTEKRVYEALSNKNWGASSTLLNDIARDTYDFEKYGIVLPLIWTSLQSPSREWRKVFKALCLLEHLIKNGAERVIEDARDNLHRVRMLSDFNYY*	Hypothetical protein	0	0	0	Function unknown	POORLY CHARACTERIZED	Other tr|A0A067M0Y2|A0A067M0Y2 9HOMO Uncharacterized protein OS	1e-23	0	0	Absent	Absent	0	0	0	0	0	0	0	0	0	0	0	0	0	0	0	0	3	0	PX only	_
ASAFind-Esi0082-0106	MRPLHVLELLHVLGFLTILGGADGFVFGAASAKPGVLRLGAARTNDGDSSKSGGAKARDLAVASRHSRSPPAQPLQQTPWLADIMASWFNLPLRNTSPSGGTKRRSTRDDIRADILKLRVSNADLREEVLALRNSMVQRGFFPVDDVFATATATATGGTPASGNGQQPPTSEGGDPKPPAKLQREARLAALVVLWGAAVALGGVFVPIAIGVGAARSLRWLDNGGTLVPKRWSRPLGRGWRRARALSFVPVLARPPRDGGGGGEGLVTGEALADAWDEMYPPRQR*	Hypothetical protein	0	0	0	Function unknown	POORLY CHARACTERIZED	0	100	0	0	Absent	Absent	0	0	0	0	0	0	0	0	0	0	0	0	0	0	0	0	3	0	PX only	_
ASAFind-Esi0084-0039	MIWGLAMQYPALVVAAANASFTTENQRERLDSHHATNAILTGNDASKGVEEHQIASLGLEEHQLASLGGDLVLFEPPRFGRAGDRAEGDGNAAGKQGEAPPGGELVLCNLRTPSAPYEKSKSLGSGGSMVARLALKKETDGRAPPGVEPAG*	CSC1-like protein 1	0	0	0	General function prediction only	POORLY CHARACTERIZED	Strep tr|A0A0A0LDF7|A0A0A0LDF7 CUCSA Uncharacterized protein OS	6e-12	0	0	Absent	Absent	0	0	0	0	0	0	0	0	0	0	0	0	0	0	0	0	3	0	PX only	_
ASAFind-Esi0084-0043	MAETVPRRRLLRGPVVLLVSGRLSYSSLELRRVERGILVPAEPPNLRRSFAADRGVAPHLTASRRAGCTRTAHIAFIMKNSRTQVAGITARLQPPEWAIFMVAVIADLVSAAGLLPAERLSLFRGLAVFLLYREWALAFACGFVLPRVVPLIAVCFLKQKWRAFNASAQERLNALVATANECAGLSTNVPQAGMGGNTSAHRESRHTQEGEVSGYDVSSVSGEEVVELSSWAAETTSVGHGNSSSSGARVRQRNPLR*	Endoglucanase D	0	0	0	Carbohydrate transport and metabolism	METABOLISM	0	100	0	0	Absent	Absent	0	0	0	0	0	0	0	0	0	0	0	0	0	0	0	0	2	0	PX only	_
ASAFind-Esi0085-0009	MAWRSISTPVVAATLLGAVIALTLLSKPAPPRQTKAEKRNSRRQGRKRGRTATSKRTRSKRKQTAEMLINEIGIDEFKKMVLKDKLEKEEQQERMRAAMDDPNSLRLVIDLNWAESASGKELSSLVKQLCYVYSRARASSMPPRLTLTSYQGRAAAALESAGAKSWLVDRNPLGVFTVFESAEIIYLSPDAEEPLDQVLDINVYVVGGIVDRNLSKGLTLGAAEGARARTVRLPFDEYLPEIPHGDRVLTVCACVGVLMGVRAGEGWRDALQKSVPRRGVEKAARRARGGAWRGTVVEAVGAGQSGWGVVGNFGAGLERKAEGGVDVAEVKAGAGSSK*	Probable ribonuclease Z	0	0	0	RNA processing and modification	INFORMATION STORAGE AND PROCESSING	Strep tr|A9TX33|A9TX33 PHYPA Predicted protein (Fragment) OS=Ph	1e-23	0	0	Absent	Absent	0	0	0	0	0	0	0	0	0	0	0	0	0	0	0	0	3	0	PX only	_
[truncated: 5,368 more rows]

## Sheet: Species specific distributions
	Group	ACGK1	ACGK2	ACOAT1	ACOAT2	cyt_c61	cyt_c62	ISIP1	OACT	NAGPR	Ferritin	Flavodoxin	OACT	IDI	TopCyc	TopOMT
Amphiprora_paludosa_Strain_CCMP125	Raphid pennate diatoms		Plastid	Other	Plastid	Plastid			Plastid	Plastid	Plastid	Other	Plastid	Other		Plastid
Amphiprora-sp	Raphid pennate diatoms	Other	Other	Other	Other	Plastid	Other		Plastid	Other	Other	Other	Plastid	Other		Plastid
[truncated: 264 more rows]

## Sheet: Cyanophora
			Cyanophora		RbH?	Chlamydomonas		RbH?	Arabidopsis		RbH?	Cyanidioschyzon		RbH?	Ancient stram		RbH?	Diatom		RbH?	Hypogyristea		RbH?
[truncated: 494 more rows]

[truncated: 7 more sheets: Arabidopsis, Cyanidioschyzon, Chlamydomonas, Stramenopile ancestor, Diatom bol pel dict ancestor, Polar centric pennate diatom, KEGG lists]
