# Supplementary material for: Metabolic Innovations Underpinning the Origin and Diversification of the Diatom Chloroplast
Source: Biomolecules. 2019 Jul 30;9(8):322. doi: 10.3390/biom9080322 (PMC6723447; doi:10.3390/biom9080322)
Supplement: Supplementary file 1 [file biomolecules-09-00322-s001.zip › supporting material/Table S3.xlsx]

## Sheet: Overview
Table S3. Tabulated sequences of Fistulifera and other diatom chloroplast pyruvate hub, branched chain amino-acid, and isoprenoid-associated synthesis enzymes.
	Sheet 1 (« Fistulifera enzymes ») lists the query sequences of enzymes for these pathways previously identified from stramenopile chloroplast proteomes, and the corresponding homologoues retrieved from the F. solaris genome, using methodology adapted from previous studies 21, 45. Fistulifera homologues are listed by GenBank ID; the column labeled “homeologous” gene shows the second copy of each g…
	Sheet 2 (« Pyruvate hub pathway »), Sheet 3 (« Squalene synthesis »), and Sheet 4 («BCAA synthesis») list accession numbers of the genes used to predict localization in Fig. 6C.

## Sheet: Fistulifera enzymes
Query	Description	Fistulifera gene ID	Accession Number	Homeologous gene in Fistulifera	RbH species
ASAFind-Phat-49339	Pyruvate carboxylase	Absent	-	-	37
ASAFind-Phat-21988	Pyruvate phosphate dikinase, PEP/pyruvate-binding	Absent	-	-	25
ASAFind-Fso-g6166	Pyruvate/2-oxoglutarate dehydrogenase complex	fso:g6166	GAX15367.1	GAX25758.1	4
ASAFind-Phat-EG02261	Phosphoenolpyruvate carboxylase	fso:g13226	GAX22396.1	GAX25701.1	11
ASAFind-Phat-18941	Branched-chain amino acid aminotransferase II	Absent	-	-	46
ASAFind-Phat-30967	Keto-acid reductoisomerase (acetohydroxyacid isomeroreducate)	Absent	-	-	50
ASAFind-Fso-g15478	Farnesyl-diphosphate farnesyltransferase/ isopentenyl diphosphate isomerase	fso:g15478	GAX24649.1	GAX27897.1	2
ASAFind-Chryso-922856966	Putative Farnesyl pyrophosphatase	fso:g10885	GAX20074.1	GAX17802.1	3

## Sheet: Pyruvate hub pathway
Species	Description	Accession number	Predicted localization
Fistulifera solaris	Pyruvate carboxylase	GAX28196.1	Mitochondria
Fistulifera solaris	Pyruvate carboxylase	GAX18406.1	Mitochondria
Fistulifera solaris	Pyruvate carboxylase	GAX24481.1	Mitochondria
Fistulifera solaris	Pyruvate phosphate dikinase, PEP/pyruvate-binding	GAX09256.1	Cytosol
Fistulifera solaris	Pyruvate phosphate dikinase, PEP/pyruvate-binding	GAX13332.1	Cytosol
Fistulifera solaris	Pyruvate/2-oxoglutarate dehydrogenase complex	GAX15367.1	Plastid
Fistulifera solaris	Pyruvate/2-oxoglutarate dehydrogenase complex	GAX25758.1	Plastid
Fistulifera solaris	Phosphoenolpyruvate carboxylase	GAX22396.1	Plastid
Fistulifera solaris	Phosphoenolpyruvate carboxylase	GAX25701.1	Plastid
Fistulifera solaris	Phosphoenolpyruvate carboxylase	GAX26213.1	Mitochondria
Fistulifera solaris	Phosphoenolpyruvate carboxylase	GAX25196.1	Mitochondria
Fistulifera solaris	Malate dehydrogenase	GAX13176.1	Mitochondria
Fistulifera solaris	Malate dehydrogenase	GAX20155.1	Mitochondria
Fistulifera solaris	Malate dehydrogenase	GAX25745.1	Mitochondria
Fistulifera solaris	Malate dehydrogenase	GAX15354.1	Cytosol
Fistulifera solaris	Malic enzyme	GAX24268.1	Mitochondria
Fistulifera solaris	Malic enzyme	GAX28367.1	Cytosol
Fistulifera solaris	pyruvate kinase	GAX20130.1	Mitochondria
Fistulifera solaris	pyruvate kinase	GAX13151.1	Mitochondria
Fistulifera solaris	pyruvate kinase	GAX15306.1	Cytosol
Fistulifera solaris	pyruvate kinase	GAX22388.1	Cytosol
Fistulifera solaris	pyruvate kinase	GAX25694.1	Cytosol
Fistulifera solaris	pyruvate kinase	GAX15318.1	Cytosol
Fistulifera solaris	pyruvate kinase	GAX10570.1	Plastid
Fistulifera solaris	pyruvate kinase	GAX22454.1	Plastid
Phaeodactylum tricornutum	Pyruvate phosphate dikinase, PEP/pyruvate-binding	XP_002182944.1	Cytosol
Fragilariopsis cylindrus	Pyruvate phosphate dikinase, PEP/pyruvate-binding	OEU19708.1	Cytosol

## Sheet: Squalene synthesis
Species	Description	Accession number	Predicted localization
Fistulifera solaris	Squalene synthase /Farnesyl-diphosphate farnesyltransferase/ isopentenyl diphosphate isomerase	GAX24649.1	Plastid
Fistulifera solaris	Squalene synthase /Farnesyl-diphosphate farnesyltransferase/ isopentenyl diphosphate isomerase	GAX27897.1	Plastid
Fistulifera solaris	Putative Farnesyl pyrophosphatase	GAX20074.1	Plastid
Fistulifera solaris	Putative Farnesyl pyrophosphatase	GAX17802.1	PPC
Phaeodactylum tricornutum	Squalene synthase /Farnesyl-diphosphate farnesyltransferase/ isopentenyl diphosphate isomerase	Phatr3_EG02290.t1	Cytosol
Phaeodactylum tricornutum	Farnesyl pyrophosphatase	XP_002184024.1	PPC/Cyto?
Phaeodactylum tricornutum	Farnesyl pyrophosphatase	EEC46880.1	Cytosol
Phaeodactylum tricornutum	Isopentenyl diphosphate isomerase	Phatr3_J12533.t1	PPC
Rhizosolenia setigera	Squalene synthase /Farnesyl-diphosphate farnesyltransferase	*	PPC
Rhizosolenia setigera	Isopentenyl diphosphate isomerase1	*	Plastid
Rhizosolenia setigera	Isopentenyl diphosphate isomerase2	*	Cytosol
* Amino acid sequences reffered from Ferriols et al., The Plant Journal, 2017

## Sheet: BCAA synthesis
Species	Description	Accession number	Predicted localization
Phaeodactylum tricornutum	Threonine deaminase	XP_002183744.1	Mitochondria
Phaeodactylum tricornutum	Acetohydroxyacid synthase	XP_002181443.1	Plastid
Phaeodactylum tricornutum	Acetohydroxyacid isomeroreductase	XP_002185094.1	Plastid
Phaeodactylum tricornutum	Acetohydroxyacid isomeroreductase	XP_002176152.1	Cytosol
Phaeodactylum tricornutum	Dihydroxyacid dehydratase	XP_002180649.1	Plastid
Phaeodactylum tricornutum	Branched-chain amino acid transaminase	XP_002178037.1	Cytosol
Phaeodactylum tricornutum	Branched-chain amino acid transaminase	XP_002181656.1	Cytosol
Phaeodactylum tricornutum	Branched-chain amino acid transaminase	XP_002178511.1	Plastid
Phaeodactylum tricornutum	Branched-chain amino acid transaminase	XP_002177782.1	Cytosol
Phaeodactylum tricornutum	2-isopropylmalate synthase	XP_002178632.1	Plastid
Phaeodactylum tricornutum	2-isopropylmalate synthase	XP_002182282.1	Cytosol
Phaeodactylum tricornutum	3-isopropylmalate synthase	XP_002177302.1	Plastid
Phaeodactylum tricornutum	3-isopropylmalate dehydrogenase	XP_002180930.1	Plastid
Thalassiosira pseudonana	Threonine deaminase	XP_002293156.1	Cytosol
Thalassiosira pseudonana	Acetohydroxyacid synthase	XP_002291519.1	Plastid
Thalassiosira pseudonana	Acetohydroxyacid isomeroreductase	XP_002291571.1	Plastid
Thalassiosira pseudonana	Dihydroxyacid dehydratase	XP_002289902.1	Plastid
Thalassiosira pseudonana	Branched-chain amino acid transaminase	XP_002288882.1	Plastid
Thalassiosira pseudonana	Branched-chain amino acid transaminase	XP_002286781.1	Cytosol
Thalassiosira pseudonana	Branched-chain amino acid transaminase	XP_002286782.1	Mitochondria
Thalassiosira pseudonana	2-isopropylmalate synthase	XP_002286323.1	Plastid
Thalassiosira pseudonana	2-isopropylmalate synthase	XP_002291821.1	Cytosol
Thalassiosira pseudonana	3-isopropylmalate synthase	XP_002294422.1	Plastid
Thalassiosira pseudonana	3-isopropylmalate dehydrogenase	XP_002290637.1	Plastid
Fistulifera solaris	Threonine deaminase	GAX15484.1	Mitochondria
Fistulifera solaris	Threonine deaminase	GAX18994.1	Mitochondria
Fistulifera solaris	Acetohydroxyacid synthase	GAX12176.1	Plastid
Fistulifera solaris	Acetohydroxyacid synthase	GAX21273.1	Plastid
Fistulifera solaris	Acetohydroxyacid isomeroreductase	GAX12397.1	Cytosol
Fistulifera solaris	Acetohydroxyacid isomeroreductase	GAX24952.1	ER
Fistulifera solaris	Dihydroxyacid dehydratase	GAX28276.1	Plastid
Fistulifera solaris	Dihydroxyacid dehydratase	GAX16359.1	Plastid
Fistulifera solaris	Branched-chain amino acid transaminase	GAX12371.1	Cytosol
Fistulifera solaris	Branched-chain amino acid transaminase	GAX17454.1	Cytosol
Fistulifera solaris	Branched-chain amino acid transaminase	GAX13983.1	ER
Fistulifera solaris	Branched-chain amino acid transaminase	GAX21024.1	Cytosol
Fistulifera solaris	Branched-chain amino acid transaminase	GAX23761.1	Mitochondria
Fistulifera solaris	Branched-chain amino acid transaminase	GAX14960.1	Mitochondria
Fistulifera solaris	2-isopropylmalate synthase	GAX18990.1	Plastid
Fistulifera solaris	2-isopropylmalate synthase	GAX15489.1	Plastid
Fistulifera solaris	2-isopropylmalate synthase	GAX17443.1	Plastid
Fistulifera solaris	2-isopropylmalate synthase	GAX13994.1	ER
Fistulifera solaris	3-isopropylmalate synthase	GAX14603.1	Cytosol
Fistulifera solaris	3-isopropylmalate synthase	GAX22135.1	Plastid
Fistulifera solaris	3-isopropylmalate dehydrogenase	GAX14108.1	Plastid
Fistulifera solaris	3-isopropylmalate dehydrogenase	GAX11963.1	Plastid
