# Supplementary material for: Metabolic Innovations Underpinning the Origin and Diversification of the Diatom Chloroplast
Source: Biomolecules. 2019 Jul 30;9(8):322. doi: 10.3390/biom9080322 (PMC6723447; doi:10.3390/biom9080322)
Supplement: Supplementary file 1 [file biomolecules-09-00322-s001.zip › supporting material/Table S2.xlsx]

## Sheet: Overview
Table S2. Evolutionary and subcellular distributions of diatom carbonic anhydrases. This workbook provides information regarding the presence and predicted targeting sequences of carbonic anhydrases across diatom lineages, and the broader distribution of theta carbonic anhydrases across the tree of life.
	Sheet 1 (« Carbonic anhydrase queries ») provides details of experimentally localised carbonic anhydrases from Phaeodactylum tricornutum and Thalassiosira pseudonana used for subsequent phylogenetic analyses (41, 51, 53).
	Sheet 2 (« Carbonic anhydrase BLAST output ») lists carbonic anhydrases identified from published diatom genomes and transcriptomes through BLAST searches of these sequences. Columns F to I list whether the BLAST evalue score of the match is equal or lower to a floating threshold evalue (defined as the lowest evalue identified when searching the query sequence against a modified version of nr, ex…
	Sheet 3 (« Carbonic anhydrase heatmap») summarises these outputs, showing the probable evolutionary distribution of plastid-, mitochondria-, endomembrane-targeted and secreted homologues of each carbonic anhydrase in each species.
	Sheet 4 (« Theta carbonic anhydrases») provides information regarding the presence, and predicted subcellular localisation of theta-carbonic anhydrases in other ochrophyte groups, cryptomonads, and haptophytes ; these results are tabulated in Columns N to R.
	Sheet 5 (« Theta CA alignment») and Sheet 6 (« Theta CA tree topologies») provide information regarding a 204 taxa x 210 aa alignment of evolutionarily non-redundant theta carbonic anhydrases from across the tree of life, inspected using MrBayes and RAxML under three substitution matrices (GTR, Jones/ JTT, and WAG), following a previously established pipeline (5).
	Sheet 7 (« iota carbonic anhydrases») tabulates homologues of the annotated the copy number of Thalassiosira pseudonana LCIP63/ iota-chloroplast CA (Thaps_264181) identified in other diatom genomes and transcriptomes, and the targeting predictions inferred for each using HECTAR and ASAFind.

## Sheet: Carbonic anhydrase queries
Species	Name	Type	Localization	Reference	ID	sequence
Phaeodactylum tricornutum	PtCA1	beta	Pyrenoid	Tachibana et al 2011 Photosynth Res	Phatr3_J51305	MKFLSASIALLACATSVEAFNANKAFRFGAKAMPEVSSESATTALSAGGAEKKSYDLDITEIFDGNKKFIETKKAQDAAYFDTLGTVHSPKYLYIGCVDARAPPNMIMGTEAGTMLTVRNIANMVVNNDLAVMSAIQFGINVLKIPHVIVCGHYECGGVRASVANVDHAPPLSIWLRNIRDVYRLHARELDAIKDPEDRHRRLVDLNVIEQCVNLYKTGVIQAKRIESYQEGAPAAIPRVHPIVFDPKTGAIRKLQVDFDKYMSELDAIYDLYELENAKIPA
	PtCA2	beta	Pyrenoid (Probably)	Tachibana et al 2011 Photosynth Res	Phatr3_J45443	MKFATAATVTLLALSTVDALNVKKLFRFGKTSLPKDSSPKPAAKGGYDLDVSELFDGNNKFIADKLAGDPAYFDTLGTVHSPKYLYIGCVDARAPPNMIMGTEAGTMLTVRNIANMVVNNDLAVMSAIQFGINVLKIPNVILCGHYECGGVRASVANVDHAPPLSIWLRNIRDVYRLHAKELDAIKDPEERHRRLVDLNVIEQCVNLFKTGVIQAKRIESYKDGGVAIPQVHPVVFDPKTGEVKKLKVDFDKYMAEINGIYDLYDLENAKVPM
	Pt43232	theta	Cytosol	Kikutani et al 2016 PNAS	BAV00143 (GenBank)*	MEEAMETGDIFLGTVVAVLTIVGISVTINLLKFLWRSFAAQPTTAKIRQVFPRAQTNDQLVETIRSSLEKFGFGENSLIATSLCCDEVNRPLDKALSETYGSYFSMGGLAGFPFGGLTSFVAMAAHIPDGGSCVVVYGPHVGVDSKGNVGTVERRGRQKGGSCCGSGVAAAGFVKSCLAGDAKPPGAPSDPLDAQQTFVNSMLLPHGARLNSAEEPMVELPYALFDAQDEFMRKIIEKGSGNVAGNGRIALLGGIQINTPADQPDYFLPLRFDVLSNKGETIEKIIDPPSRVTATKISSVFPDAVPNEKLLAKINSTLGCYGYGKNSLVATSLCCDEVNRPLEDDLKAAFGENFNMGGLAGFAFGGVTSFGAMAAHIPDSGSCLVVYGPHVGVDSNGKV…
	Pt43233 (theta-type)	theta	Lumen of pyrenoid-penetrating thylakoid	Kikutani et al 2016 PNAS	BAV00142 (GenBank)*	MRICMRSQSYSSLVVASMVVCTAAFQTSVVSVRRHSPLSSTIDGVDRSEAVAKLERAAELSDFLAQAYEDKVKAIETVEKQNQAEIDALKAQIESLQSQSSGAASKPSAPPKITGDLAKLSNDDLKKKLQEYEEFMAKTMADADPSIKAAIQKKQAEAAQQQQQQQQQSSTTTTATAGATTSGTGGVLGTEDLLSVGAVSALTAVATSVILDNTRRQSFGSIVAGVSAPLVAGNSAPEPTETPAPAPATVAPPAPVVVDLSQFETTMAKVQQAFPGAATNDQLVAKTKSALSRFGFGSNSLVATSFCSDEVNRPLETDFAKEFKDTFSLGGLAGFPFSGVTGFGAMAKHIPDGGSCLVVYGPHVGVDLDGNVGTVNRRGREKGGTCCGSAVAAAGYISK…
	Pt43234	theta	Mitochondrion	Kikutani et al 2016 PNAS	BAV00141 (GenBank)*	MNVTLTAVKKAFPDALTNAELVAMVSKRLSQFGYHKYNTLLATSLCSDEVTRPLEQDFGEVYGKHFTMGGLAGFPFGGLTGFGAMAGHIPDGGSCLLIYGSHVGVSWEGKWGTVARRGREKGGACCGSAVAAAQAVTQAYQATLDESSSSSSSSATSTPVYRYSNDPLDAQQGYVRDMLRPYAATLSEAEDVMVTLPVSVYDAQQKLVTRILDEGSNHIDGDGQIAVVGGIQINTPKEMSDFFVVRRFCIRDSSGNMVENFMPLTAGRE
	Pt32401	theta	Cytosol	Kikutani et al 2016 PNAS	BAV00144 (GenBank)*	MFKKKQPVIAEPDTMNGDIFLSIAVAFLAIIAVNVVIKLVQYLKRTFASKPTTAKIRQVFPGAQTNDQLVETIRSSLEKFGFGENSLIATSLCCDEVNRPLDKALSETYGSYFSMGGLAGFPFGGLTSFGAMAAHIPDGGSCVVVYGPHVGVDSKGNVGTVERRGRQKGGSCCGSGVAAAGFVKSCLAGDAKPPGAPSDPLDAQQTFVNSMLLPHGARLNSAEEPMVELPYALFDAQDEFMRKIIEKGSGNVAGNGRIALLGGIQINTPADQPDYFLPLRFDVLSNKGETIEKIIDAPSRVTATKISSVFPNAVPNEKLLAKINSTLGCYGYGKNSLVATSLCCDEVNRPLEDDLKAAFGENFNMGGLAGFAFGGVTSFGAMAAHIPDSGSCLVVYGPH…
	CAI	alpha	PPC	Tachibana et al 2011 Photosynth Res	Phatr3_J35370	MRLIAISLCCLMPCTVRCRSWRNIEPLHGWNENDTSGTIWRMEFNPLFTSAPTSMPTTATPSDIPSSRPSSFPSAPPSASPSVAPSPSPSTAPSESDPYRPNDPPKNPEQWYFNYDTSANALYGPGHAGIIQQQNNQFNVGYKNNRWGSVGNPPNNYWTEFMDNGFGPWRGILANRNPTRNMCDRVGMQSPIDLRPSGAVCDEHHEVRSRRGDFQIFEDEVTKEIQPNKLRLRYKRRPCRNLNELACQEPDPPNADFPNNWGGYADVTHIDFKVPGEHLIRGEKFDGEMQIFHIHRGRRRMVVQSVTIRATSTGFNSYFQEAIDVFRAVYDINIARCSALRRKERRLVSNAHIILGKNMTSKFHDYSSWGDFSTGLEDVELESKRSLRKSNWDPYHELL…
	CAII	alpha	PPC	Tachibana et al 2011 Photosynth Res	Phatr3_J44526	MVGLPSVLLCTLIAFTTAQTGRDLDRFNYRGTDGTDYGPEDWDQVSCTDTETCLGWPDGFETARGWDLGENHCRWCPLGTRQCGIHHQSPIDLQRNRAVPGDPEEKECIDVHWMAYYDSTCDWENLKALNAFSIERHALKVNQPIEQLASGDYRLACRNASGRRFGRIDFSKGFSEWWLMSHMDIHVPSEHTQEGKRYDGEIHLYHFYSIPGSQSSTNNEMASVTIFLEAYDDVPDYPMLNRLICQWRQVEDKTREECGLPSVETEYPGCFYYQRGHTIDGFNTIALTQDGTQRNLRQKSRNLRPKSMSVHDLILYNYAQSQTNSSYTPKRLLHSEEDHAEADPNFDWEKFVTRQDGNANITQGNRQLLNYDHVGPWFNYFPMLGVRTEYYYRYSGTQT…
	CAIII	alpha	CER	Tachibana et al 2011 Photosynth Res	Phatr3_J55029	MSLSGIVCSRAKWFLLSIALPTLGLGLNKTAFSYNKKDEYSPDNWYRLDIAGNVCRGPRNSPIALESTPCDAYEGYGLYSGTCTLNDLDFQLTELGVKIKYPKDGSCDINTLTVPGVSGNFRLLEVTIHGGSEHSIDGNFSGAEIQLVHEKINSQEGHLAVLAILVEPEGPKDNLFFGTLLDEWRAVRADSTASCAKAGYDVPTLYWLASGTPVNTRHSYVRSYFTSPRFNAYSLLPTNTSFYRYYGGLTTPPCSEIVWWSVADTVMRISTGQYAELMTMITTGYVNVTDEAGCEPWSVASPSGSTSRPLQARNGRPVDRICPV
	CAVI	alpha	CER	Tachibana et al 2011 Photosynth Res	Phatr3_J54251	MRSFLLWSLVASFATAQEGSNLDRFNYRGTEGTDYGPEDWDQVSCSDTENCLGWPDAFEASRGWSLKDNFCRWCPAGSSSCGTHHQSPIDLQRNRAVPGDPDENECIDVHWMAYYDSTCTWDTLKELNAFSVERHALKVVQPITETTSGEWEIACRDDSGKRFGRIDFSKGFSQWWFLSHMDFHVPSEHTQEGKRYDGELHMYHFYSVTGAEAGIDNEMASVAFFLEAYDDIPDYPMLNRLICQWREAEEKTREECGLPSILTEYPGCFFYNRGHTDSAVTTQSISNGQRKLRTTSRNLRPKVKSVHDIILQNHEQMQSNATFKPHKLILSEDDHAEADPDFDWGAFVAEQVAKSTSSQEHRELMNYDHVGPWFNYFPLVDVRTEYYYRYSGSQTVPPC…
	CAVII	alpha	CER	Tachibana et al 2011 Photosynth Res	Phatr3_J42574	MKLVVSALFFLSLAEADLFNYGNTDTTVDGEKSYGMPNWNRVECSNEDTCRGWPDKFPFLVGWDAGRNTCQWCPEGGPENCGFHRQSPIDLKRDRGVIGGSNEKSCPDWHWMAYKDDTCAWKDMVDEFSIERHGLRLSVPIESDGEISCVENRNGQDVRRFPRLDYSKGFPDWWWLQSTDISVPSHHTQEGKRYDAEVTLKHFYEIEHDKNQLGYVTLFMEAYDDAESWPFLDKLICAWREKEEKVRRECGLPPSAPYGRCRIFSERGQQPTDAWRFEAGELQSFGEGEPAPVPSVAPTKSPTASITTLSPVIPTTSRPTEWVLPPIFAPPSVTVTTDTPTITEQIVSAPPPIDCDAFDMNYDRLCYSNDPCCETQRSTSEYCWDAYENIFPGNAIYSA…
Thalassiosira pseudonana	Tp_alphaCA1	alpha	chloroplast stroma	Samukawa et al 2014 Photosynth Res	THAPSDRAFT_22391	MILLQPMTKRMSTSSHLVILVVLLRLQSSNSRSWLDCINTSKLENDGMPRVGKRHNATTSSLSSDAAITIAQMSGNIGTSTTSEDTEIVIHGATTTLFEEVDPFRVTDSPSTVPSYSSSPPTLSPSASPTITPLPTTEKPTRLPTLPPTFQTGKNEPLNPKPGYFNYDMNSDYGPHRWKRVDVEDDFFHTFDLKAEDTNNCGSGDHQSPIDVCTKPRGNCKETHEMRPKSGDYKMDGELITKQILPSKLRLVMAPRTGDEPDPPQVDFSSNGRGIIDMTNIDFKFPSEHTVCGSKFDGEMQYYMYHPGRERFVAVSFFLEASPTNPTNEHLQEVIDAFRTVFIKDKSLCAEKQRLENYAQGFVSPANRKLHGEENKTLDSIEDDGELWNTTTIESNEDR…
	Tp_deltaCA3	alpha	PPC	Samukawa et al 2014 Photosynth Res	THAPSDRAFT_233	MGDITPNTKPYFQSSMCPVNVHWHLGSEHYSYGEFDENGNGPHGNVARPSWANRDLATDGAAVADGFRCHHYDENDPKFTTKYDWKHCHGMEVGETYEVHWPHSAAGACGTVNQYQTPFYDGVFCNLPMESFTTLGGQDIANAVGVHGQVFTIVNDESYFYPDMIRGMIVEPEMNMGQDIAMYTGSTTGDSRSNEMCSQYAPITWQVDRKCHMISASSFDKLCYDMKMQRDDMSDDLHAHGSRELVKDEYVANNQANRNLRA
	Tp_ThetaCA_1765	theta	Chloroplast (Pyrenoid?)	Unpublished	THAPSDRAFT_bd1765	MKIATTSLLLVLTASNTSAFQTSQPNGRLAKTELHGFRSKIKGLFTKSTSFDKLVKKNFPGAVSNIDLEARVTKMLEKKGVSPDNTLLCTSLCCDELARVLEDDFVNIYGNNFNLGGLAGFPFAGNTGFGAMSAHVPDDGFCLLIHGPHVGITQDGVIGKVERSGIALVDSCCGSAIAASNYLKGITDGDANVNPNIQQFTDFQQGAVQELILPFGKRLKDAEDRMKELPYALYDSQDVLVRDIVETGSGSIKKGLFLLGGIQINTGPDTPDYFHPLRFDYYDENGNMVENMLGSIK
	Tp_ThetaCA_672	theta	Chloroplast (Stroma or pyrenoid)	Unpublished	THAPSDRAFT_bd672	MKLSIASLSLLFASTQALQTTANHRAITSRTPTNLSMIKPGETGSAIERVQELFQSLPAENADFDKMVKKNFPGAISNRELATRVVELLDEKNFNPSNTLLCTSLCADELARELEDEFVNIFGNNFNLGGLAGFPFAGNTGWGAMSAHVPDEGYCLVIHGPHVGISKDGQIGKVERSGIALVDKCCGSAIAASNYLKGITDGTASINPQIQKFSDFQQGAVQELILPFGKRLARAEDRMRELPYALYDSQEVLVTDIVNTGKGSIKKGLAVLGGIQINTSPDTLDYFHPLRFDYYDADGNLVENMLPYLR
	Tp_ThetaCA_1093	theta	Chloroplast (Pyrenoid?)	Unpublished	THAPSDRAFT_1093	MLGLNKAFTFLLGANLVAQSAAFAPSISGKQVNAVQLMSSSNDDVVDVATREARITTPLSIALASMAAPLAGLSAIPTTANAASASAFEAGMRKSFPGSLPNSAVALRVASALKERGYTETNTLFASSFCSDEINDTPESLVADFQNKMQVDGVFNLGGLGGLPFVGITGMGAFLSHCPEQGKVFIVFGPHVGISDTGAVGTVERIGQNGPHTSCGAGIGAYKAIMGKPMSDEDMAFIGTKDFQEEYIIAKLRDRLDVLRGKDPSDETITYVTNKMYDLVWEMLRSEINAYTTKDGFWKGTTEVTLLGGIVVNRGHGQGTPGGEDFFQPLMLKSLTQSGESDLYGEVFGDFPALAAPHRNAKYV
	Tp_ThetaCA_5647	theta	Unknown	Unpublished	THAPSDRAFT_5647*	MLSSDLDNAIAKTLYARGFTPQNTIFAHSVCSDEVNNKDKQLVALMVDRWQEGFSLGGLAGVPFAGKSGFGAYLHHAPDSGKLLVMFAPHVGIGTDGNIGALQRDGQVKVSNACGAAVGAYKALSAKAANGPDVRKEEDPDPELFDPQLETIVKLLQPRLGGIEKSIDPITFVTYQIYGIIKEKICDCISQTPDVWDSVTEVALVGGVMINRRVGGDCFQPLSFELRQKDGSVKGKVVDLFGDAFGERPDLVKVLGSQEAVSCLYNERPSKKGA
					* Some CA sequences in database were incomplete. We determined correct sequences by RACE and deposieted it to GenBank

## Sheet: Carbonic anhydrase BLAST output
Library	Species	Query	Match	Consensus targeting prediction	evalue	threshold evalue	evalue better than threshold?	Reciprocal BLAST best hit?	SignalP	ASAFind	MitoFates	TargetP	HECTAR	WolfPSort- animal	WolfPSort- fungi	WolfPSort- plant
MMETSP1065	Amphiprora paludosa	ThapsDRAFT_bd672	CAMPEP_0172442044		3e-128	6e-30	Yes	1	N					nucl	cyto_nucl	cyto
MMETSP1065	Amphiprora paludosa	ThapsDRAFT_bd1765	CAMPEP_0172442044		2e-124	3e-31	Yes	0	N					nucl	cyto_nucl	cyto
MMETSP1065	Amphiprora paludosa	Phatr3_J35370	CAMPEP_0172450376		4e-148	3e-07	Yes	1	N					cyto	cyto	nucl
MMETSP1065	Amphiprora paludosa	ThapsDRAFT_22391	CAMPEP_0172450376		1e-52	1e-05	Yes	0	N					cyto	cyto	nucl
MMETSP1065	Amphiprora paludosa	Phatr3_J55029	CAMPEP_0172450376		1e-08	1e-14	No	0	N					cyto	cyto	nucl
MMETSP1065	Amphiprora paludosa	ThapsDRAFT_233	CAMPEP_0172456070	Secreted	3e-127	4e-95	Yes	1	Y	Chloroplast		endomembrane	endomembrane	Secreted	Secreted	mito
MMETSP1065	Amphiprora paludosa	Phatr3_J42574	CAMPEP_0172472020	Secreted	4e-85	1e-05	Yes	1	Y	endomembrane		endomembrane	endomembrane	Secreted	Secreted	Secreted
MMETSP1065	Amphiprora paludosa	Phatr3_J42574	CAMPEP_0172472020	Secreted	7e-81	1e-05	Yes	1	Y	endomembrane		endomembrane	endomembrane	Secreted	Secreted	Secreted
MMETSP1065	Amphiprora paludosa	Phatr3_J43233	CAMPEP_0172472782	Chloroplast	4e-117	7e-30	Yes	1	Y	Chloroplast		*	chloroplast	Secreted	Secreted	chlo
MMETSP1065	Amphiprora paludosa	Pt43232	CAMPEP_0172472782	Chloroplast	2e-97	5e-33	Yes	0	Y	Chloroplast		*	chloroplast	Secreted	Secreted	chlo
MMETSP1065	Amphiprora paludosa	Pt32401	CAMPEP_0172472782	Chloroplast	4e-96	8e-33	Yes	0	Y	Chloroplast		*	chloroplast	Secreted	Secreted	chlo
MMETSP1065	Amphiprora paludosa	Pt32401	CAMPEP_0172472782	Chloroplast	2e-87	8e-33	Yes	0	Y	Chloroplast		*	chloroplast	Secreted	Secreted	chlo
MMETSP1065	Amphiprora paludosa	Pt43232	CAMPEP_0172472782	Chloroplast	1e-86	5e-33	Yes	0	Y	Chloroplast		*	chloroplast	Secreted	Secreted	chlo
MMETSP1065	Amphiprora paludosa	Pt43234	CAMPEP_0172472782	Chloroplast	1e-79	1e-37	Yes	0	Y	Chloroplast		*	chloroplast	Secreted	Secreted	chlo
MMETSP1065	Amphiprora paludosa	Tp_5647	CAMPEP_0172472782	Chloroplast	4e-30	4e-37	No	0	Y	Chloroplast		*	chloroplast	Secreted	Secreted	chlo
MMETSP1065	Amphiprora paludosa	ThapsDRAFT_1093	CAMPEP_0172472782	Chloroplast	5e-30	2e-28	Yes	0	Y	Chloroplast		*	chloroplast	Secreted	Secreted	chlo
MMETSP1065	Amphiprora paludosa	Phatr3_J43233	CAMPEP_0172472782	Chloroplast	5e-10	7e-30	No	1	Y	Chloroplast		*	chloroplast	Secreted	Secreted	chlo
MMETSP1065	Amphiprora paludosa	Phatr3_J44526	CAMPEP_0172473822		0	1e-05	Yes	1	N					mito	mito	cyto
MMETSP1065	Amphiprora paludosa	Phatr3_J54251	CAMPEP_0172473822		0	1e-05	Yes	0	N					mito	mito	cyto
MMETSP0724	Amphiprora sp.	Phatr3_J44526	CAMPEP_0168723302		4e-137	1e-05	Yes	1	N					nucl	mito	chlo
MMETSP0724	Amphiprora sp.	Phatr3_J54251	CAMPEP_0168723302		9e-137	1e-05	Yes	0	N					nucl	mito	chlo
MMETSP0724	Amphiprora sp.	Phatr3_J42574	CAMPEP_0168723302		6e-57	1e-05	Yes	0	N					nucl	mito	chlo
MMETSP0724	Amphiprora sp.	Phatr3_J43233	CAMPEP_0168724542		5e-74	7e-30	Yes	1	N					mito	cyto	chlo
MMETSP0724	Amphiprora sp.	Pt43232	CAMPEP_0168724542		3e-71	5e-33	Yes	0	N					mito	cyto	chlo
MMETSP0724	Amphiprora sp.	Pt43232	CAMPEP_0168724542		2e-63	5e-33	Yes	0	N					mito	cyto	chlo
MMETSP0724	Amphiprora sp.	ThapsDRAFT_bd672	CAMPEP_0168738340	Chloroplast	2e-130	6e-30	Yes	1	Y	Chloroplast		endomembrane	chloroplast	Secreted	Secreted	chlo
MMETSP0724	Amphiprora sp.	ThapsDRAFT_bd1765	CAMPEP_0168738340	Chloroplast	2e-127	3e-31	Yes	0	Y	Chloroplast		endomembrane	chloroplast	Secreted	Secreted	chlo
MMETSP0724	Amphiprora sp.	Pt32401	CAMPEP_0168738340	Chloroplast	5e-72	8e-33	Yes	0	Y	Chloroplast		endomembrane	chloroplast	Secreted	Secreted	chlo
MMETSP0724	Amphiprora sp.	Pt32401	CAMPEP_0168738340	Chloroplast	1e-68	8e-33	Yes	0	Y	Chloroplast		endomembrane	chloroplast	Secreted	Secreted	chlo
MMETSP0724	Amphiprora sp.	Pt43234	CAMPEP_0168738340	Chloroplast	1e-68	1e-37	Yes	0	Y	Chloroplast		endomembrane	chloroplast	Secreted	Secreted	chlo
MMETSP0724	Amphiprora sp.	ThapsDRAFT_1093	CAMPEP_0168738340	Chloroplast	2e-29	2e-28	Yes	0	Y	Chloroplast		endomembrane	chloroplast	Secreted	Secreted	chlo
MMETSP0724	Amphiprora sp.	Tp_5647	CAMPEP_0168738340	Chloroplast	6e-29	4e-37	No	0	Y	Chloroplast		endomembrane	chloroplast	Secreted	Secreted	chlo
MMETSP0724	Amphiprora sp.	ThapsDRAFT_233	CAMPEP_0168742148	Secreted	1e-127	4e-95	Yes	1	Y	endomembrane		endomembrane	endomembrane	Secreted	Secreted	Secreted
MMETSP0724	Amphiprora sp.	Phatr3_J35370	CAMPEP_0168748272	Secreted	3e-152	3e-07	Yes	1	N			endomembrane		Secreted	Secreted	chlo
MMETSP0724	Amphiprora sp.	ThapsDRAFT_22391	CAMPEP_0168748272	Secreted	1e-64	1e-05	Yes	0	N			endomembrane		Secreted	Secreted	chlo
MMETSP0724	Amphiprora sp.	Phatr3_J55029	CAMPEP_0168748272	Secreted	4e-06	1e-14	No	0	N			endomembrane		Secreted	Secreted	chlo
MMETSP0725	Amphiprora sp.	Phatr3_J43233	CAMPEP_0168766108	Chloroplast	3e-128	7e-30	Yes	1	Y	Chloroplast		endomembrane	chloroplast	Secreted	Secreted	chlo
MMETSP0725	Amphiprora sp.	Pt43232	CAMPEP_0168766108	Chloroplast	4e-113	5e-33	Yes	0	Y	Chloroplast		endomembrane	chloroplast	Secreted	Secreted	chlo
MMETSP0725	Amphiprora sp.	Pt32401	CAMPEP_0168766108	Chloroplast	1e-109	8e-33	Yes	0	Y	Chloroplast		endomembrane	chloroplast	Secreted	Secreted	chlo
MMETSP0725	Amphiprora sp.	Pt32401	CAMPEP_0168766108	Chloroplast	3e-102	8e-33	Yes	0	Y	Chloroplast		endomembrane	chloroplast	Secreted	Secreted	chlo
MMETSP0725	Amphiprora sp.	Pt43232	CAMPEP_0168766108	Chloroplast	2e-101	5e-33	Yes	0	Y	Chloroplast		endomembrane	chloroplast	Secreted	Secreted	chlo
MMETSP0725	Amphiprora sp.	Pt43234	CAMPEP_0168766108	Chloroplast	4e-86	1e-37	Yes	0	Y	Chloroplast		endomembrane	chloroplast	Secreted	Secreted	chlo
MMETSP0725	Amphiprora sp.	ThapsDRAFT_233	CAMPEP_0168768686		7e-128	4e-95	Yes	1	N					Secreted	nucl	nucl
MMETSP0725	Amphiprora sp.	ThapsDRAFT_bd672	CAMPEP_0168769902	Chloroplast	2e-130	6e-30	Yes	1	Y	Chloroplast		endomembrane	chloroplast	Secreted	Secreted	chlo
MMETSP0725	Amphiprora sp.	ThapsDRAFT_bd1765	CAMPEP_0168769902	Chloroplast	2e-127	3e-31	Yes	0	Y	Chloroplast		endomembrane	chloroplast	Secreted	Secreted	chlo
MMETSP0725	Amphiprora sp.	ThapsDRAFT_1093	CAMPEP_0168769902	Chloroplast	1e-29	2e-28	Yes	0	Y	Chloroplast		endomembrane	chloroplast	Secreted	Secreted	chlo
MMETSP0725	Amphiprora sp.	Tp_5647	CAMPEP_0168769902	Chloroplast	5e-29	4e-37	No	0	Y	Chloroplast		endomembrane	chloroplast	Secreted	Secreted	chlo
MMETSP0725	Amphiprora sp.	Phatr3_J35370	CAMPEP_0168773298		2e-131	3e-07	Yes	1	N					cyto	cyto	nucl
MMETSP0725	Amphiprora sp.	ThapsDRAFT_22391	CAMPEP_0168773298		3e-60	1e-05	Yes	0	N					cyto	cyto	nucl
MMETSP0725	Amphiprora sp.	Phatr3_J54251	CAMPEP_0168773298		1e-09	1e-05	Yes	0	N					cyto	cyto	nucl
MMETSP0725	Amphiprora sp.	Phatr3_J44526	CAMPEP_0168773298		1e-07	1e-05	Yes	0	N					cyto	cyto	nucl
MMETSP0726	Amphiprora sp.	ThapsDRAFT_bd672	CAMPEP_0168805482	Chloroplast	1e-130	6e-30	Yes	1	Y	Chloroplast		endomembrane	chloroplast	Secreted	Secreted	chlo
MMETSP0726	Amphiprora sp.	ThapsDRAFT_bd1765	CAMPEP_0168805482	Chloroplast	1e-127	3e-31	Yes	0	Y	Chloroplast		endomembrane	chloroplast	Secreted	Secreted	chlo
MMETSP0726	Amphiprora sp.	Phatr3_J43233	CAMPEP_0168805482	Chloroplast	4e-74	7e-30	Yes	0	Y	Chloroplast		endomembrane	chloroplast	Secreted	Secreted	chlo
MMETSP0726	Amphiprora sp.	Pt32401	CAMPEP_0168805482	Chloroplast	2e-72	8e-33	Yes	0	Y	Chloroplast		endomembrane	chloroplast	Secreted	Secreted	chlo
MMETSP0726	Amphiprora sp.	Pt43232	CAMPEP_0168805482	Chloroplast	4e-71	5e-33	Yes	0	Y	Chloroplast		endomembrane	chloroplast	Secreted	Secreted	chlo
MMETSP0726	Amphiprora sp.	Pt32401	CAMPEP_0168805482	Chloroplast	5e-69	8e-33	Yes	0	Y	Chloroplast		endomembrane	chloroplast	Secreted	Secreted	chlo
MMETSP0726	Amphiprora sp.	Pt43234	CAMPEP_0168805482	Chloroplast	7e-69	1e-37	Yes	0	Y	Chloroplast		endomembrane	chloroplast	Secreted	Secreted	chlo
MMETSP0726	Amphiprora sp.	Pt43232	CAMPEP_0168805482	Chloroplast	1e-66	5e-33	Yes	0	Y	Chloroplast		endomembrane	chloroplast	Secreted	Secreted	chlo
MMETSP0726	Amphiprora sp.	ThapsDRAFT_1093	CAMPEP_0168805482	Chloroplast	9e-30	2e-28	Yes	0	Y	Chloroplast		endomembrane	chloroplast	Secreted	Secreted	chlo
MMETSP0726	Amphiprora sp.	Tp_5647	CAMPEP_0168805482	Chloroplast	3e-29	4e-37	No	0	Y	Chloroplast		endomembrane	chloroplast	Secreted	Secreted	chlo
MMETSP0726	Amphiprora sp.	Phatr3_J55029	CAMPEP_0168820232		3e-27	1e-14	Yes	1	N					cyto	cysk	nucl
MMETSP0726	Amphiprora sp.	Phatr3_J35370	CAMPEP_0168820232		1e-08	3e-07	Yes	0	N					cyto	cysk	nucl
MMETSP0727	Amphiprora sp.	ThapsDRAFT_233	CAMPEP_0168836666	Secreted	8e-128	4e-95	Yes	1	Y	endomembrane		endomembrane	endomembrane	Secreted	Secreted	Secreted
MMETSP0727	Amphiprora sp.	ThapsDRAFT_bd672	CAMPEP_0168840628	Chloroplast	2e-130	6e-30	Yes	1	Y	Chloroplast		endomembrane	chloroplast	Secreted	Secreted	chlo
MMETSP0727	Amphiprora sp.	ThapsDRAFT_bd1765	CAMPEP_0168840628	Chloroplast	2e-127	3e-31	Yes	0	Y	Chloroplast		endomembrane	chloroplast	Secreted	Secreted	chlo
MMETSP0727	Amphiprora sp.	Phatr3_J43233	CAMPEP_0168840628	Chloroplast	6e-74	7e-30	Yes	0	Y	Chloroplast		endomembrane	chloroplast	Secreted	Secreted	chlo
MMETSP0727	Amphiprora sp.	Pt32401	CAMPEP_0168840628	Chloroplast	4e-72	8e-33	Yes	0	Y	Chloroplast		endomembrane	chloroplast	Secreted	Secreted	chlo
MMETSP0727	Amphiprora sp.	Pt43232	CAMPEP_0168840628	Chloroplast	7e-71	5e-33	Yes	0	Y	Chloroplast		endomembrane	chloroplast	Secreted	Secreted	chlo
MMETSP0727	Amphiprora sp.	Pt32401	CAMPEP_0168840628	Chloroplast	7e-69	8e-33	Yes	0	Y	Chloroplast		endomembrane	chloroplast	Secreted	Secreted	chlo
MMETSP0727	Amphiprora sp.	Pt43234	CAMPEP_0168840628	Chloroplast	1e-68	1e-37	Yes	0	Y	Chloroplast		endomembrane	chloroplast	Secreted	Secreted	chlo
MMETSP0727	Amphiprora sp.	Pt43232	CAMPEP_0168840628	Chloroplast	2e-66	5e-33	Yes	0	Y	Chloroplast		endomembrane	chloroplast	Secreted	Secreted	chlo
MMETSP0727	Amphiprora sp.	ThapsDRAFT_1093	CAMPEP_0168840628	Chloroplast	1e-29	2e-28	Yes	0	Y	Chloroplast		endomembrane	chloroplast	Secreted	Secreted	chlo
MMETSP0727	Amphiprora sp.	Tp_5647	CAMPEP_0168840628	Chloroplast	5e-29	4e-37	No	0	Y	Chloroplast		endomembrane	chloroplast	Secreted	Secreted	chlo
MMETSP0727	Amphiprora sp.	Phatr3_J35370	CAMPEP_0168855116		2e-14	3e-07	Yes	1	N				no endomembrane	Secreted	nucl	cyto
MMETSP0727	Amphiprora sp.	ThapsDRAFT_22391	CAMPEP_0168855116		5e-08	1e-05	Yes	0	N				no endomembrane	Secreted	nucl	cyto
MMETSP0727	Amphiprora sp.	Phatr3_J44526	CAMPEP_0168861956		2e-29	1e-05	Yes	1	N					cyto	nucl	mito
MMETSP0727	Amphiprora sp.	Phatr3_J54251	CAMPEP_0168861956		9e-27	1e-05	Yes	0	N					cyto	nucl	mito
MMETSP0727	Amphiprora sp.	Phatr3_J42574	CAMPEP_0168861956		1e-08	1e-05	Yes	0	N					cyto	nucl	mito
MMETSP0316	Amphora coffeaeformis	Phatr3_J43233	CAMPEP_0170655796	Chloroplast	7e-140	7e-30	Yes	1	Y	Chloroplast		endomembrane	chloroplast	Secreted	Secreted	chlo
MMETSP0316	Amphora coffeaeformis	Pt43232	CAMPEP_0170655796	Chloroplast	4e-111	5e-33	Yes	0	Y	Chloroplast		endomembrane	chloroplast	Secreted	Secreted	chlo
MMETSP0316	Amphora coffeaeformis	Pt32401	CAMPEP_0170655796	Chloroplast	6e-106	8e-33	Yes	0	Y	Chloroplast		endomembrane	chloroplast	Secreted	Secreted	chlo
MMETSP0316	Amphora coffeaeformis	Pt32401	CAMPEP_0170655796	Chloroplast	2e-100	8e-33	Yes	0	Y	Chloroplast		endomembrane	chloroplast	Secreted	Secreted	chlo
MMETSP0316	Amphora coffeaeformis	Pt43232	CAMPEP_0170655796	Chloroplast	1e-99	5e-33	Yes	0	Y	Chloroplast		endomembrane	chloroplast	Secreted	Secreted	chlo
MMETSP0316	Amphora coffeaeformis	Pt43234	CAMPEP_0170655796	Chloroplast	1e-84	1e-37	Yes	0	Y	Chloroplast		endomembrane	chloroplast	Secreted	Secreted	chlo
MMETSP0316	Amphora coffeaeformis	Phatr3_J55029	CAMPEP_0170656652	Secreted	1e-13	1e-14	No	1	Y	endomembrane		endomembrane	endomembrane	Secreted	Secreted	cyto
MMETSP0316	Amphora coffeaeformis	ThapsDRAFT_1093	CAMPEP_0170658156	Chloroplast	4e-32	2e-28	Yes	0	Y	Chloroplast		*	chloroplast	Secreted	Secreted	chlo
MMETSP0316	Amphora coffeaeformis	Phatr3_J44526	CAMPEP_0170659042	Secreted	0	1e-05	Yes	0	Y	endomembrane		endomembrane	endomembrane	Secreted	E.R.	Secreted
MMETSP0316	Amphora coffeaeformis	Phatr3_J54251	CAMPEP_0170659042	Secreted	0	1e-05	Yes	1	Y	endomembrane		endomembrane	endomembrane	Secreted	E.R.	Secreted
MMETSP0316	Amphora coffeaeformis	Phatr3_J42574	CAMPEP_0170659042	Secreted	1e-49	1e-05	Yes	0	Y	endomembrane		endomembrane	endomembrane	Secreted	E.R.	Secreted
MMETSP0316	Amphora coffeaeformis	Phatr3_J42574	CAMPEP_0170659042	Secreted	1e-26	1e-05	Yes	0	Y	endomembrane		endomembrane	endomembrane	Secreted	E.R.	Secreted
MMETSP0316	Amphora coffeaeformis	Phatr3_J35370	CAMPEP_0170659042	Secreted	1e-11	3e-07	Yes	0	Y	endomembrane		endomembrane	endomembrane	Secreted	E.R.	Secreted
MMETSP0316	Amphora coffeaeformis	ThapsDRAFT_22391	CAMPEP_0170659042	Secreted	1e-11	1e-05	Yes	0	Y	endomembrane		endomembrane	endomembrane	Secreted	E.R.	Secreted
MMETSP0316	Amphora coffeaeformis	Tp_5647	CAMPEP_0170669140		3e-31	4e-37	No	1	N			endomembrane		mito	mito	chlo
MMETSP0316	Amphora coffeaeformis	ThapsDRAFT_bd672	CAMPEP_0170670056	Chloroplast	1e-127	6e-30	Yes	1	Y	Chloroplast		*	chloroplast	Secreted	Secreted	chlo
MMETSP0316	Amphora coffeaeformis	ThapsDRAFT_bd1765	CAMPEP_0170670056	Chloroplast	3e-126	3e-31	Yes	0	Y	Chloroplast		*	chloroplast	Secreted	Secreted	chlo
MMETSP0316	Amphora coffeaeformis	ThapsDRAFT_233	CAMPEP_0170670174	Secreted	5e-100	4e-95	Yes	1	Y	endomembrane		endomembrane	endomembrane	Secreted	Secreted	Secreted
MMETSP0317	Amphora coffeaeformis	Phatr3_J44526	CAMPEP_0170679228		0	1e-05	Yes	0	N					Secreted	nucl	cyto
MMETSP0317	Amphora coffeaeformis	Phatr3_J54251	CAMPEP_0170679228		0	1e-05	Yes	1	N					Secreted	nucl	cyto
MMETSP0317	Amphora coffeaeformis	Phatr3_J42574	CAMPEP_0170679228		4e-40	1e-05	Yes	0	N					Secreted	nucl	cyto
MMETSP0317	Amphora coffeaeformis	Phatr3_J42574	CAMPEP_0170679228		1e-31	1e-05	Yes	0	N					Secreted	nucl	cyto
MMETSP0317	Amphora coffeaeformis	Phatr3_J35370	CAMPEP_0170679228		1e-11	3e-07	Yes	0	N					Secreted	nucl	cyto
MMETSP0317	Amphora coffeaeformis	ThapsDRAFT_233	CAMPEP_0170682440	Secreted	9e-105	4e-95	Yes	1	N				endomembrane	Secreted	Secreted	cyto
MMETSP0317	Amphora coffeaeformis	Pt32401	CAMPEP_0170685008	Secreted	3e-80	8e-33	Yes	1	N					Secreted	Secreted	chlo
MMETSP0317	Amphora coffeaeformis	Pt43232	CAMPEP_0170685008	Secreted	1e-78	5e-33	Yes	0	N					Secreted	Secreted	chlo
MMETSP0317	Amphora coffeaeformis	Pt32401	CAMPEP_0170685008	Secreted	2e-78	8e-33	Yes	1	N					Secreted	Secreted	chlo
MMETSP0317	Amphora coffeaeformis	Pt43232	CAMPEP_0170685008	Secreted	4e-78	5e-33	Yes	0	N					Secreted	Secreted	chlo
MMETSP0317	Amphora coffeaeformis	Phatr3_J43233	CAMPEP_0170685008	Secreted	1e-74	7e-30	Yes	0	N					Secreted	Secreted	chlo
MMETSP0317	Amphora coffeaeformis	Pt43234	CAMPEP_0170685008	Secreted	6e-71	1e-37	Yes	0	N					Secreted	Secreted	chlo
MMETSP0317	Amphora coffeaeformis	Phatr3_J55029	CAMPEP_0170685022		3e-20	1e-14	Yes	1	N					nucl	nucl	nucl
MMETSP0317	Amphora coffeaeformis	ThapsDRAFT_bd672	CAMPEP_0170685280	Chloroplast	8e-127	6e-30	Yes	1	Y	Chloroplast		*	chloroplast	Secreted	Secreted	chlo
MMETSP0317	Amphora coffeaeformis	ThapsDRAFT_bd1765	CAMPEP_0170685280	Chloroplast	2e-125	3e-31	Yes	0	Y	Chloroplast		*	chloroplast	Secreted	Secreted	chlo
MMETSP0317	Amphora coffeaeformis	ThapsDRAFT_1093	CAMPEP_0170685280	Chloroplast	3e-31	2e-28	Yes	0	Y	Chloroplast		*	chloroplast	Secreted	Secreted	chlo
MMETSP0317	Amphora coffeaeformis	Tp_5647	CAMPEP_0170687204		1e-31	4e-37	No	1	N			endomembrane		mito	mito	chlo
MMETSP0317	Amphora coffeaeformis	ThapsDRAFT_22391	CAMPEP_0170697458		2e-11	1e-05	Yes	0	N					Secreted	nucl	cyto
MMETSP0318	Amphora coffeaeformis	ThapsDRAFT_22391	CAMPEP_0170700386	Secreted	2e-15	1e-05	Yes	0	Y	endomembrane		endomembrane	endomembrane	Secreted	Secreted	Secreted
MMETSP0318	Amphora coffeaeformis	Phatr3_J43233	CAMPEP_0170705816	Chloroplast	8e-140	7e-30	Yes	1	Y	Chloroplast		endomembrane	chloroplast	Secreted	Secreted	chlo
MMETSP0318	Amphora coffeaeformis	Pt43232	CAMPEP_0170705816	Chloroplast	4e-111	5e-33	Yes	0	Y	Chloroplast		endomembrane	chloroplast	Secreted	Secreted	chlo
MMETSP0318	Amphora coffeaeformis	Pt32401	CAMPEP_0170705816	Chloroplast	6e-106	8e-33	Yes	0	Y	Chloroplast		endomembrane	chloroplast	Secreted	Secreted	chlo
MMETSP0318	Amphora coffeaeformis	Pt32401	CAMPEP_0170705816	Chloroplast	3e-100	8e-33	Yes	0	Y	Chloroplast		endomembrane	chloroplast	Secreted	Secreted	chlo
MMETSP0318	Amphora coffeaeformis	Pt43232	CAMPEP_0170705816	Chloroplast	2e-99	5e-33	Yes	0	Y	Chloroplast		endomembrane	chloroplast	Secreted	Secreted	chlo
MMETSP0318	Amphora coffeaeformis	Pt43234	CAMPEP_0170705816	Chloroplast	1e-84	1e-37	Yes	0	Y	Chloroplast		endomembrane	chloroplast	Secreted	Secreted	chlo
MMETSP0318	Amphora coffeaeformis	Tp_5647	CAMPEP_0170706368		4e-40	4e-37	Yes	1	N					cyto	cyto	cysk
MMETSP0318	Amphora coffeaeformis	Phatr3_J55029	CAMPEP_0170708834	Secreted	8e-14	1e-14	No	1	Y	endomembrane		endomembrane	endomembrane	Secreted	Secreted	cyto
MMETSP0318	Amphora coffeaeformis	Phatr3_J44526	CAMPEP_0170710696	Secreted	0	1e-05	Yes	0	Y	endomembrane		endomembrane	endomembrane	Secreted	E.R.	Secreted
MMETSP0318	Amphora coffeaeformis	Phatr3_J54251	CAMPEP_0170710696	Secreted	0	1e-05	Yes	1	Y	endomembrane		endomembrane	endomembrane	Secreted	E.R.	Secreted
MMETSP0318	Amphora coffeaeformis	Phatr3_J35370	CAMPEP_0170710696	Secreted	2e-11	3e-07	Yes	0	Y	endomembrane		endomembrane	endomembrane	Secreted	E.R.	Secreted
MMETSP0318	Amphora coffeaeformis	ThapsDRAFT_233	CAMPEP_0170711048	Secreted	4e-112	4e-95	Yes	1	N					Secreted	Secreted	cyto
MMETSP0318	Amphora coffeaeformis	ThapsDRAFT_bd672	CAMPEP_0170711848	Chloroplast	1e-126	6e-30	Yes	1	Y	Chloroplast		*	chloroplast	Secreted	Secreted	chlo
MMETSP0318	Amphora coffeaeformis	ThapsDRAFT_bd1765	CAMPEP_0170711848	Chloroplast	2e-125	3e-31	Yes	0	Y	Chloroplast		*	chloroplast	Secreted	Secreted	chlo
MMETSP0318	Amphora coffeaeformis	ThapsDRAFT_1093	CAMPEP_0170711848	Chloroplast	5e-31	2e-28	Yes	0	Y	Chloroplast		*	chloroplast	Secreted	Secreted	chlo
MMETSP0318	Amphora coffeaeformis	Phatr3_J42574	CAMPEP_0170712960	Secreted	3e-103	1e-05	Yes	1	Y	endomembrane		endomembrane	endomembrane	Secreted	Secreted	Secreted
MMETSP0318	Amphora coffeaeformis	Phatr3_J42574	CAMPEP_0170712960	Secreted	3e-99	1e-05	Yes	1	Y	endomembrane		endomembrane	endomembrane	Secreted	Secreted	Secreted
MMETSP0705	Asterionellopsis glacialis	Pt32401	20130205_34305_1		8e-86	8e-33	Yes	1	N					cyto	mito	chlo
MMETSP0705	Asterionellopsis glacialis	Pt32401	20130205_34305_1		1e-84	8e-33	Yes	1	N					cyto	mito	chlo
MMETSP0705	Asterionellopsis glacialis	Pt43232	20130205_34305_1		3e-84	5e-33	Yes	0	N					cyto	mito	chlo
MMETSP0705	Asterionellopsis glacialis	Pt43232	20130205_34305_1		5e-83	5e-33	Yes	0	N					cyto	mito	chlo
MMETSP0705	Asterionellopsis glacialis	Phatr3_J43233	20130205_34305_1		1e-81	7e-30	Yes	0	N					cyto	mito	chlo
MMETSP0705	Asterionellopsis glacialis	Pt43234	20130205_34305_1		1e-62	1e-37	Yes	0	N					cyto	mito	chlo
MMETSP0705	Asterionellopsis glacialis	ThapsDRAFT_bd1765	20130205_34305_1		8e-62	3e-31	Yes	0	N					cyto	mito	chlo
MMETSP0705	Asterionellopsis glacialis	ThapsDRAFT_bd672	20130205_34305_1		3e-56	6e-30	Yes	0	N					cyto	mito	chlo
MMETSP0705	Asterionellopsis glacialis	Tp_5647	20130205_34305_1		8e-23	4e-37	No	0	N					cyto	mito	chlo
MMETSP0705	Asterionellopsis glacialis	ThapsDRAFT_1093	20130205_34305_1		3e-19	2e-28	No	0	N					cyto	mito	chlo
MMETSP0705	Asterionellopsis glacialis	Phatr3_J35370	20130205_50252_1		8e-35	3e-07	Yes	1	N					Secreted	nucl	nucl
MMETSP0705	Asterionellopsis glacialis	ThapsDRAFT_22391	20130205_50252_1		4e-16	1e-05	Yes	0	N					Secreted	nucl	nucl
MMETSP0705	Asterionellopsis glacialis	Phatr3_J55029	20130205_50252_1		6e-10	1e-14	No	0	N					Secreted	nucl	nucl
MMETSP0705	Asterionellopsis glacialis	ThapsDRAFT_233	20130205_69745_1		3e-113	4e-95	Yes	1	N					Secreted	cyto	chlo
MMETSP0705	Asterionellopsis glacialis	Phatr3_J44526	20130205_69981_1		6e-79	1e-05	Yes	1	N					cyto	cyto_nucl	cyto
MMETSP0705	Asterionellopsis glacialis	Phatr3_J54251	20130205_69981_1		3e-77	1e-05	Yes	0	N					cyto	cyto_nucl	cyto
MMETSP0705	Asterionellopsis glacialis	Phatr3_J42574	20130205_69981_1		9e-36	1e-05	Yes	0	N					cyto	cyto_nucl	cyto
MMETSP0705	Asterionellopsis glacialis	Phatr3_J42574	20130205_69981_1		6e-32	1e-05	Yes	0	N					cyto	cyto_nucl	cyto
MMETSP0706	Asterionellopsis glacialis	Phatr3_J54251	CAMPEP_0195257966		3e-58	1e-05	Yes	1	N					cyto	cyto_nucl	nucl
MMETSP0706	Asterionellopsis glacialis	Phatr3_J44526	CAMPEP_0195257966		4e-58	1e-05	Yes	0	N					cyto	cyto_nucl	nucl
MMETSP0706	Asterionellopsis glacialis	Phatr3_J35370	CAMPEP_0195260642		2e-06	3e-07	No	0	N					nucl	cysk	nucl
MMETSP0706	Asterionellopsis glacialis	Pt32401	CAMPEP_0195261926		0	8e-33	Yes	1	N					nucl	cyto	chlo
MMETSP0706	Asterionellopsis glacialis	Pt43232	CAMPEP_0195261926		0	5e-33	Yes	0	N					nucl	cyto	chlo
MMETSP0706	Asterionellopsis glacialis	Pt32401	CAMPEP_0195261926		1e-101	8e-33	Yes	1	N					nucl	cyto	chlo
MMETSP0706	Asterionellopsis glacialis	Pt43232	CAMPEP_0195261926		5e-100	5e-33	Yes	0	N					nucl	cyto	chlo
MMETSP0706	Asterionellopsis glacialis	Phatr3_J43233	CAMPEP_0195261926		3e-93	7e-30	Yes	0	N					nucl	cyto	chlo
MMETSP0706	Asterionellopsis glacialis	Pt32401	CAMPEP_0195261926		2e-91	8e-33	Yes	1	N					nucl	cyto	chlo
MMETSP0706	Asterionellopsis glacialis	Phatr3_J43233	CAMPEP_0195261926		1e-89	7e-30	Yes	0	N					nucl	cyto	chlo
MMETSP0706	Asterionellopsis glacialis	Pt43232	CAMPEP_0195261926		2e-89	5e-33	Yes	0	N					nucl	cyto	chlo
MMETSP0706	Asterionellopsis glacialis	Tp_5647	CAMPEP_0195261926		3e-26	4e-37	No	0	N					nucl	cyto	chlo
MMETSP0706	Asterionellopsis glacialis	Tp_5647	CAMPEP_0195261926		2e-24	4e-37	No	0	N					nucl	cyto	chlo
MMETSP0706	Asterionellopsis glacialis	Phatr3_J42574	CAMPEP_0195262810		6e-37	1e-05	Yes	0	N					Secreted	nucl	mito
MMETSP0706	Asterionellopsis glacialis	ThapsDRAFT_233	CAMPEP_0195269406		9e-102	4e-95	Yes	1	N					Secreted	cyto	chlo
MMETSP0706	Asterionellopsis glacialis	Pt43234	CAMPEP_0195269866		3e-80	1e-37	Yes	0	N					nucl	mito	nucl
MMETSP0706	Asterionellopsis glacialis	Pt43234	CAMPEP_0195269866		2e-77	1e-37	Yes	0	N					nucl	mito	nucl
MMETSP0706	Asterionellopsis glacialis	ThapsDRAFT_bd1765	CAMPEP_0195269866		4e-70	3e-31	Yes	0	N					nucl	mito	nucl
MMETSP0706	Asterionellopsis glacialis	ThapsDRAFT_bd672	CAMPEP_0195269866		2e-67	6e-30	Yes	0	N					nucl	mito	nucl
MMETSP0706	Asterionellopsis glacialis	ThapsDRAFT_bd1765	CAMPEP_0195269866		6e-67	3e-31	Yes	0	N					nucl	mito	nucl
MMETSP0706	Asterionellopsis glacialis	ThapsDRAFT_bd672	CAMPEP_0195269866		5e-66	6e-30	Yes	0	N					nucl	mito	nucl
MMETSP0706	Asterionellopsis glacialis	ThapsDRAFT_1093	CAMPEP_0195269866		5e-32	2e-28	Yes	0	N					nucl	mito	nucl
MMETSP0706	Asterionellopsis glacialis	ThapsDRAFT_1093	CAMPEP_0195269866		4e-27	2e-28	No	0	N					nucl	mito	nucl
MMETSP0706	Asterionellopsis glacialis	Phatr3_J51305	CAMPEP_0195271648		6e-13	9e-65	No	1	N					cysk	cyto	cyto
MMETSP0706	Asterionellopsis glacialis	Phatr3_J45443	CAMPEP_0195271648		1e-11	4e-62	No	0	N					cysk	cyto	cyto
MMETSP0707	Asterionellopsis glacialis	ThapsDRAFT_233	CAMPEP_0195281490		9e-113	4e-95	Yes	1	N					Secreted	cyto	chlo
MMETSP0707	Asterionellopsis glacialis	ThapsDRAFT_22391	CAMPEP_0195290588		1e-13	1e-05	Yes	0	N					Secreted	nucl	mito
MMETSP0707	Asterionellopsis glacialis	Phatr3_J55029	CAMPEP_0195292936	Secreted	7e-31	1e-14	Yes	1	Y	endomembrane		endomembrane	endomembrane	Secreted	Secreted	Secreted
MMETSP0707	Asterionellopsis glacialis	Phatr3_J44526	CAMPEP_0195305876	Secreted	5e-107	1e-05	Yes	1	Y	endomembrane		endomembrane	endomembrane	Secreted	Secreted	Secreted
MMETSP0707	Asterionellopsis glacialis	Phatr3_J42574	CAMPEP_0195305876	Secreted	9e-46	1e-05	Yes	0	Y	endomembrane		endomembrane	endomembrane	Secreted	Secreted	Secreted
MMETSP0707	Asterionellopsis glacialis	Phatr3_J42574	CAMPEP_0195305876	Secreted	1e-34	1e-05	Yes	0	Y	endomembrane		endomembrane	endomembrane	Secreted	Secreted	Secreted
MMETSP0707	Asterionellopsis glacialis	Pt43234	CAMPEP_0195306534		7e-76	1e-37	Yes	0	N					nucl	cyto	chlo
MMETSP0707	Asterionellopsis glacialis	Pt43234	CAMPEP_0195306534		7e-50	1e-37	Yes	0	N					nucl	cyto	chlo
MMETSP0707	Asterionellopsis glacialis	Pt32401	CAMPEP_0195308588	Chloroplast	0	8e-33	Yes	1	Y	Chloroplast		endomembrane	chloroplast	Secreted	nucl	chlo
MMETSP0707	Asterionellopsis glacialis	Pt43232	CAMPEP_0195308588	Chloroplast	0	5e-33	Yes	0	Y	Chloroplast		endomembrane	chloroplast	Secreted	nucl	chlo
MMETSP0707	Asterionellopsis glacialis	Phatr3_J43233	CAMPEP_0195308588	Chloroplast	1e-93	7e-30	Yes	0	Y	Chloroplast		endomembrane	chloroplast	Secreted	nucl	chlo
MMETSP0707	Asterionellopsis glacialis	Pt32401	CAMPEP_0195308588	Chloroplast	3e-92	8e-33	Yes	1	Y	Chloroplast		endomembrane	chloroplast	Secreted	nucl	chlo
MMETSP0707	Asterionellopsis glacialis	Pt32401	CAMPEP_0195308588	Chloroplast	7e-91	8e-33	Yes	1	Y	Chloroplast		endomembrane	chloroplast	Secreted	nucl	chlo
MMETSP0707	Asterionellopsis glacialis	Pt43232	CAMPEP_0195308588	Chloroplast	9e-91	5e-33	Yes	0	Y	Chloroplast		endomembrane	chloroplast	Secreted	nucl	chlo
MMETSP0707	Asterionellopsis glacialis	Pt43232	CAMPEP_0195308588	Chloroplast	6e-89	5e-33	Yes	0	Y	Chloroplast		endomembrane	chloroplast	Secreted	nucl	chlo
MMETSP0707	Asterionellopsis glacialis	Phatr3_J43233	CAMPEP_0195308588	Chloroplast	7e-85	7e-30	Yes	0	Y	Chloroplast		endomembrane	chloroplast	Secreted	nucl	chlo
MMETSP0707	Asterionellopsis glacialis	ThapsDRAFT_bd1765	CAMPEP_0195308588	Chloroplast	2e-69	3e-31	Yes	0	Y	Chloroplast		endomembrane	chloroplast	Secreted	nucl	chlo
MMETSP0707	Asterionellopsis glacialis	ThapsDRAFT_bd672	CAMPEP_0195308588	Chloroplast	7e-67	6e-30	Yes	0	Y	Chloroplast		endomembrane	chloroplast	Secreted	nucl	chlo
MMETSP0707	Asterionellopsis glacialis	ThapsDRAFT_bd1765	CAMPEP_0195308588	Chloroplast	8e-64	3e-31	Yes	0	Y	Chloroplast		endomembrane	chloroplast	Secreted	nucl	chlo
MMETSP0707	Asterionellopsis glacialis	ThapsDRAFT_bd672	CAMPEP_0195308588	Chloroplast	4e-62	6e-30	Yes	0	Y	Chloroplast		endomembrane	chloroplast	Secreted	nucl	chlo
MMETSP0707	Asterionellopsis glacialis	ThapsDRAFT_1093	CAMPEP_0195308588	Chloroplast	2e-33	2e-28	Yes	0	Y	Chloroplast		endomembrane	chloroplast	Secreted	nucl	chlo
MMETSP0707	Asterionellopsis glacialis	Pt32401	CAMPEP_0195308588	Chloroplast	3e-30	8e-33	No	1	Y	Chloroplast		endomembrane	chloroplast	Secreted	nucl	chlo
MMETSP0707	Asterionellopsis glacialis	Pt43232	CAMPEP_0195308588	Chloroplast	2e-29	5e-33	No	0	Y	Chloroplast		endomembrane	chloroplast	Secreted	nucl	chlo
MMETSP0707	Asterionellopsis glacialis	Tp_5647	CAMPEP_0195308588	Chloroplast	5e-29	4e-37	No	0	Y	Chloroplast		endomembrane	chloroplast	Secreted	nucl	chlo
MMETSP0707	Asterionellopsis glacialis	ThapsDRAFT_1093	CAMPEP_0195308588	Chloroplast	3e-27	2e-28	No	0	Y	Chloroplast		endomembrane	chloroplast	Secreted	nucl	chlo
MMETSP0707	Asterionellopsis glacialis	Phatr3_J43233	CAMPEP_0195308588	Chloroplast	6e-27	7e-30	No	0	Y	Chloroplast		endomembrane	chloroplast	Secreted	nucl	chlo
MMETSP0707	Asterionellopsis glacialis	Pt43232	CAMPEP_0195308588	Chloroplast	3e-26	5e-33	No	0	Y	Chloroplast		endomembrane	chloroplast	Secreted	nucl	chlo
MMETSP0707	Asterionellopsis glacialis	Pt32401	CAMPEP_0195308588	Chloroplast	4e-26	8e-33	No	1	Y	Chloroplast		endomembrane	chloroplast	Secreted	nucl	chlo
MMETSP0707	Asterionellopsis glacialis	Tp_5647	CAMPEP_0195308588	Chloroplast	8e-23	4e-37	No	0	Y	Chloroplast		endomembrane	chloroplast	Secreted	nucl	chlo
MMETSP0707	Asterionellopsis glacialis	ThapsDRAFT_bd672	CAMPEP_0195308588	Chloroplast	9e-17	6e-30	No	0	Y	Chloroplast		endomembrane	chloroplast	Secreted	nucl	chlo
MMETSP0707	Asterionellopsis glacialis	ThapsDRAFT_bd1765	CAMPEP_0195308588	Chloroplast	2e-16	3e-31	No	0	Y	Chloroplast		endomembrane	chloroplast	Secreted	nucl	chlo
MMETSP0707	Asterionellopsis glacialis	Phatr3_J54251	CAMPEP_0195309032	Secreted	1e-105	1e-05	Yes	1	Y	endomembrane		endomembrane	endomembrane	Secreted	Secreted	Secreted
MMETSP0707	Asterionellopsis glacialis	Phatr3_J35370	CAMPEP_0195309110	Endomembrane	6e-23	3e-07	Yes	1	Y	Chloroplast		endomembrane	endomembrane	Secreted	mito	nucl
MMETSP0708	Asterionellopsis glacialis	Pt43234	CAMPEP_0195319902		4e-79	1e-37	Yes	0	N					Secreted	cyto	cyto
MMETSP0708	Asterionellopsis glacialis	ThapsDRAFT_bd1765	CAMPEP_0195319902		1e-71	3e-31	Yes	0	N					Secreted	cyto	cyto
MMETSP0708	Asterionellopsis glacialis	ThapsDRAFT_1093	CAMPEP_0195319902		2e-33	2e-28	Yes	0	N					Secreted	cyto	cyto
MMETSP0708	Asterionellopsis glacialis	Phatr3_J44526	CAMPEP_0195325602		1e-46	1e-05	Yes	0	N					Secreted	nucl	mito
MMETSP0708	Asterionellopsis glacialis	Pt43232	CAMPEP_0195325966		7e-103	5e-33	Yes	0	N					Secreted	cyto	cyto
MMETSP0708	Asterionellopsis glacialis	Pt32401	CAMPEP_0195325966		1e-101	8e-33	Yes	1	N					Secreted	cyto	cyto
MMETSP0708	Asterionellopsis glacialis	Pt32401	CAMPEP_0195325966		4e-95	8e-33	Yes	1	N					Secreted	cyto	cyto
MMETSP0708	Asterionellopsis glacialis	Pt43232	CAMPEP_0195325966		7e-93	5e-33	Yes	0	N					Secreted	cyto	cyto
MMETSP0708	Asterionellopsis glacialis	Phatr3_J43233	CAMPEP_0195325966		2e-92	7e-30	Yes	0	N					Secreted	cyto	cyto
MMETSP0708	Asterionellopsis glacialis	ThapsDRAFT_bd672	CAMPEP_0195325966		4e-69	6e-30	Yes	0	N					Secreted	cyto	cyto
MMETSP0708	Asterionellopsis glacialis	Tp_5647	CAMPEP_0195325966		1e-27	4e-37	No	0	N					Secreted	cyto	cyto
MMETSP0708	Asterionellopsis glacialis	Phatr3_J42574	CAMPEP_0195327482		9e-38	1e-05	Yes	1	N					Secreted	nucl	chlo
MMETSP0708	Asterionellopsis glacialis	Phatr3_J54251	CAMPEP_0195328070		3e-49	1e-05	Yes	1	N					Secreted	nucl	mito
MMETSP0708	Asterionellopsis glacialis	ThapsDRAFT_233	CAMPEP_0195336540		2e-102	4e-95	Yes	1	N					Secreted	nucl	chlo
MMETSP0713	Asterionellopsis glacialis	Pt43232	CAMPEP_0184876354		8e-134	5e-33	Yes	1	N					cyto	nucl	mito
MMETSP0713	Asterionellopsis glacialis	Pt32401	CAMPEP_0184876354		1e-132	8e-33	Yes	0	N					cyto	nucl	mito
MMETSP0713	Asterionellopsis glacialis	Pt32401	CAMPEP_0184876354		7e-94	8e-33	Yes	0	N					cyto	nucl	mito
MMETSP0713	Asterionellopsis glacialis	Pt43232	CAMPEP_0184876354		1e-91	5e-33	Yes	1	N					cyto	nucl	mito
MMETSP0713	Asterionellopsis glacialis	Phatr3_J43233	CAMPEP_0184876354		6e-91	7e-30	Yes	0	N					cyto	nucl	mito
MMETSP0713	Asterionellopsis glacialis	Pt43234	CAMPEP_0184876354		6e-77	1e-37	Yes	0	N					cyto	nucl	mito
MMETSP0713	Asterionellopsis glacialis	ThapsDRAFT_bd1765	CAMPEP_0184876354		3e-69	3e-31	Yes	0	N					cyto	nucl	mito
MMETSP0713	Asterionellopsis glacialis	ThapsDRAFT_bd672	CAMPEP_0184876354		3e-68	6e-30	Yes	0	N					cyto	nucl	mito
MMETSP0713	Asterionellopsis glacialis	ThapsDRAFT_1093	CAMPEP_0184876354		5e-31	2e-28	Yes	0	N					cyto	nucl	mito
MMETSP0713	Asterionellopsis glacialis	Tp_5647	CAMPEP_0184876354		2e-27	4e-37	No	0	N					cyto	nucl	mito
MMETSP0713	Asterionellopsis glacialis	Pt32401	CAMPEP_0184876354		1e-24	8e-33	No	0	N					cyto	nucl	mito
MMETSP0713	Asterionellopsis glacialis	Pt43232	CAMPEP_0184876354		2e-23	5e-33	No	1	N					cyto	nucl	mito
MMETSP0713	Asterionellopsis glacialis	Phatr3_J43233	CAMPEP_0184876354		5e-21	7e-30	No	0	N					cyto	nucl	mito
MMETSP0713	Asterionellopsis glacialis	Pt43234	CAMPEP_0184876354		8e-19	1e-37	No	0	N					cyto	nucl	mito
MMETSP0713	Asterionellopsis glacialis	ThapsDRAFT_bd672	CAMPEP_0184876354		4e-18	6e-30	No	0	N					cyto	nucl	mito
MMETSP0713	Asterionellopsis glacialis	ThapsDRAFT_bd1765	CAMPEP_0184876354		9e-17	3e-31	No	0	N					cyto	nucl	mito
MMETSP0713	Asterionellopsis glacialis	ThapsDRAFT_22391	CAMPEP_0184880828		2e-13	1e-05	Yes	1	N					Secreted	nucl	nucl
MMETSP0713	Asterionellopsis glacialis	Phatr3_J35370	CAMPEP_0184880828		5e-13	3e-07	Yes	0	N					Secreted	nucl	nucl
MMETSP0713	Asterionellopsis glacialis	Phatr3_J55029	CAMPEP_0184880828		8e-13	1e-14	No	0	N					Secreted	nucl	nucl
MMETSP0713	Asterionellopsis glacialis	Phatr3_J44526	CAMPEP_0184884612	Secreted	7e-105	1e-05	Yes	1	Y	endomembrane		endomembrane	endomembrane	Secreted	Secreted	vacu
MMETSP0713	Asterionellopsis glacialis	Phatr3_J54251	CAMPEP_0184884612	Secreted	4e-98	1e-05	Yes	0	Y	endomembrane		endomembrane	endomembrane	Secreted	Secreted	vacu
MMETSP0713	Asterionellopsis glacialis	Phatr3_J42574	CAMPEP_0184884612	Secreted	2e-47	1e-05	Yes	0	Y	endomembrane		endomembrane	endomembrane	Secreted	Secreted	vacu
MMETSP0713	Asterionellopsis glacialis	Phatr3_J42574	CAMPEP_0184884612	Secreted	1e-35	1e-05	Yes	0	Y	endomembrane		endomembrane	endomembrane	Secreted	Secreted	vacu
MMETSP0713	Asterionellopsis glacialis	ThapsDRAFT_233	CAMPEP_0184897908		6e-110	4e-95	Yes	1	N					Secreted	cyto	chlo
MMETSP0713	Asterionellopsis glacialis	ThapsDRAFT_233	CAMPEP_0184897908		8e-53	4e-95	No	1	N					Secreted	cyto	chlo
MMETSP1394	Asterionellopsis glacialis	Pt32401	CAMPEP_0197136236	Chloroplast	0	8e-33	Yes	1	Y	Chloroplast		endomembrane	chloroplast	Secreted	Secreted	chlo
MMETSP1394	Asterionellopsis glacialis	Pt43232	CAMPEP_0197136236	Chloroplast	0	5e-33	Yes	0	Y	Chloroplast		endomembrane	chloroplast	Secreted	Secreted	chlo
MMETSP1394	Asterionellopsis glacialis	Pt43232	CAMPEP_0197136236	Chloroplast	8e-95	5e-33	Yes	0	Y	Chloroplast		endomembrane	chloroplast	Secreted	Secreted	chlo
MMETSP1394	Asterionellopsis glacialis	Pt32401	CAMPEP_0197136236	Chloroplast	2e-93	8e-33	Yes	1	Y	Chloroplast		endomembrane	chloroplast	Secreted	Secreted	chlo
MMETSP1394	Asterionellopsis glacialis	Phatr3_J43233	CAMPEP_0197136236	Chloroplast	3e-90	7e-30	Yes	0	Y	Chloroplast		endomembrane	chloroplast	Secreted	Secreted	chlo
MMETSP1394	Asterionellopsis glacialis	Phatr3_J43233	CAMPEP_0197136236	Chloroplast	4e-89	7e-30	Yes	0	Y	Chloroplast		endomembrane	chloroplast	Secreted	Secreted	chlo
MMETSP1394	Asterionellopsis glacialis	Pt32401	CAMPEP_0197136236	Chloroplast	4e-87	8e-33	Yes	1	Y	Chloroplast		endomembrane	chloroplast	Secreted	Secreted	chlo
MMETSP1394	Asterionellopsis glacialis	ThapsDRAFT_bd672	CAMPEP_0197136236	Chloroplast	8e-71	6e-30	Yes	0	Y	Chloroplast		endomembrane	chloroplast	Secreted	Secreted	chlo
MMETSP1394	Asterionellopsis glacialis	ThapsDRAFT_bd1765	CAMPEP_0197136236	Chloroplast	4e-70	3e-31	Yes	0	Y	Chloroplast		endomembrane	chloroplast	Secreted	Secreted	chlo
MMETSP1394	Asterionellopsis glacialis	ThapsDRAFT_bd1765	CAMPEP_0197136236	Chloroplast	3e-64	3e-31	Yes	0	Y	Chloroplast		endomembrane	chloroplast	Secreted	Secreted	chlo
MMETSP1394	Asterionellopsis glacialis	ThapsDRAFT_bd672	CAMPEP_0197136236	Chloroplast	2e-62	6e-30	Yes	0	Y	Chloroplast		endomembrane	chloroplast	Secreted	Secreted	chlo
MMETSP1394	Asterionellopsis glacialis	Phatr3_J35370	CAMPEP_0197141724		1e-13	3e-07	Yes	0	N					nucl	cyto_nucl	cyto
MMETSP1394	Asterionellopsis glacialis	Phatr3_J55029	CAMPEP_0197141724		5e-10	1e-14	No	0	N					nucl	cyto_nucl	cyto
MMETSP1394	Asterionellopsis glacialis	ThapsDRAFT_22391	CAMPEP_0197141960		2e-11	1e-05	Yes	1	N			Mitochondria		nucl	nucl	nucl
MMETSP1394	Asterionellopsis glacialis	Phatr3_J44526	CAMPEP_0197145702	Secreted	3e-106	1e-05	Yes	1	Y	endomembrane		endomembrane	endomembrane	Secreted	Secreted	Secreted
MMETSP1394	Asterionellopsis glacialis	Phatr3_J54251	CAMPEP_0197145702	Secreted	4e-105	1e-05	Yes	0	Y	endomembrane		endomembrane	endomembrane	Secreted	Secreted	Secreted
MMETSP1394	Asterionellopsis glacialis	Phatr3_J42574	CAMPEP_0197145702	Secreted	1e-48	1e-05	Yes	0	Y	endomembrane		endomembrane	endomembrane	Secreted	Secreted	Secreted
MMETSP1394	Asterionellopsis glacialis	Phatr3_J42574	CAMPEP_0197145702	Secreted	3e-36	1e-05	Yes	0	Y	endomembrane		endomembrane	endomembrane	Secreted	Secreted	Secreted
MMETSP1394	Asterionellopsis glacialis	ThapsDRAFT_233	CAMPEP_0197157532	Secreted	8e-120	4e-95	Yes	1	Y	endomembrane		endomembrane	endomembrane	Secreted	Secreted	Secreted
MMETSP1394	Asterionellopsis glacialis	Pt43234	CAMPEP_0197157600		3e-78	1e-37	Yes	0	N					cyto	nucl	chlo
MMETSP1394	Asterionellopsis glacialis	Pt43234	CAMPEP_0197157600		2e-17	1e-37	No	0	N					cyto	nucl	chlo
MMETSP1394	Asterionellopsis glacialis	ThapsDRAFT_1093	CAMPEP_0197159108	Chloroplast	1e-76	2e-28	Yes	1	Y	Chloroplast		endomembrane	chloroplast	Secreted	Secreted	chlo
MMETSP1394	Asterionellopsis glacialis	ThapsDRAFT_1093	CAMPEP_0197159108	Chloroplast	5e-71	2e-28	Yes	1	Y	Chloroplast		endomembrane	chloroplast	Secreted	Secreted	chlo
MMETSP1394	Asterionellopsis glacialis	Tp_5647	CAMPEP_0197159108	Chloroplast	2e-42	4e-37	Yes	0	Y	Chloroplast		endomembrane	chloroplast	Secreted	Secreted	chlo
MMETSP1394	Asterionellopsis glacialis	Tp_5647	CAMPEP_0197159108	Chloroplast	4e-39	4e-37	Yes	0	Y	Chloroplast		endomembrane	chloroplast	Secreted	Secreted	chlo
MMETSP0418	Astrosyne radiata	Phatr3_J51305	CAMPEP_0116827846		1e-88	9e-65	Yes	1	N					Secreted	nucl	cyto
MMETSP0418	Astrosyne radiata	Phatr3_J45443	CAMPEP_0116827846		5e-86	4e-62	Yes	0	N					Secreted	nucl	cyto
MMETSP0418	Astrosyne radiata	Phatr3_J42574	CAMPEP_0116829748	Secreted	1e-66	1e-05	Yes	1	N					Secreted	Secreted	chlo
MMETSP0418	Astrosyne radiata	ThapsDRAFT_1093	CAMPEP_0116830654	Secreted	7e-72	2e-28	Yes	1	Y	Chloroplast		endomembrane	endomembrane	Secreted	Secreted	nucl
MMETSP0418	Astrosyne radiata	Tp_5647	CAMPEP_0116830654	Secreted	1e-42	4e-37	Yes	0	Y	Chloroplast		endomembrane	endomembrane	Secreted	Secreted	nucl
MMETSP0418	Astrosyne radiata	Phatr3_J55029	CAMPEP_0116832278	Secreted	3e-52	1e-14	Yes	1	Y	endomembrane		endomembrane	endomembrane	Secreted	Secreted	Secreted
MMETSP0418	Astrosyne radiata	Phatr3_J43233	CAMPEP_0116844562		2e-95	7e-30	Yes	1	N					Secreted	cyto	chlo
MMETSP0418	Astrosyne radiata	Phatr3_J35370	CAMPEP_0116844962	Secreted	2e-25	3e-07	Yes	1	Y	Chloroplast		endomembrane	endomembrane	Secreted	Secreted	cyto
MMETSP0418	Astrosyne radiata	ThapsDRAFT_22391	CAMPEP_0116844962	Secreted	2e-22	1e-05	Yes	0	Y	Chloroplast		endomembrane	endomembrane	Secreted	Secreted	cyto
MMETSP0418	Astrosyne radiata	Pt43232	CAMPEP_0116846458		3e-93	5e-33	Yes	0	N					Secreted	mito	chlo
MMETSP0418	Astrosyne radiata	Pt32401	CAMPEP_0116846458		2e-92	8e-33	Yes	0	N					Secreted	mito	chlo
MMETSP0418	Astrosyne radiata	Pt32401	CAMPEP_0116846458		1e-89	8e-33	Yes	0	N					Secreted	mito	chlo
MMETSP0418	Astrosyne radiata	Pt43232	CAMPEP_0116846458		2e-88	5e-33	Yes	0	N					Secreted	mito	chlo
MMETSP0418	Astrosyne radiata	Pt43234	CAMPEP_0116846458		3e-76	1e-37	Yes	0	N					Secreted	mito	chlo
MMETSP0418	Astrosyne radiata	ThapsDRAFT_bd1765	CAMPEP_0116846458		1e-60	3e-31	Yes	0	N					Secreted	mito	chlo
MMETSP0418	Astrosyne radiata	ThapsDRAFT_bd672	CAMPEP_0116846458		7e-58	6e-30	Yes	0	N					Secreted	mito	chlo
MMETSP0418	Astrosyne radiata	Phatr3_J54251	CAMPEP_0116861974		3e-130	1e-05	Yes	1	N					Secreted	cysk	chlo
MMETSP0418	Astrosyne radiata	Phatr3_J44526	CAMPEP_0116861974		3e-127	1e-05	Yes	0	N					Secreted	cysk	chlo
MMETSP1449	Attheya septentrionalis	ThapsDRAFT_22391	CAMPEP_0198290288		6e-67	1e-05	Yes	0	N			Mitochondria	endomembrane	Secreted	mito	chlo
MMETSP1449	Attheya septentrionalis	ThapsDRAFT_1093	CAMPEP_0198290554		1e-46	2e-28	Yes	1	N					cyto	cyto	cyto
MMETSP1449	Attheya septentrionalis	Pt32401	CAMPEP_0198291914		5e-91	8e-33	Yes	0	N					cyto	mito	chlo
MMETSP1449	Attheya septentrionalis	Pt43232	CAMPEP_0198291914		9e-90	5e-33	Yes	0	N					cyto	mito	chlo
MMETSP1449	Attheya septentrionalis	Phatr3_J43233	CAMPEP_0198291914		2e-86	7e-30	Yes	1	N					cyto	mito	chlo
MMETSP1449	Attheya septentrionalis	Pt32401	CAMPEP_0198291914		4e-86	8e-33	Yes	0	N					cyto	mito	chlo
MMETSP1449	Attheya septentrionalis	Pt43232	CAMPEP_0198291914		6e-84	5e-33	Yes	0	N					cyto	mito	chlo
MMETSP1449	Attheya septentrionalis	Pt43234	CAMPEP_0198291914		4e-69	1e-37	Yes	0	N					cyto	mito	chlo
MMETSP1449	Attheya septentrionalis	ThapsDRAFT_bd1765	CAMPEP_0198291914		4e-58	3e-31	Yes	0	N					cyto	mito	chlo
MMETSP1449	Attheya septentrionalis	ThapsDRAFT_bd672	CAMPEP_0198291914		2e-55	6e-30	Yes	0	N					cyto	mito	chlo
MMETSP1449	Attheya septentrionalis	Tp_5647	CAMPEP_0198291914		3e-29	4e-37	No	0	N					cyto	mito	chlo
MMETSP1449	Attheya septentrionalis	Phatr3_J55029	CAMPEP_0198294530	Secreted	6e-21	1e-14	Yes	0	Y	endomembrane		endomembrane	endomembrane	Secreted	Secreted	Secreted
MMETSP1449	Attheya septentrionalis	Phatr3_J44526	CAMPEP_0198294530	Secreted	8e-16	1e-05	Yes	0	Y	endomembrane		endomembrane	endomembrane	Secreted	Secreted	Secreted
MMETSP1449	Attheya septentrionalis	Phatr3_J54251	CAMPEP_0198294530	Secreted	2e-14	1e-05	Yes	0	Y	endomembrane		endomembrane	endomembrane	Secreted	Secreted	Secreted
MMETSP1449	Attheya septentrionalis	Phatr3_J51305	CAMPEP_0198303908	Secreted	4e-100	9e-65	Yes	1	Y	endomembrane		endomembrane	endomembrane	Secreted	Secreted	vacu
MMETSP1449	Attheya septentrionalis	Phatr3_J45443	CAMPEP_0198303908	Secreted	6e-97	4e-62	Yes	0	Y	endomembrane		endomembrane	endomembrane	Secreted	Secreted	vacu
MMETSP1449	Attheya septentrionalis	ThapsDRAFT_233	CAMPEP_0198305594		3e-76	4e-95	No	1	N					cyto_nucl	nucl	cyto
MMETSP1449	Attheya septentrionalis	Phatr3_J35370	CAMPEP_0198306764		1e-109	3e-07	Yes	1	N					cyto	nucl	nucl
MMETSP1064	Aulacoseira subarctica	Pt43232	CAMPEP_0172414846		1e-95	5e-33	Yes	0	N					Secreted	mito	nucl
MMETSP1064	Aulacoseira subarctica	Phatr3_J43233	CAMPEP_0172414846		4e-94	7e-30	Yes	1	N					Secreted	mito	nucl
MMETSP1064	Aulacoseira subarctica	Pt32401	CAMPEP_0172414846		1e-93	8e-33	Yes	0	N					Secreted	mito	nucl
MMETSP1064	Aulacoseira subarctica	Pt32401	CAMPEP_0172414846		5e-93	8e-33	Yes	0	N					Secreted	mito	nucl
MMETSP1064	Aulacoseira subarctica	Pt43232	CAMPEP_0172414846		3e-91	5e-33	Yes	0	N					Secreted	mito	nucl
MMETSP1064	Aulacoseira subarctica	Pt43234	CAMPEP_0172414846		2e-72	1e-37	Yes	0	N					Secreted	mito	nucl
MMETSP1064	Aulacoseira subarctica	ThapsDRAFT_bd1765	CAMPEP_0172414846		5e-66	3e-31	Yes	0	N					Secreted	mito	nucl
MMETSP1064	Aulacoseira subarctica	ThapsDRAFT_bd672	CAMPEP_0172414846		4e-63	6e-30	Yes	0	N					Secreted	mito	nucl
MMETSP1064	Aulacoseira subarctica	Phatr3_J45443	CAMPEP_0172416532	Mitochondrion	3e-61	4e-62	No	1	N		Mitochondria	Mitochondria	mitochondrion	mito	mito	mito
MMETSP1064	Aulacoseira subarctica	Phatr3_J51305	CAMPEP_0172416532	Mitochondrion	5e-60	9e-65	No	0	N		Mitochondria	Mitochondria	mitochondrion	mito	mito	mito
MMETSP1064	Aulacoseira subarctica	ThapsDRAFT_233	CAMPEP_0172421568	Secreted	7e-110	4e-95	Yes	1	Y	Chloroplast		endomembrane	endomembrane	Secreted	cyto	Secreted
MMETSP1064	Aulacoseira subarctica	Phatr3_J55029	CAMPEP_0172422834	Secreted	8e-26	1e-14	Yes	1	Y	endomembrane		endomembrane	endomembrane	Secreted	cyto	Secreted
MMETSP1064	Aulacoseira subarctica	Phatr3_J35370	CAMPEP_0172425866		1e-18	3e-07	Yes	1	N					Secreted	nucl	cyto
MMETSP1064	Aulacoseira subarctica	Phatr3_J44526	CAMPEP_0172425866		7e-18	1e-05	Yes	0	N					Secreted	nucl	cyto
MMETSP1064	Aulacoseira subarctica	ThapsDRAFT_22391	CAMPEP_0172425866		5e-15	1e-05	Yes	0	N					Secreted	nucl	cyto
MMETSP1064	Aulacoseira subarctica	Phatr3_J54251	CAMPEP_0172425866		2e-12	1e-05	Yes	0	N					Secreted	nucl	cyto
MMETSP1064	Aulacoseira subarctica	Phatr3_J42574	CAMPEP_0172425866		1e-06	1e-05	Yes	0	N					Secreted	nucl	cyto
MMETSP1064	Aulacoseira subarctica	Tp_5647	CAMPEP_0172434176	Secreted	3e-52	4e-37	Yes	1	Y	Chloroplast		endomembrane	endomembrane	Secreted	Secreted	chlo
MMETSP1064	Aulacoseira subarctica	Tp_5647	CAMPEP_0172434176	Secreted	2e-43	4e-37	Yes	1	Y	Chloroplast		endomembrane	endomembrane	Secreted	Secreted	chlo
MMETSP1064	Aulacoseira subarctica	ThapsDRAFT_1093	CAMPEP_0172434176	Secreted	1e-41	2e-28	Yes	0	Y	Chloroplast		endomembrane	endomembrane	Secreted	Secreted	chlo
MMETSP1064	Aulacoseira subarctica	ThapsDRAFT_1093	CAMPEP_0172434176	Secreted	5e-33	2e-28	Yes	0	Y	Chloroplast		endomembrane	endomembrane	Secreted	Secreted	chlo
MMETSP0088	Chaetoceros affinis	ThapsDRAFT_bd1765	CAMPEP_0203635520		4e-125	3e-31	Yes	1	N					Secreted	cyto	chlo
MMETSP0088	Chaetoceros affinis	ThapsDRAFT_bd672	CAMPEP_0203635520		7e-124	6e-30	Yes	0	N					Secreted	cyto	chlo
MMETSP0088	Chaetoceros affinis	Pt43234	CAMPEP_0203635520		5e-62	1e-37	Yes	0	N					Secreted	cyto	chlo
MMETSP0088	Chaetoceros affinis	ThapsDRAFT_1093	CAMPEP_0203635520		1e-30	2e-28	Yes	0	N					Secreted	cyto	chlo
MMETSP0088	Chaetoceros affinis	Tp_5647	CAMPEP_0203635520		1e-27	4e-37	No	0	N					Secreted	cyto	chlo
MMETSP0088	Chaetoceros affinis	Phatr3_J55029	CAMPEP_0203638178	Secreted	3e-48	1e-14	Yes	1	Y	endomembrane		endomembrane	endomembrane	Secreted	Secreted	cyto
MMETSP0088	Chaetoceros affinis	ThapsDRAFT_22391	CAMPEP_0203638178	Secreted	5e-11	1e-05	Yes	0	Y	endomembrane		endomembrane	endomembrane	Secreted	Secreted	cyto
MMETSP0088	Chaetoceros affinis	Phatr3_J35370	CAMPEP_0203638178	Secreted	2e-10	3e-07	Yes	0	Y	endomembrane		endomembrane	endomembrane	Secreted	Secreted	cyto
MMETSP0088	Chaetoceros affinis	Pt32401	CAMPEP_0203641348		4e-79	8e-33	Yes	1	N					Secreted	cyto	cyto
MMETSP0088	Chaetoceros affinis	Pt43232	CAMPEP_0203641348		1e-77	5e-33	Yes	0	N					Secreted	cyto	cyto
MMETSP0088	Chaetoceros affinis	Pt32401	CAMPEP_0203641348		3e-74	8e-33	Yes	1	N					Secreted	cyto	cyto
MMETSP0088	Chaetoceros affinis	Phatr3_J43233	CAMPEP_0203641348		2e-73	7e-30	Yes	0	N					Secreted	cyto	cyto
MMETSP0088	Chaetoceros affinis	Pt43232	CAMPEP_0203641348		1e-71	5e-33	Yes	0	N					Secreted	cyto	cyto
MMETSP0090	Chaetoceros affinis	Phatr3_J55029	CAMPEP_0203664190	Secreted	6e-48	1e-14	Yes	1	Y	endomembrane		endomembrane	endomembrane	Secreted	Secreted	cyto
MMETSP0090	Chaetoceros affinis	ThapsDRAFT_22391	CAMPEP_0203664190	Secreted	9e-11	1e-05	Yes	0	Y	endomembrane		endomembrane	endomembrane	Secreted	Secreted	cyto
MMETSP0090	Chaetoceros affinis	Phatr3_J35370	CAMPEP_0203664190	Secreted	3e-10	3e-07	Yes	0	Y	endomembrane		endomembrane	endomembrane	Secreted	Secreted	cyto
MMETSP0090	Chaetoceros affinis	ThapsDRAFT_bd1765	CAMPEP_0203672574		1e-124	3e-31	Yes	1	N					Secreted	cyto	chlo
MMETSP0090	Chaetoceros affinis	ThapsDRAFT_bd672	CAMPEP_0203672574		9e-124	6e-30	Yes	0	N					Secreted	cyto	chlo
MMETSP0090	Chaetoceros affinis	Pt43234	CAMPEP_0203672574		9e-63	1e-37	Yes	0	N					Secreted	cyto	chlo
MMETSP0090	Chaetoceros affinis	ThapsDRAFT_1093	CAMPEP_0203672574		6e-31	2e-28	Yes	0	N					Secreted	cyto	chlo
MMETSP0090	Chaetoceros affinis	Tp_5647	CAMPEP_0203672574		2e-27	4e-37	No	0	N					Secreted	cyto	chlo
MMETSP0090	Chaetoceros affinis	Pt32401	CAMPEP_0203672586		5e-80	8e-33	Yes	1	N					Secreted	cyto	cyto
MMETSP0090	Chaetoceros affinis	Pt43232	CAMPEP_0203672586		1e-78	5e-33	Yes	0	N					Secreted	cyto	cyto
MMETSP0090	Chaetoceros affinis	Pt32401	CAMPEP_0203672586		2e-74	8e-33	Yes	1	N					Secreted	cyto	cyto
MMETSP0090	Chaetoceros affinis	Phatr3_J43233	CAMPEP_0203672586		7e-74	7e-30	Yes	0	N					Secreted	cyto	cyto
MMETSP0090	Chaetoceros affinis	Pt43232	CAMPEP_0203672586		6e-72	5e-33	Yes	0	N					Secreted	cyto	cyto
MMETSP0091	Chaetoceros affinis	Phatr3_J55029	CAMPEP_0203687312	Secreted	4e-48	1e-14	Yes	1	Y	endomembrane		endomembrane	endomembrane	Secreted	Secreted	cyto
MMETSP0091	Chaetoceros affinis	ThapsDRAFT_22391	CAMPEP_0203687312	Secreted	6e-11	1e-05	Yes	0	Y	endomembrane		endomembrane	endomembrane	Secreted	Secreted	cyto
MMETSP0091	Chaetoceros affinis	Phatr3_J35370	CAMPEP_0203687312	Secreted	2e-10	3e-07	Yes	0	Y	endomembrane		endomembrane	endomembrane	Secreted	Secreted	cyto
MMETSP0091	Chaetoceros affinis	Pt32401	CAMPEP_0203687516		3e-80	8e-33	Yes	1	N					cyto	cyto	cyto
MMETSP0091	Chaetoceros affinis	Pt43232	CAMPEP_0203687516		7e-79	5e-33	Yes	0	N					cyto	cyto	cyto
MMETSP0091	Chaetoceros affinis	Pt32401	CAMPEP_0203687516		1e-74	8e-33	Yes	1	N					cyto	cyto	cyto
MMETSP0091	Chaetoceros affinis	Phatr3_J43233	CAMPEP_0203687516		4e-74	7e-30	Yes	0	N					cyto	cyto	cyto
MMETSP0091	Chaetoceros affinis	Pt43232	CAMPEP_0203687516		3e-72	5e-33	Yes	0	N					cyto	cyto	cyto
MMETSP0091	Chaetoceros affinis	ThapsDRAFT_bd1765	CAMPEP_0203702668		5e-123	3e-31	Yes	1	N					Secreted	cyto	chlo
MMETSP0091	Chaetoceros affinis	ThapsDRAFT_bd672	CAMPEP_0203702668		9e-121	6e-30	Yes	0	N					Secreted	cyto	chlo
MMETSP0091	Chaetoceros affinis	Pt43234	CAMPEP_0203702668		1e-61	1e-37	Yes	0	N					Secreted	cyto	chlo
MMETSP0091	Chaetoceros affinis	ThapsDRAFT_1093	CAMPEP_0203702668		2e-30	2e-28	Yes	0	N					Secreted	cyto	chlo
MMETSP0091	Chaetoceros affinis	Tp_5647	CAMPEP_0203702668		9e-27	4e-37	No	0	N					Secreted	cyto	chlo
MMETSP0092	Chaetoceros affinis	Phatr3_J55029	CAMPEP_0203720324	Secreted	3e-48	1e-14	Yes	1	Y	endomembrane		endomembrane	endomembrane	Secreted	Secreted	cyto
MMETSP0092	Chaetoceros affinis	ThapsDRAFT_22391	CAMPEP_0203720324	Secreted	5e-11	1e-05	Yes	0	Y	endomembrane		endomembrane	endomembrane	Secreted	Secreted	cyto
MMETSP0092	Chaetoceros affinis	Phatr3_J35370	CAMPEP_0203720324	Secreted	2e-10	3e-07	Yes	0	Y	endomembrane		endomembrane	endomembrane	Secreted	Secreted	cyto
MMETSP0092	Chaetoceros affinis	ThapsDRAFT_bd1765	CAMPEP_0203722304		1e-124	3e-31	Yes	1	N					Secreted	cyto	chlo
MMETSP0092	Chaetoceros affinis	ThapsDRAFT_bd672	CAMPEP_0203722304		3e-123	6e-30	Yes	0	N					Secreted	cyto	chlo
MMETSP0092	Chaetoceros affinis	Pt43234	CAMPEP_0203722304		1e-61	1e-37	Yes	0	N					Secreted	cyto	chlo
MMETSP0092	Chaetoceros affinis	ThapsDRAFT_1093	CAMPEP_0203722304		2e-30	2e-28	Yes	0	N					Secreted	cyto	chlo
MMETSP0092	Chaetoceros affinis	Tp_5647	CAMPEP_0203722304		2e-27	4e-37	No	0	N					Secreted	cyto	chlo
MMETSP0092	Chaetoceros affinis	Pt32401	CAMPEP_0203724444		3e-80	8e-33	Yes	1	N					Secreted	cyto	cyto
MMETSP0092	Chaetoceros affinis	Pt43232	CAMPEP_0203724444		7e-79	5e-33	Yes	0	N					Secreted	cyto	cyto
MMETSP0092	Chaetoceros affinis	Pt32401	CAMPEP_0203724444		1e-74	8e-33	Yes	1	N					Secreted	cyto	cyto
MMETSP0092	Chaetoceros affinis	Phatr3_J43233	CAMPEP_0203724444		4e-74	7e-30	Yes	0	N					Secreted	cyto	cyto
MMETSP0092	Chaetoceros affinis	Pt43232	CAMPEP_0203724444		3e-72	5e-33	Yes	0	N					Secreted	cyto	cyto
MMETSP1435	Chaetoceros brevis	ThapsDRAFT_bd1765	CAMPEP_0197734870		1e-83	3e-31	Yes	1	N					cysk	cysk	cyto
MMETSP1435	Chaetoceros brevis	Pt43232	CAMPEP_0197735880		2e-96	5e-33	Yes	0	N					Secreted	cyto	cyto
MMETSP1435	Chaetoceros brevis	Pt32401	CAMPEP_0197735880		6e-96	8e-33	Yes	1	N					Secreted	cyto	cyto
MMETSP1435	Chaetoceros brevis	Pt32401	CAMPEP_0197735880		1e-90	8e-33	Yes	1	N					Secreted	cyto	cyto
MMETSP1435	Chaetoceros brevis	Pt43232	CAMPEP_0197735880		2e-88	5e-33	Yes	0	N					Secreted	cyto	cyto
MMETSP1435	Chaetoceros brevis	Phatr3_J43233	CAMPEP_0197735880		8e-84	7e-30	Yes	0	N					Secreted	cyto	cyto
MMETSP1435	Chaetoceros brevis	Pt43234	CAMPEP_0197735880		4e-77	1e-37	Yes	0	N					Secreted	cyto	cyto
MMETSP1435	Chaetoceros brevis	ThapsDRAFT_1093	CAMPEP_0197735880		6e-31	2e-28	Yes	0	N					Secreted	cyto	cyto
MMETSP1435	Chaetoceros brevis	Tp_5647	CAMPEP_0197735880		2e-30	4e-37	No	0	N					Secreted	cyto	cyto
MMETSP1435	Chaetoceros brevis	Phatr3_J55029	CAMPEP_0197736402		5e-52	1e-14	Yes	1	N					Secreted	cyto	cyto
MMETSP1435	Chaetoceros brevis	Phatr3_J35370	CAMPEP_0197736402		9e-15	3e-07	Yes	0	N					Secreted	cyto	cyto
MMETSP1435	Chaetoceros brevis	ThapsDRAFT_22391	CAMPEP_0197736402		4e-10	1e-05	Yes	0	N					Secreted	cyto	cyto
MMETSP1435	Chaetoceros brevis	ThapsDRAFT_bd672	CAMPEP_0197741716		4e-83	6e-30	Yes	1	N					cysk	cyto	chlo
MMETSP1336	Chaetoceros cf. neogracile	ThapsDRAFT_bd672	CAMPEP_0119441396	Chloroplast	8e-134	6e-30	Yes	1	Y	Chloroplast	Mitochondria	endomembrane	chloroplast	Secreted	Secreted	chlo
MMETSP1336	Chaetoceros cf. neogracile	ThapsDRAFT_bd1765	CAMPEP_0119441396	Chloroplast	5e-128	3e-31	Yes	0	Y	Chloroplast	Mitochondria	endomembrane	chloroplast	Secreted	Secreted	chlo
MMETSP1336	Chaetoceros cf. neogracile	Phatr3_J55029	CAMPEP_0119448074	Secreted	2e-41	1e-14	Yes	1	Y	endomembrane		endomembrane	endomembrane	Secreted	Secreted	Secreted
MMETSP1336	Chaetoceros cf. neogracile	Phatr3_J35370	CAMPEP_0119448074	Secreted	1e-06	3e-07	No	0	Y	endomembrane		endomembrane	endomembrane	Secreted	Secreted	Secreted
MMETSP1336	Chaetoceros cf. neogracile	ThapsDRAFT_1093	CAMPEP_0119453250	Secreted	3e-96	2e-28	Yes	1	Y	Chloroplast		endomembrane	endomembrane	Secreted	Secreted	chlo
MMETSP1336	Chaetoceros cf. neogracile	Tp_5647	CAMPEP_0119453250	Secreted	7e-46	4e-37	Yes	0	Y	Chloroplast		endomembrane	endomembrane	Secreted	Secreted	chlo
MMETSP1336	Chaetoceros cf. neogracile	Pt32401	CAMPEP_0119460670	Chloroplast	1e-153	8e-33	Yes	1	Y	Chloroplast		endomembrane	chloroplast	Secreted	Secreted	chlo
MMETSP1336	Chaetoceros cf. neogracile	Pt43232	CAMPEP_0119460670	Chloroplast	1e-151	5e-33	Yes	0	Y	Chloroplast		endomembrane	chloroplast	Secreted	Secreted	chlo
MMETSP1336	Chaetoceros cf. neogracile	Pt32401	CAMPEP_0119460670	Chloroplast	2e-95	8e-33	Yes	1	Y	Chloroplast		endomembrane	chloroplast	Secreted	Secreted	chlo
MMETSP1336	Chaetoceros cf. neogracile	Pt43232	CAMPEP_0119460670	Chloroplast	7e-95	5e-33	Yes	0	Y	Chloroplast		endomembrane	chloroplast	Secreted	Secreted	chlo
MMETSP1336	Chaetoceros cf. neogracile	Phatr3_J43233	CAMPEP_0119460670	Chloroplast	8e-89	7e-30	Yes	0	Y	Chloroplast		endomembrane	chloroplast	Secreted	Secreted	chlo
MMETSP1336	Chaetoceros cf. neogracile	Pt43234	CAMPEP_0119460670	Chloroplast	5e-79	1e-37	Yes	0	Y	Chloroplast		endomembrane	chloroplast	Secreted	Secreted	chlo
MMETSP1336	Chaetoceros cf. neogracile	Pt43232	CAMPEP_0119460670	Chloroplast	6e-74	5e-33	Yes	0	Y	Chloroplast		endomembrane	chloroplast	Secreted	Secreted	chlo
MMETSP1336	Chaetoceros cf. neogracile	Pt32401	CAMPEP_0119460670	Chloroplast	2e-73	8e-33	Yes	1	Y	Chloroplast		endomembrane	chloroplast	Secreted	Secreted	chlo
MMETSP1336	Chaetoceros cf. neogracile	Pt32401	CAMPEP_0119460670	Chloroplast	5e-69	8e-33	Yes	1	Y	Chloroplast		endomembrane	chloroplast	Secreted	Secreted	chlo
MMETSP1336	Chaetoceros cf. neogracile	Pt43232	CAMPEP_0119460670	Chloroplast	7e-68	5e-33	Yes	0	Y	Chloroplast		endomembrane	chloroplast	Secreted	Secreted	chlo
MMETSP1336	Chaetoceros cf. neogracile	Phatr3_J43233	CAMPEP_0119460670	Chloroplast	5e-63	7e-30	Yes	0	Y	Chloroplast		endomembrane	chloroplast	Secreted	Secreted	chlo
MMETSP1336	Chaetoceros cf. neogracile	Pt43234	CAMPEP_0119460670	Chloroplast	1e-52	1e-37	Yes	0	Y	Chloroplast		endomembrane	chloroplast	Secreted	Secreted	chlo
MMETSP1336	Chaetoceros cf. neogracile	Pt43234	CAMPEP_0119460670	Chloroplast	2e-48	1e-37	Yes	0	Y	Chloroplast		endomembrane	chloroplast	Secreted	Secreted	chlo
MMETSP0717	Chaetoceros curvisetus	Pt32401	CAMPEP_0204616790		1e-97	8e-33	Yes	1	N					Secreted	cyto	chlo
MMETSP0717	Chaetoceros curvisetus	Pt43232	CAMPEP_0204616790		2e-96	5e-33	Yes	0	N					Secreted	cyto	chlo
MMETSP0717	Chaetoceros curvisetus	Pt32401	CAMPEP_0204616790		2e-91	8e-33	Yes	1	N					Secreted	cyto	chlo
MMETSP0717	Chaetoceros curvisetus	Pt43232	CAMPEP_0204616790		4e-90	5e-33	Yes	0	N					Secreted	cyto	chlo
MMETSP0717	Chaetoceros curvisetus	Phatr3_J43233	CAMPEP_0204616790		1e-88	7e-30	Yes	0	N					Secreted	cyto	chlo
MMETSP0717	Chaetoceros curvisetus	Pt43234	CAMPEP_0204616790		2e-76	1e-37	Yes	0	N					Secreted	cyto	chlo
MMETSP0717	Chaetoceros curvisetus	ThapsDRAFT_bd672	CAMPEP_0204618080	Secreted	9e-136	6e-30	Yes	1	Y	endomembrane		endomembrane	endomembrane	Secreted	Secreted	chlo
MMETSP0717	Chaetoceros curvisetus	ThapsDRAFT_bd1765	CAMPEP_0204618080	Secreted	7e-130	3e-31	Yes	0	Y	endomembrane		endomembrane	endomembrane	Secreted	Secreted	chlo
MMETSP0717	Chaetoceros curvisetus	Phatr3_J35370	CAMPEP_0204637072		1e-29	3e-07	Yes	1	N					cyto	nucl	nucl
MMETSP0717	Chaetoceros curvisetus	ThapsDRAFT_22391	CAMPEP_0204637072		7e-29	1e-05	Yes	0	N					cyto	nucl	nucl
MMETSP0717	Chaetoceros curvisetus	ThapsDRAFT_1093	CAMPEP_0204638062		1e-67	2e-28	Yes	1	N					cyto	cyto	chlo
MMETSP0717	Chaetoceros curvisetus	Tp_5647	CAMPEP_0204638062		5e-33	4e-37	No	0	N					cyto	cyto	chlo
MMETSP0717	Chaetoceros curvisetus	Phatr3_J55029	CAMPEP_0204641526		9e-41	1e-14	Yes	1	N					Secreted	nucl	cyto
MMETSP0718	Chaetoceros curvisetus	Pt43232	CAMPEP_0204649472		8e-89	5e-33	Yes	0	N					Secreted	cyto	chlo
MMETSP0718	Chaetoceros curvisetus	Pt32401	CAMPEP_0204649472		8e-87	8e-33	Yes	0	N					Secreted	cyto	chlo
MMETSP0718	Chaetoceros curvisetus	Phatr3_J43233	CAMPEP_0204649472		2e-79	7e-30	Yes	1	N					Secreted	cyto	chlo
MMETSP0718	Chaetoceros curvisetus	Pt32401	CAMPEP_0204649472		8e-79	8e-33	Yes	0	N					Secreted	cyto	chlo
MMETSP0718	Chaetoceros curvisetus	Pt43232	CAMPEP_0204649472		1e-77	5e-33	Yes	0	N					Secreted	cyto	chlo
MMETSP0718	Chaetoceros curvisetus	Pt43234	CAMPEP_0204649472		1e-62	1e-37	Yes	0	N					Secreted	cyto	chlo
MMETSP0718	Chaetoceros curvisetus	ThapsDRAFT_bd1765	CAMPEP_0204649472		1e-58	3e-31	Yes	0	N					Secreted	cyto	chlo
MMETSP0718	Chaetoceros curvisetus	ThapsDRAFT_bd672	CAMPEP_0204649472		3e-56	6e-30	Yes	0	N					Secreted	cyto	chlo
MMETSP0718	Chaetoceros curvisetus	Tp_5647	CAMPEP_0204649472		5e-29	4e-37	No	0	N					Secreted	cyto	chlo
MMETSP0718	Chaetoceros curvisetus	ThapsDRAFT_1093	CAMPEP_0204649472		3e-21	2e-28	No	0	N					Secreted	cyto	chlo
MMETSP0149	Chaetoceros debilis	ThapsDRAFT_bd672	CAMPEP_0194075850	Chloroplast	6e-135	6e-30	Yes	1	Y	Chloroplast		endomembrane	chloroplast	Secreted	Secreted	chlo
MMETSP0149	Chaetoceros debilis	ThapsDRAFT_bd1765	CAMPEP_0194075850	Chloroplast	2e-126	3e-31	Yes	0	Y	Chloroplast		endomembrane	chloroplast	Secreted	Secreted	chlo
MMETSP0149	Chaetoceros debilis	ThapsDRAFT_1093	CAMPEP_0194084306		9e-72	2e-28	Yes	1	N					cyto	cyto	cyto
MMETSP0149	Chaetoceros debilis	Tp_5647	CAMPEP_0194084306		3e-40	4e-37	Yes	0	N					cyto	cyto	cyto
MMETSP0149	Chaetoceros debilis	Phatr3_J55029	CAMPEP_0194095286	Secreted	4e-52	1e-14	Yes	1	Y	endomembrane		endomembrane	endomembrane	Secreted	Secreted	Secreted
MMETSP0149	Chaetoceros debilis	Phatr3_J35370	CAMPEP_0194095286	Secreted	1e-13	3e-07	Yes	0	Y	endomembrane		endomembrane	endomembrane	Secreted	Secreted	Secreted
MMETSP0149	Chaetoceros debilis	ThapsDRAFT_22391	CAMPEP_0194095286	Secreted	4e-09	1e-05	Yes	0	Y	endomembrane		endomembrane	endomembrane	Secreted	Secreted	Secreted
MMETSP0149	Chaetoceros debilis	Pt32401	CAMPEP_0194095334	Chloroplast	0	8e-33	Yes	1	Y	Chloroplast		endomembrane	chloroplast	Secreted	mito	chlo
MMETSP0149	Chaetoceros debilis	Pt43232	CAMPEP_0194095334	Chloroplast	0	5e-33	Yes	0	Y	Chloroplast		endomembrane	chloroplast	Secreted	mito	chlo
MMETSP0149	Chaetoceros debilis	Pt43232	CAMPEP_0194095334	Chloroplast	9e-94	5e-33	Yes	0	Y	Chloroplast		endomembrane	chloroplast	Secreted	mito	chlo
MMETSP0149	Chaetoceros debilis	Pt32401	CAMPEP_0194095334	Chloroplast	3e-93	8e-33	Yes	1	Y	Chloroplast		endomembrane	chloroplast	Secreted	mito	chlo
MMETSP0149	Chaetoceros debilis	Phatr3_J43233	CAMPEP_0194095334	Chloroplast	1e-86	7e-30	Yes	0	Y	Chloroplast		endomembrane	chloroplast	Secreted	mito	chlo
MMETSP0149	Chaetoceros debilis	Pt43234	CAMPEP_0194095334	Chloroplast	1e-82	1e-37	Yes	0	Y	Chloroplast		endomembrane	chloroplast	Secreted	mito	chlo
MMETSP0149	Chaetoceros debilis	Pt32401	CAMPEP_0194095334	Chloroplast	2e-81	8e-33	Yes	1	Y	Chloroplast		endomembrane	chloroplast	Secreted	mito	chlo
MMETSP0149	Chaetoceros debilis	Phatr3_J43233	CAMPEP_0194095334	Chloroplast	3e-74	7e-30	Yes	0	Y	Chloroplast		endomembrane	chloroplast	Secreted	mito	chlo
MMETSP0149	Chaetoceros debilis	Pt43234	CAMPEP_0194095334	Chloroplast	1e-70	1e-37	Yes	0	Y	Chloroplast		endomembrane	chloroplast	Secreted	mito	chlo
MMETSP0150	Chaetoceros debilis	Phatr3_J55029	CAMPEP_0194101234	Secreted	5e-52	1e-14	Yes	1	Y	endomembrane		endomembrane	endomembrane	Secreted	Secreted	Secreted
MMETSP0150	Chaetoceros debilis	Phatr3_J35370	CAMPEP_0194101234	Secreted	1e-13	3e-07	Yes	0	Y	endomembrane		endomembrane	endomembrane	Secreted	Secreted	Secreted
MMETSP0150	Chaetoceros debilis	ThapsDRAFT_22391	CAMPEP_0194101234	Secreted	5e-09	1e-05	Yes	0	Y	endomembrane		endomembrane	endomembrane	Secreted	Secreted	Secreted
MMETSP0150	Chaetoceros debilis	ThapsDRAFT_bd672	CAMPEP_0194107712	Chloroplast	7e-135	6e-30	Yes	1	Y	Chloroplast		endomembrane	chloroplast	Secreted	Secreted	chlo
MMETSP0150	Chaetoceros debilis	ThapsDRAFT_bd1765	CAMPEP_0194107712	Chloroplast	2e-126	3e-31	Yes	0	Y	Chloroplast		endomembrane	chloroplast	Secreted	Secreted	chlo
MMETSP0150	Chaetoceros debilis	ThapsDRAFT_1093	CAMPEP_0194120996	Chloroplast	3e-96	2e-28	Yes	1	Y	Chloroplast		endomembrane	chloroplast	Secreted	Secreted	Secreted
MMETSP0150	Chaetoceros debilis	Tp_5647	CAMPEP_0194120996	Chloroplast	3e-43	4e-37	Yes	0	Y	Chloroplast		endomembrane	chloroplast	Secreted	Secreted	Secreted
MMETSP0150	Chaetoceros debilis	Pt32401	CAMPEP_0194124918	Chloroplast	0	8e-33	Yes	1	Y	Chloroplast		endomembrane	chloroplast	Secreted	mito	chlo
MMETSP0150	Chaetoceros debilis	Pt43232	CAMPEP_0194124918	Chloroplast	4e-180	5e-33	Yes	0	Y	Chloroplast		endomembrane	chloroplast	Secreted	mito	chlo
MMETSP0150	Chaetoceros debilis	Pt43232	CAMPEP_0194124918	Chloroplast	7e-94	5e-33	Yes	0	Y	Chloroplast		endomembrane	chloroplast	Secreted	mito	chlo
MMETSP0150	Chaetoceros debilis	Pt32401	CAMPEP_0194124918	Chloroplast	3e-93	8e-33	Yes	1	Y	Chloroplast		endomembrane	chloroplast	Secreted	mito	chlo
MMETSP0150	Chaetoceros debilis	Phatr3_J43233	CAMPEP_0194124918	Chloroplast	6e-87	7e-30	Yes	0	Y	Chloroplast		endomembrane	chloroplast	Secreted	mito	chlo
MMETSP0150	Chaetoceros debilis	Pt43234	CAMPEP_0194124918	Chloroplast	1e-82	1e-37	Yes	0	Y	Chloroplast		endomembrane	chloroplast	Secreted	mito	chlo
MMETSP0150	Chaetoceros debilis	Pt32401	CAMPEP_0194124918	Chloroplast	5e-67	8e-33	Yes	1	Y	Chloroplast		endomembrane	chloroplast	Secreted	mito	chlo
MMETSP0150	Chaetoceros debilis	Pt43232	CAMPEP_0194124918	Chloroplast	6e-65	5e-33	Yes	0	Y	Chloroplast		endomembrane	chloroplast	Secreted	mito	chlo
MMETSP0150	Chaetoceros debilis	Phatr3_J43233	CAMPEP_0194124918	Chloroplast	2e-60	7e-30	Yes	0	Y	Chloroplast		endomembrane	chloroplast	Secreted	mito	chlo
MMETSP0150	Chaetoceros debilis	Pt43234	CAMPEP_0194124918	Chloroplast	8e-56	1e-37	Yes	0	Y	Chloroplast		endomembrane	chloroplast	Secreted	mito	chlo
MMETSP0751	Chaetoceros neogracile	Phatr3_J55029	CAMPEP_0195342792		9e-08	1e-14	No	0	N					cyto	cyto_nucl	cyto
MMETSP0751	Chaetoceros neogracile	ThapsDRAFT_1093	CAMPEP_0195347892	Chloroplast	3e-95	2e-28	Yes	1	Y	Chloroplast		endomembrane	chloroplast	Secreted	Secreted	chlo
MMETSP0751	Chaetoceros neogracile	Tp_5647	CAMPEP_0195347892	Chloroplast	1e-47	4e-37	Yes	0	Y	Chloroplast		endomembrane	chloroplast	Secreted	Secreted	chlo
MMETSP0751	Chaetoceros neogracile	Pt32401	CAMPEP_0195355664	Chloroplast	0	8e-33	Yes	1	Y	Chloroplast		endomembrane	chloroplast	Secreted	Secreted	chlo
MMETSP0751	Chaetoceros neogracile	Pt43232	CAMPEP_0195355664	Chloroplast	0	5e-33	Yes	0	Y	Chloroplast		endomembrane	chloroplast	Secreted	Secreted	chlo
MMETSP0751	Chaetoceros neogracile	Pt32401	CAMPEP_0195355664	Chloroplast	2e-98	8e-33	Yes	1	Y	Chloroplast		endomembrane	chloroplast	Secreted	Secreted	chlo
MMETSP0751	Chaetoceros neogracile	Pt43232	CAMPEP_0195355664	Chloroplast	6e-98	5e-33	Yes	0	Y	Chloroplast		endomembrane	chloroplast	Secreted	Secreted	chlo
MMETSP0751	Chaetoceros neogracile	Phatr3_J43233	CAMPEP_0195355664	Chloroplast	2e-92	7e-30	Yes	0	Y	Chloroplast		endomembrane	chloroplast	Secreted	Secreted	chlo
MMETSP0751	Chaetoceros neogracile	Pt32401	CAMPEP_0195355664	Chloroplast	1e-90	8e-33	Yes	1	Y	Chloroplast		endomembrane	chloroplast	Secreted	Secreted	chlo
MMETSP0751	Chaetoceros neogracile	Pt43232	CAMPEP_0195355664	Chloroplast	1e-88	5e-33	Yes	0	Y	Chloroplast		endomembrane	chloroplast	Secreted	Secreted	chlo
MMETSP0751	Chaetoceros neogracile	Phatr3_J43233	CAMPEP_0195355664	Chloroplast	3e-84	7e-30	Yes	0	Y	Chloroplast		endomembrane	chloroplast	Secreted	Secreted	chlo
MMETSP0751	Chaetoceros neogracile	Pt43234	CAMPEP_0195355664	Chloroplast	1e-80	1e-37	Yes	0	Y	Chloroplast		endomembrane	chloroplast	Secreted	Secreted	chlo
MMETSP0751	Chaetoceros neogracile	ThapsDRAFT_bd1765	CAMPEP_0195355664	Chloroplast	6e-74	3e-31	Yes	0	Y	Chloroplast		endomembrane	chloroplast	Secreted	Secreted	chlo
MMETSP0751	Chaetoceros neogracile	Pt43234	CAMPEP_0195355664	Chloroplast	1e-73	1e-37	Yes	0	Y	Chloroplast		endomembrane	chloroplast	Secreted	Secreted	chlo
MMETSP0751	Chaetoceros neogracile	ThapsDRAFT_bd672	CAMPEP_0195355664	Chloroplast	1e-69	6e-30	Yes	0	Y	Chloroplast		endomembrane	chloroplast	Secreted	Secreted	chlo
MMETSP0751	Chaetoceros neogracile	ThapsDRAFT_bd1765	CAMPEP_0195355664	Chloroplast	3e-69	3e-31	Yes	0	Y	Chloroplast		endomembrane	chloroplast	Secreted	Secreted	chlo
MMETSP0751	Chaetoceros neogracile	ThapsDRAFT_bd672	CAMPEP_0195355664	Chloroplast	3e-65	6e-30	Yes	0	Y	Chloroplast		endomembrane	chloroplast	Secreted	Secreted	chlo
MMETSP0751	Chaetoceros neogracile	ThapsDRAFT_233	CAMPEP_0195375824	Secreted	3e-104	4e-95	Yes	1	N				endomembrane	Secreted	Secreted	chlo
MMETSP0751	Chaetoceros neogracile	ThapsDRAFT_22391	CAMPEP_0195376680		3e-45	1e-05	Yes	1	N					Secreted	nucl	chlo
MMETSP0751	Chaetoceros neogracile	Phatr3_J35370	CAMPEP_0195376680		1e-38	3e-07	Yes	0	N					Secreted	nucl	chlo
MMETSP0752	Chaetoceros neogracile	Pt43232	CAMPEP_0195384458		3e-137	5e-33	Yes	1	N					cyto	cyto	chlo
MMETSP0752	Chaetoceros neogracile	Pt32401	CAMPEP_0195384458		5e-137	8e-33	Yes	0	N					cyto	cyto	chlo
MMETSP0752	Chaetoceros neogracile	Pt32401	CAMPEP_0195384458		6e-94	8e-33	Yes	0	N					cyto	cyto	chlo
MMETSP0752	Chaetoceros neogracile	Pt43232	CAMPEP_0195384458		1e-91	5e-33	Yes	1	N					cyto	cyto	chlo
MMETSP0752	Chaetoceros neogracile	ThapsDRAFT_bd1765	CAMPEP_0195384458		2e-76	3e-31	Yes	0	N					cyto	cyto	chlo
MMETSP0752	Chaetoceros neogracile	ThapsDRAFT_bd672	CAMPEP_0195384458		6e-72	6e-30	Yes	0	N					cyto	cyto	chlo
MMETSP0752	Chaetoceros neogracile	Pt32401	CAMPEP_0195384458		4e-30	8e-33	No	0	N					cyto	cyto	chlo
MMETSP0752	Chaetoceros neogracile	Pt43232	CAMPEP_0195384458		1e-29	5e-33	No	1	N					cyto	cyto	chlo
MMETSP0752	Chaetoceros neogracile	ThapsDRAFT_bd1765	CAMPEP_0195384458		6e-18	3e-31	No	0	N					cyto	cyto	chlo
MMETSP0752	Chaetoceros neogracile	ThapsDRAFT_bd672	CAMPEP_0195384458		3e-17	6e-30	No	0	N					cyto	cyto	chlo
MMETSP0752	Chaetoceros neogracile	Phatr3_J55029	CAMPEP_0195390550	Endomembrane	1e-07	1e-14	No	0	Y	endomembrane		endomembrane	endomembrane	Secreted	mito	chlo
MMETSP0752	Chaetoceros neogracile	ThapsDRAFT_233	CAMPEP_0195401192	Secreted	4e-104	4e-95	Yes	1	N			endomembrane	endomembrane	Secreted	Secreted	cyto
MMETSP0752	Chaetoceros neogracile	ThapsDRAFT_1093	CAMPEP_0195414276	Chloroplast	1e-89	2e-28	Yes	1	Y	Chloroplast		endomembrane	chloroplast	Secreted	Secreted	chlo
MMETSP0752	Chaetoceros neogracile	Tp_5647	CAMPEP_0195414276	Chloroplast	1e-47	4e-37	Yes	0	Y	Chloroplast		endomembrane	chloroplast	Secreted	Secreted	chlo
MMETSP0752	Chaetoceros neogracile	ThapsDRAFT_22391	CAMPEP_0195416408	Endomembrane	1e-43	1e-05	Yes	1	Y	endomembrane		endomembrane	endomembrane	Secreted	mito	chlo
MMETSP0752	Chaetoceros neogracile	Phatr3_J35370	CAMPEP_0195416408	Endomembrane	6e-37	3e-07	Yes	0	Y	endomembrane		endomembrane	endomembrane	Secreted	mito	chlo
MMETSP0752	Chaetoceros neogracile	Phatr3_J43233	CAMPEP_0195424696	Chloroplast	3e-89	7e-30	Yes	0	Y	Chloroplast		endomembrane	chloroplast	Secreted	Secreted	chlo
MMETSP0752	Chaetoceros neogracile	Pt43234	CAMPEP_0195424696	Chloroplast	1e-83	1e-37	Yes	0	Y	Chloroplast		endomembrane	chloroplast	Secreted	Secreted	chlo
MMETSP0753	Chaetoceros neogracile	ThapsDRAFT_1093	CAMPEP_0195436486	Chloroplast	1e-89	2e-28	Yes	1	Y	Chloroplast		endomembrane	chloroplast	Secreted	Secreted	chlo
MMETSP0753	Chaetoceros neogracile	Tp_5647	CAMPEP_0195436486	Chloroplast	1e-47	4e-37	Yes	0	Y	Chloroplast		endomembrane	chloroplast	Secreted	Secreted	chlo
MMETSP0753	Chaetoceros neogracile	Pt43234	CAMPEP_0195440028	Chloroplast	7e-83	1e-37	Yes	0	Y	Chloroplast		endomembrane	chloroplast	Secreted	Secreted	chlo
MMETSP0753	Chaetoceros neogracile	Phatr3_J55029	CAMPEP_0195441810		3e-08	1e-14	No	0	N					cyto	nucl	cyto
MMETSP0753	Chaetoceros neogracile	Pt32401	CAMPEP_0195447282		2e-94	8e-33	Yes	1	N			Mitochondria	mitochondrion	mito	mito	mito
MMETSP0753	Chaetoceros neogracile	Pt43232	CAMPEP_0195447282		7e-93	5e-33	Yes	0	N			Mitochondria	mitochondrion	mito	mito	mito
MMETSP0753	Chaetoceros neogracile	Pt32401	CAMPEP_0195447282		7e-92	8e-33	Yes	1	N			Mitochondria	mitochondrion	mito	mito	mito
MMETSP0753	Chaetoceros neogracile	Pt43232	CAMPEP_0195447282		1e-91	5e-33	Yes	0	N			Mitochondria	mitochondrion	mito	mito	mito
MMETSP0753	Chaetoceros neogracile	Phatr3_J43233	CAMPEP_0195447282		3e-89	7e-30	Yes	0	N			Mitochondria	mitochondrion	mito	mito	mito
MMETSP0753	Chaetoceros neogracile	ThapsDRAFT_bd1765	CAMPEP_0195447282		5e-69	3e-31	Yes	0	N			Mitochondria	mitochondrion	mito	mito	mito
MMETSP0753	Chaetoceros neogracile	ThapsDRAFT_bd672	CAMPEP_0195447282		9e-67	6e-30	Yes	0	N			Mitochondria	mitochondrion	mito	mito	mito
MMETSP0753	Chaetoceros neogracile	ThapsDRAFT_22391	CAMPEP_0195451912	Endomembrane	2e-45	1e-05	Yes	1	Y	endomembrane		endomembrane	endomembrane	Secreted	mito	chlo
MMETSP0753	Chaetoceros neogracile	Phatr3_J35370	CAMPEP_0195451912	Endomembrane	5e-39	3e-07	Yes	0	Y	endomembrane		endomembrane	endomembrane	Secreted	mito	chlo
MMETSP0753	Chaetoceros neogracile	ThapsDRAFT_233	CAMPEP_0195455376		7e-102	4e-95	Yes	1	N				endomembrane	Secreted	nucl	chlo
MMETSP0754	Chaetoceros neogracile	Phatr3_J55029	CAMPEP_0195460382		8e-08	1e-14	No	0	N					Secreted	nucl	nucl
MMETSP0754	Chaetoceros neogracile	Pt32401	CAMPEP_0195460538	Chloroplast	0	8e-33	Yes	1	Y	Chloroplast		endomembrane	chloroplast	Secreted	Secreted	chlo
MMETSP0754	Chaetoceros neogracile	Pt43232	CAMPEP_0195460538	Chloroplast	0	5e-33	Yes	0	Y	Chloroplast		endomembrane	chloroplast	Secreted	Secreted	chlo
MMETSP0754	Chaetoceros neogracile	Pt32401	CAMPEP_0195460538	Chloroplast	1e-98	8e-33	Yes	1	Y	Chloroplast		endomembrane	chloroplast	Secreted	Secreted	chlo
MMETSP0754	Chaetoceros neogracile	Pt43232	CAMPEP_0195460538	Chloroplast	3e-98	5e-33	Yes	0	Y	Chloroplast		endomembrane	chloroplast	Secreted	Secreted	chlo
MMETSP0754	Chaetoceros neogracile	Phatr3_J43233	CAMPEP_0195460538	Chloroplast	1e-92	7e-30	Yes	0	Y	Chloroplast		endomembrane	chloroplast	Secreted	Secreted	chlo
MMETSP0754	Chaetoceros neogracile	Pt32401	CAMPEP_0195460538	Chloroplast	1e-90	8e-33	Yes	1	Y	Chloroplast		endomembrane	chloroplast	Secreted	Secreted	chlo
MMETSP0754	Chaetoceros neogracile	Pt43232	CAMPEP_0195460538	Chloroplast	2e-88	5e-33	Yes	0	Y	Chloroplast		endomembrane	chloroplast	Secreted	Secreted	chlo
MMETSP0754	Chaetoceros neogracile	Phatr3_J43233	CAMPEP_0195460538	Chloroplast	4e-84	7e-30	Yes	0	Y	Chloroplast		endomembrane	chloroplast	Secreted	Secreted	chlo
MMETSP0754	Chaetoceros neogracile	Pt43234	CAMPEP_0195460538	Chloroplast	4e-81	1e-37	Yes	0	Y	Chloroplast		endomembrane	chloroplast	Secreted	Secreted	chlo
MMETSP0754	Chaetoceros neogracile	ThapsDRAFT_bd1765	CAMPEP_0195460538	Chloroplast	6e-74	3e-31	Yes	0	Y	Chloroplast		endomembrane	chloroplast	Secreted	Secreted	chlo
MMETSP0754	Chaetoceros neogracile	Pt43234	CAMPEP_0195460538	Chloroplast	1e-73	1e-37	Yes	0	Y	Chloroplast		endomembrane	chloroplast	Secreted	Secreted	chlo
MMETSP0754	Chaetoceros neogracile	ThapsDRAFT_bd1765	CAMPEP_0195460538	Chloroplast	8e-70	3e-31	Yes	0	Y	Chloroplast		endomembrane	chloroplast	Secreted	Secreted	chlo
MMETSP0754	Chaetoceros neogracile	ThapsDRAFT_bd672	CAMPEP_0195460538	Chloroplast	1e-69	6e-30	Yes	0	Y	Chloroplast		endomembrane	chloroplast	Secreted	Secreted	chlo
MMETSP0754	Chaetoceros neogracile	ThapsDRAFT_bd672	CAMPEP_0195460538	Chloroplast	2e-65	6e-30	Yes	0	Y	Chloroplast		endomembrane	chloroplast	Secreted	Secreted	chlo
MMETSP0754	Chaetoceros neogracile	Phatr3_J51305	CAMPEP_0195465246		5e-07	9e-65	No	1	N					cyto	cyto	cyto
MMETSP0754	Chaetoceros neogracile	Phatr3_J45443	CAMPEP_0195465246		6e-07	4e-62	No	0	N					cyto	cyto	cyto
MMETSP0754	Chaetoceros neogracile	ThapsDRAFT_233	CAMPEP_0195484568	Secreted	5e-104	4e-95	Yes	1	N			endomembrane	endomembrane	Secreted	Secreted	cyto
MMETSP0754	Chaetoceros neogracile	ThapsDRAFT_22391	CAMPEP_0195484958	Endomembrane	1e-42	1e-05	Yes	1	Y	endomembrane		endomembrane	endomembrane	Secreted	mito	chlo
MMETSP0754	Chaetoceros neogracile	Phatr3_J35370	CAMPEP_0195484958	Endomembrane	4e-35	3e-07	Yes	0	Y	endomembrane		endomembrane	endomembrane	Secreted	mito	chlo
MMETSP0754	Chaetoceros neogracile	ThapsDRAFT_1093	CAMPEP_0195488662	Chloroplast	2e-89	2e-28	Yes	1	Y	Chloroplast		endomembrane	chloroplast	Secreted	Secreted	chlo
MMETSP0754	Chaetoceros neogracile	Tp_5647	CAMPEP_0195488662	Chloroplast	3e-47	4e-37	Yes	0	Y	Chloroplast		endomembrane	chloroplast	Secreted	Secreted	chlo
MMETSP0200	Chaetoceros sp.	Phatr3_J55029	CAMPEP_0176488164	Secreted	5e-53	1e-14	Yes	1	Y	endomembrane		endomembrane	endomembrane	Secreted	Secreted	chlo
MMETSP0200	Chaetoceros sp.	Phatr3_J35370	CAMPEP_0176488164	Secreted	3e-09	3e-07	Yes	0	Y	endomembrane		endomembrane	endomembrane	Secreted	Secreted	chlo
MMETSP0200	Chaetoceros sp.	ThapsDRAFT_1093	CAMPEP_0176488914	Chloroplast	1e-92	2e-28	Yes	1	Y	endomembrane		endomembrane	chloroplast	Secreted	Secreted	chlo
MMETSP0200	Chaetoceros sp.	Tp_5647	CAMPEP_0176488914	Chloroplast	1e-45	4e-37	Yes	0	Y	endomembrane		endomembrane	chloroplast	Secreted	Secreted	chlo
MMETSP0200	Chaetoceros sp.	Pt43232	CAMPEP_0176502712		7e-82	5e-33	Yes	0	N			*		mito	nucl	chlo
MMETSP0200	Chaetoceros sp.	Pt32401	CAMPEP_0176502712		8e-82	8e-33	Yes	1	N			*		mito	nucl	chlo
MMETSP0200	Chaetoceros sp.	Pt32401	CAMPEP_0176502712		2e-81	8e-33	Yes	1	N			*		mito	nucl	chlo
MMETSP0200	Chaetoceros sp.	Pt43232	CAMPEP_0176502712		7e-79	5e-33	Yes	0	N			*		mito	nucl	chlo
MMETSP0200	Chaetoceros sp.	Phatr3_J43233	CAMPEP_0176502712		5e-77	7e-30	Yes	0	N			*		mito	nucl	chlo
MMETSP0200	Chaetoceros sp.	Pt43234	CAMPEP_0176502712		6e-68	1e-37	Yes	0	N			*		mito	nucl	chlo
MMETSP0200	Chaetoceros sp.	ThapsDRAFT_bd1765	CAMPEP_0176502712		1e-62	3e-31	Yes	0	N			*		mito	nucl	chlo
MMETSP0200	Chaetoceros sp.	ThapsDRAFT_bd672	CAMPEP_0176502712		2e-62	6e-30	Yes	0	N			*		mito	nucl	chlo
MMETSP1165	Chrysocystis fragilis	Phatr3_J35370	CAMPEP_0197387318	Secreted	4e-07	3e-07	No	0	Y	endomembrane		endomembrane	endomembrane	Secreted	nucl	Secreted
MMETSP1165	Chrysocystis fragilis	Phatr3_J55029	CAMPEP_0197410564		1e-09	1e-14	No	1	N					cysk	cyto	cyto
MMETSP1165	Chrysocystis fragilis	Phatr3_J55029	CAMPEP_0197410564		2e-07	1e-14	No	1	N					cysk	cyto	cyto
MMETSP1165	Chrysocystis fragilis	Phatr3_J45443	CAMPEP_0197410804	Secreted	3e-27	4e-62	No	0	N					Secreted	Secreted	cyto
MMETSP1165	Chrysocystis fragilis	Phatr3_J51305	CAMPEP_0197410804	Secreted	3e-27	9e-65	No	1	N					Secreted	Secreted	cyto
MMETSP0010	Corethron hystrix	ThapsDRAFT_22391	CAMPEP_0113298494	Endomembrane	6e-20	1e-05	Yes	1	Y	Chloroplast		endomembrane	endomembrane	Secreted	mito	mito
MMETSP0010	Corethron hystrix	Phatr3_J35370	CAMPEP_0113298494	Endomembrane	3e-19	3e-07	Yes	0	Y	Chloroplast		endomembrane	endomembrane	Secreted	mito	mito
MMETSP0010	Corethron hystrix	Phatr3_J55029	CAMPEP_0113298494	Endomembrane	4e-16	1e-14	Yes	0	Y	Chloroplast		endomembrane	endomembrane	Secreted	mito	mito
MMETSP0010	Corethron hystrix	Phatr3_J54251	CAMPEP_0113298494	Endomembrane	3e-15	1e-05	Yes	0	Y	Chloroplast		endomembrane	endomembrane	Secreted	mito	mito
MMETSP0010	Corethron hystrix	Phatr3_J44526	CAMPEP_0113298494	Endomembrane	7e-13	1e-05	Yes	0	Y	Chloroplast		endomembrane	endomembrane	Secreted	mito	mito
MMETSP0010	Corethron hystrix	Phatr3_J42574	CAMPEP_0113298494	Endomembrane	3e-07	1e-05	Yes	0	Y	Chloroplast		endomembrane	endomembrane	Secreted	mito	mito
MMETSP0010	Corethron hystrix	Pt32401	CAMPEP_0113313540		9e-74	8e-33	Yes	1	N					Secreted	cyto	chlo
MMETSP0010	Corethron hystrix	Pt43232	CAMPEP_0113313540		3e-71	5e-33	Yes	0	N					Secreted	cyto	chlo
MMETSP0010	Corethron hystrix	Pt43232	CAMPEP_0113313540		2e-70	5e-33	Yes	0	N					Secreted	cyto	chlo
MMETSP0010	Corethron hystrix	Pt32401	CAMPEP_0113313540		2e-69	8e-33	Yes	1	N					Secreted	cyto	chlo
MMETSP0010	Corethron hystrix	Phatr3_J43233	CAMPEP_0113313540		3e-67	7e-30	Yes	0	N					Secreted	cyto	chlo
MMETSP0010	Corethron hystrix	ThapsDRAFT_bd672	CAMPEP_0113313540		3e-64	6e-30	Yes	0	N					Secreted	cyto	chlo
MMETSP0010	Corethron hystrix	Pt43234	CAMPEP_0113313540		4e-61	1e-37	Yes	0	N					Secreted	cyto	chlo
MMETSP0010	Corethron hystrix	ThapsDRAFT_bd1765	CAMPEP_0113313540		9e-60	3e-31	Yes	0	N					Secreted	cyto	chlo
MMETSP0010	Corethron hystrix	Tp_5647	CAMPEP_0113313540		2e-33	4e-37	No	0	N					Secreted	cyto	chlo
MMETSP0010	Corethron hystrix	ThapsDRAFT_1093	CAMPEP_0113313540		2e-27	2e-28	No	0	N					Secreted	cyto	chlo
MMETSP0010	Corethron hystrix	ThapsDRAFT_233	CAMPEP_0113314732	Secreted	2e-136	4e-95	Yes	1	Y	endomembrane		endomembrane	endomembrane	Secreted	Secreted	cyto
MMETSP0010	Corethron hystrix	Phatr3_J51305	CAMPEP_0113315818	Secreted	1e-103	9e-65	Yes	1	Y	endomembrane		endomembrane	endomembrane	Secreted	Secreted	vacu
MMETSP0010	Corethron hystrix	Phatr3_J45443	CAMPEP_0113315818	Secreted	1e-98	4e-62	Yes	0	Y	endomembrane		endomembrane	endomembrane	Secreted	Secreted	vacu
MMETSP0169	Corethron pennatum	Phatr3_J51305	CAMPEP_0194273172	Chloroplast	2e-103	9e-65	Yes	1	Y	Chloroplast		endomembrane	chloroplast	mito	Secreted	chlo
MMETSP0169	Corethron pennatum	Phatr3_J45443	CAMPEP_0194273172	Chloroplast	2e-95	4e-62	Yes	0	Y	Chloroplast		endomembrane	chloroplast	mito	Secreted	chlo
MMETSP0169	Corethron pennatum	ThapsDRAFT_22391	CAMPEP_0194275950	Endomembrane	3e-27	1e-05	Yes	1	Y	Chloroplast		endomembrane	endomembrane	Secreted	mito	chlo
MMETSP0169	Corethron pennatum	Phatr3_J55029	CAMPEP_0194275950	Endomembrane	3e-21	1e-14	Yes	0	Y	Chloroplast		endomembrane	endomembrane	Secreted	mito	chlo
MMETSP0169	Corethron pennatum	Phatr3_J35370	CAMPEP_0194292336	Secreted	3e-24	3e-07	Yes	1	Y	Chloroplast		endomembrane	endomembrane	Secreted	Secreted	chlo
MMETSP0169	Corethron pennatum	Phatr3_J54251	CAMPEP_0194294738	Secreted	7e-14	1e-05	Yes	0	Y	endomembrane		endomembrane	endomembrane	Secreted	Secreted	Secreted
MMETSP0169	Corethron pennatum	Phatr3_J44526	CAMPEP_0194294738	Secreted	2e-13	1e-05	Yes	0	Y	endomembrane		endomembrane	endomembrane	Secreted	Secreted	Secreted
MMETSP0169	Corethron pennatum	Phatr3_J42574	CAMPEP_0194294738	Secreted	2e-09	1e-05	Yes	0	Y	endomembrane		endomembrane	endomembrane	Secreted	Secreted	Secreted
MMETSP0169	Corethron pennatum	ThapsDRAFT_233	CAMPEP_0194298004	Secreted	9e-127	4e-95	Yes	1	N				endomembrane	Secreted	Secreted	chlo
MMETSP0171	Corethron pennatum	Phatr3_J55029	CAMPEP_0194307308		5e-27	1e-14	Yes	0	Y	Chloroplast		endomembrane		Secreted	nucl	chlo
MMETSP0171	Corethron pennatum	Phatr3_J44526	CAMPEP_0194316366	Endomembrane	3e-14	1e-05	Yes	0	Y	endomembrane		endomembrane	endomembrane	Secreted	mito	chlo
MMETSP0171	Corethron pennatum	Phatr3_J54251	CAMPEP_0194316366	Endomembrane	8e-13	1e-05	Yes	1	Y	endomembrane		endomembrane	endomembrane	Secreted	mito	chlo
MMETSP0171	Corethron pennatum	Phatr3_J42574	CAMPEP_0194316366	Endomembrane	7e-10	1e-05	Yes	0	Y	endomembrane		endomembrane	endomembrane	Secreted	mito	chlo
MMETSP0171	Corethron pennatum	ThapsDRAFT_233	CAMPEP_0194317946		9e-132	4e-95	Yes	1	N					Secreted	cyto	cyto
MMETSP0171	Corethron pennatum	Phatr3_J35370	CAMPEP_0194320296	Secreted	5e-24	3e-07	Yes	1	Y	Chloroplast		endomembrane	endomembrane	Secreted	Secreted	nucl
MMETSP0171	Corethron pennatum	ThapsDRAFT_22391	CAMPEP_0194322782		3e-27	1e-05	Yes	1	Y	endomembrane		*	endomembrane	Secreted	nucl	chlo
MMETSP0171	Corethron pennatum	Phatr3_J51305	CAMPEP_0194339014	Chloroplast	8e-102	9e-65	Yes	1	Y	Chloroplast		endomembrane	chloroplast	mito	Secreted	chlo
MMETSP0171	Corethron pennatum	Phatr3_J45443	CAMPEP_0194339014	Chloroplast	6e-95	4e-62	Yes	0	Y	Chloroplast		endomembrane	chloroplast	mito	Secreted	chlo
MMETSP1066	Coscinodiscus wailesii	Pt32401	CAMPEP_0172480664	Chloroplast	0	8e-33	Yes	1	Y	Chloroplast		endomembrane	chloroplast	Secreted	mito	chlo
MMETSP1066	Coscinodiscus wailesii	Pt43232	CAMPEP_0172480664	Chloroplast	0	5e-33	Yes	0	Y	Chloroplast		endomembrane	chloroplast	Secreted	mito	chlo
MMETSP1066	Coscinodiscus wailesii	Pt43232	CAMPEP_0172480664	Chloroplast	4e-99	5e-33	Yes	0	Y	Chloroplast		endomembrane	chloroplast	Secreted	mito	chlo
MMETSP1066	Coscinodiscus wailesii	Pt32401	CAMPEP_0172480664	Chloroplast	9e-98	8e-33	Yes	1	Y	Chloroplast		endomembrane	chloroplast	Secreted	mito	chlo
MMETSP1066	Coscinodiscus wailesii	Pt32401	CAMPEP_0172480664	Chloroplast	1e-86	8e-33	Yes	1	Y	Chloroplast		endomembrane	chloroplast	Secreted	mito	chlo
MMETSP1066	Coscinodiscus wailesii	Pt43232	CAMPEP_0172480664	Chloroplast	3e-84	5e-33	Yes	0	Y	Chloroplast		endomembrane	chloroplast	Secreted	mito	chlo
MMETSP1066	Coscinodiscus wailesii	ThapsDRAFT_bd672	CAMPEP_0172480664	Chloroplast	8e-75	6e-30	Yes	0	Y	Chloroplast		endomembrane	chloroplast	Secreted	mito	chlo
MMETSP1066	Coscinodiscus wailesii	ThapsDRAFT_bd672	CAMPEP_0172480664	Chloroplast	3e-66	6e-30	Yes	0	Y	Chloroplast		endomembrane	chloroplast	Secreted	mito	chlo
MMETSP1066	Coscinodiscus wailesii	Phatr3_J55029	CAMPEP_0172480960	Secreted	2e-16	1e-14	Yes	0	N			endomembrane		Secreted	Secreted	Secreted
MMETSP1066	Coscinodiscus wailesii	Phatr3_J55029	CAMPEP_0172480960	Secreted	5e-12	1e-14	No	0	N			endomembrane		Secreted	Secreted	Secreted
MMETSP1066	Coscinodiscus wailesii	Phatr3_J35370	CAMPEP_0172482332		2e-29	3e-07	Yes	1	N					nucl	nucl	nucl
MMETSP1066	Coscinodiscus wailesii	Phatr3_J43233	CAMPEP_0172493392		3e-94	7e-30	Yes	0	N					Secreted	cyto	cyto
MMETSP1066	Coscinodiscus wailesii	ThapsDRAFT_bd1765	CAMPEP_0172494346	Chloroplast	1e-75	3e-31	Yes	0	Y	Chloroplast		endomembrane	chloroplast	Secreted	Secreted	chlo
MMETSP1066	Coscinodiscus wailesii	ThapsDRAFT_bd1765	CAMPEP_0172494346	Chloroplast	3e-67	3e-31	Yes	0	Y	Chloroplast		endomembrane	chloroplast	Secreted	Secreted	chlo
MMETSP1066	Coscinodiscus wailesii	Phatr3_J44526	CAMPEP_0172496036		3e-17	1e-05	Yes	1	N					mito	nucl	nucl
MMETSP1066	Coscinodiscus wailesii	Phatr3_J54251	CAMPEP_0172496036		2e-15	1e-05	Yes	0	N					mito	nucl	nucl
MMETSP1066	Coscinodiscus wailesii	ThapsDRAFT_1093	CAMPEP_0172499526	Chloroplast	9e-49	2e-28	Yes	0	Y	Chloroplast	Mitochondria	endomembrane	chloroplast	Secreted	Secreted	chlo
MMETSP1066	Coscinodiscus wailesii	Tp_5647	CAMPEP_0172499526	Chloroplast	2e-37	4e-37	Yes	0	Y	Chloroplast	Mitochondria	endomembrane	chloroplast	Secreted	Secreted	chlo
MMETSP1066	Coscinodiscus wailesii	Tp_5647	CAMPEP_0172499526	Chloroplast	7e-35	4e-37	No	0	Y	Chloroplast	Mitochondria	endomembrane	chloroplast	Secreted	Secreted	chlo
MMETSP1066	Coscinodiscus wailesii	ThapsDRAFT_1093	CAMPEP_0172499526	Chloroplast	1e-33	2e-28	Yes	0	Y	Chloroplast	Mitochondria	endomembrane	chloroplast	Secreted	Secreted	chlo
MMETSP1066	Coscinodiscus wailesii	ThapsDRAFT_233	CAMPEP_0172518286	Secreted	9e-85	4e-95	No	1	Y	Chloroplast		endomembrane	endomembrane	Secreted	Secreted	Secreted
MMETSP1066	Coscinodiscus wailesii	ThapsDRAFT_233	CAMPEP_0172518286	Secreted	1e-59	4e-95	No	1	Y	Chloroplast		endomembrane	endomembrane	Secreted	Secreted	Secreted
MMETSP1066	Coscinodiscus wailesii	Phatr3_J42574	CAMPEP_0172519674		1e-09	1e-05	Yes	0	N					cyto	nucl	nucl
MMETSP1066	Coscinodiscus wailesii	Pt43234	CAMPEP_0172520006		3e-84	1e-37	Yes	0	N					cyto	cyto	chlo
MMETSP1066	Coscinodiscus wailesii	Pt43234	CAMPEP_0172520006		3e-74	1e-37	Yes	0	N					cyto	cyto	chlo
MMETSP1066	Coscinodiscus wailesii	ThapsDRAFT_22391	CAMPEP_0172521298	Secreted	1e-31	1e-05	Yes	1	Y	endomembrane		endomembrane	endomembrane	Secreted	Secreted	Secreted
MMETSP1442	Craspedostauros australis	Phatr3_J51305	CAMPEP_0198113090	Endomembrane	1e-59	9e-65	No	1	Y	Chloroplast		endomembrane	endomembrane	Secreted	cyto	chlo
MMETSP1442	Craspedostauros australis	Phatr3_J45443	CAMPEP_0198113090	Endomembrane	4e-58	4e-62	No	0	Y	Chloroplast		endomembrane	endomembrane	Secreted	cyto	chlo
MMETSP1442	Craspedostauros australis	Phatr3_J54251	CAMPEP_0198113880		9e-54	1e-05	Yes	1	N					cyto	nucl	nucl
MMETSP1442	Craspedostauros australis	Phatr3_J44526	CAMPEP_0198113880		2e-51	1e-05	Yes	0	N					cyto	nucl	nucl
MMETSP1442	Craspedostauros australis	Phatr3_J42574	CAMPEP_0198118198		5e-47	1e-05	Yes	1	N					cyto_nucl	nucl	mito
MMETSP1442	Craspedostauros australis	Phatr3_J55029	CAMPEP_0198123152		4e-31	1e-14	Yes	1	N					Secreted	cyto	chlo
MMETSP1442	Craspedostauros australis	Phatr3_J35370	CAMPEP_0198127144		2e-33	3e-07	Yes	1	N					nucl	nucl	nucl
MMETSP1442	Craspedostauros australis	ThapsDRAFT_22391	CAMPEP_0198127144		4e-22	1e-05	Yes	0	N					nucl	nucl	nucl
MMETSP1442	Craspedostauros australis	Pt32401	CAMPEP_0198132488	Secreted	8e-87	8e-33	Yes	0	Y	Chloroplast		endomembrane	endomembrane	Secreted	Secreted	chlo
MMETSP1442	Craspedostauros australis	Pt43232	CAMPEP_0198132488	Secreted	2e-85	5e-33	Yes	0	Y	Chloroplast		endomembrane	endomembrane	Secreted	Secreted	chlo
MMETSP1442	Craspedostauros australis	Phatr3_J43233	CAMPEP_0198132488	Secreted	9e-82	7e-30	Yes	1	Y	Chloroplast		endomembrane	endomembrane	Secreted	Secreted	chlo
MMETSP1442	Craspedostauros australis	Pt32401	CAMPEP_0198132488	Secreted	5e-79	8e-33	Yes	0	Y	Chloroplast		endomembrane	endomembrane	Secreted	Secreted	chlo
MMETSP1442	Craspedostauros australis	Pt43232	CAMPEP_0198132488	Secreted	6e-78	5e-33	Yes	0	Y	Chloroplast		endomembrane	endomembrane	Secreted	Secreted	chlo
MMETSP1442	Craspedostauros australis	Pt43234	CAMPEP_0198132488	Secreted	8e-72	1e-37	Yes	0	Y	Chloroplast		endomembrane	endomembrane	Secreted	Secreted	chlo
MMETSP1442	Craspedostauros australis	ThapsDRAFT_bd1765	CAMPEP_0198132488	Secreted	2e-50	3e-31	Yes	0	Y	Chloroplast		endomembrane	endomembrane	Secreted	Secreted	chlo
MMETSP1442	Craspedostauros australis	ThapsDRAFT_bd672	CAMPEP_0198132488	Secreted	5e-49	6e-30	Yes	0	Y	Chloroplast		endomembrane	endomembrane	Secreted	Secreted	chlo
MMETSP1442	Craspedostauros australis	ThapsDRAFT_1093	CAMPEP_0198132488	Secreted	3e-27	2e-28	No	0	Y	Chloroplast		endomembrane	endomembrane	Secreted	Secreted	chlo
MMETSP1442	Craspedostauros australis	Tp_5647	CAMPEP_0198132488	Secreted	4e-22	4e-37	No	0	Y	Chloroplast		endomembrane	endomembrane	Secreted	Secreted	chlo
MMETSP0397	Cyclophora tenuis	ThapsDRAFT_bd672	CAMPEP_0116546392		7e-51	6e-30	Yes	0	Y	Chloroplast		endomembrane		Secreted	nucl	chlo
MMETSP0397	Cyclophora tenuis	ThapsDRAFT_bd1765	CAMPEP_0116546392		7e-50	3e-31	Yes	0	Y	Chloroplast		endomembrane		Secreted	nucl	chlo
MMETSP0397	Cyclophora tenuis	ThapsDRAFT_1093	CAMPEP_0116557712	Chloroplast	2e-74	2e-28	Yes	1	Y	Chloroplast		endomembrane	chloroplast	Secreted	mito	chlo
MMETSP0397	Cyclophora tenuis	Tp_5647	CAMPEP_0116557712	Chloroplast	2e-40	4e-37	Yes	0	Y	Chloroplast		endomembrane	chloroplast	Secreted	mito	chlo
MMETSP0397	Cyclophora tenuis	Phatr3_J42574	CAMPEP_0116558084		3e-59	1e-05	Yes	1	N					Secreted	nucl	nucl
MMETSP0397	Cyclophora tenuis	Phatr3_J43233	CAMPEP_0116558808	Secreted	5e-86	7e-30	Yes	1	Y	Chloroplast		endomembrane	endomembrane	Secreted	Secreted	Secreted
MMETSP0397	Cyclophora tenuis	Pt43232	CAMPEP_0116558808	Secreted	5e-85	5e-33	Yes	0	Y	Chloroplast		endomembrane	endomembrane	Secreted	Secreted	Secreted
MMETSP0397	Cyclophora tenuis	Pt32401	CAMPEP_0116558808	Secreted	2e-84	8e-33	Yes	0	Y	Chloroplast		endomembrane	endomembrane	Secreted	Secreted	Secreted
MMETSP0397	Cyclophora tenuis	Pt32401	CAMPEP_0116558808	Secreted	9e-80	8e-33	Yes	0	Y	Chloroplast		endomembrane	endomembrane	Secreted	Secreted	Secreted
MMETSP0397	Cyclophora tenuis	Pt43232	CAMPEP_0116558808	Secreted	3e-77	5e-33	Yes	0	Y	Chloroplast		endomembrane	endomembrane	Secreted	Secreted	Secreted
MMETSP0397	Cyclophora tenuis	Pt43234	CAMPEP_0116558808	Secreted	5e-57	1e-37	Yes	0	Y	Chloroplast		endomembrane	endomembrane	Secreted	Secreted	Secreted
MMETSP0397	Cyclophora tenuis	Phatr3_J55029	CAMPEP_0116564306		1e-43	1e-14	Yes	1	N					Secreted	cyto_nucl	cyto
MMETSP0397	Cyclophora tenuis	Phatr3_J35370	CAMPEP_0116564306		2e-15	3e-07	Yes	0	N					Secreted	cyto_nucl	cyto
MMETSP0397	Cyclophora tenuis	Phatr3_J54251	CAMPEP_0116572470		4e-129	1e-05	Yes	1	N					cyto	cyto	chlo
MMETSP0397	Cyclophora tenuis	Phatr3_J44526	CAMPEP_0116572470		2e-120	1e-05	Yes	0	N					cyto	cyto	chlo
MMETSP0397	Cyclophora tenuis	ThapsDRAFT_22391	CAMPEP_0116579648		8e-10	1e-05	Yes	0	N					Secreted	nucl	cyto
MMETSP1057	Cyclotella meneghiniana	ThapsDRAFT_1093	CAMPEP_0172267984	Chloroplast	0	2e-28	Yes	1	Y	Chloroplast		endomembrane	chloroplast	Secreted	Secreted	chlo
MMETSP1057	Cyclotella meneghiniana	ThapsDRAFT_22391	CAMPEP_0172276012	Chloroplast	1e-67	1e-05	Yes	1	Y	endomembrane		endomembrane	chloroplast	Secreted	Secreted	Secreted
MMETSP1057	Cyclotella meneghiniana	Phatr3_J35370	CAMPEP_0172276012	Chloroplast	7e-49	3e-07	Yes	0	Y	endomembrane		endomembrane	chloroplast	Secreted	Secreted	Secreted
MMETSP1057	Cyclotella meneghiniana	Phatr3_J54251	CAMPEP_0172276012	Chloroplast	8e-09	1e-05	Yes	0	Y	endomembrane		endomembrane	chloroplast	Secreted	Secreted	Secreted
MMETSP1057	Cyclotella meneghiniana	Phatr3_J44526	CAMPEP_0172276012	Chloroplast	6e-06	1e-05	Yes	0	Y	endomembrane		endomembrane	chloroplast	Secreted	Secreted	Secreted
MMETSP1057	Cyclotella meneghiniana	Pt32401	CAMPEP_0172276592		3e-66	8e-33	Yes	0	N					cyto	cyto	chlo
MMETSP1057	Cyclotella meneghiniana	Phatr3_J43233	CAMPEP_0172276592		7e-66	7e-30	Yes	0	N					cyto	cyto	chlo
MMETSP1057	Cyclotella meneghiniana	Pt43232	CAMPEP_0172276592		8e-65	5e-33	Yes	0	N					cyto	cyto	chlo
MMETSP1057	Cyclotella meneghiniana	Pt32401	CAMPEP_0172276592		7e-63	8e-33	Yes	0	N					cyto	cyto	chlo
MMETSP1057	Cyclotella meneghiniana	Pt43234	CAMPEP_0172276592		2e-62	1e-37	Yes	0	N					cyto	cyto	chlo
MMETSP1057	Cyclotella meneghiniana	Pt43232	CAMPEP_0172276592		1e-60	5e-33	Yes	0	N					cyto	cyto	chlo
MMETSP1057	Cyclotella meneghiniana	Tp_5647	CAMPEP_0172278814	Secreted	2e-134	4e-37	Yes	1	Y	Chloroplast		endomembrane	endomembrane	Secreted	Secreted	chlo
MMETSP1057	Cyclotella meneghiniana	ThapsDRAFT_bd672	CAMPEP_0172278994	Chloroplast	1e-166	6e-30	Yes	1	Y	Chloroplast		endomembrane	chloroplast	mito	Secreted	chlo
MMETSP1057	Cyclotella meneghiniana	ThapsDRAFT_bd1765	CAMPEP_0172278994	Chloroplast	1e-147	3e-31	Yes	0	Y	Chloroplast		endomembrane	chloroplast	mito	Secreted	chlo
MMETSP1057	Cyclotella meneghiniana	ThapsDRAFT_233	CAMPEP_0172292480	Secreted	4e-105	4e-95	Yes	1	Y	endomembrane		endomembrane	endomembrane	Secreted	Secreted	chlo
MMETSP0017	Cylindrotheca closterium	ThapsDRAFT_233	CAMPEP_0113616324	Secreted	4e-125	4e-95	Yes	1	N					Secreted	Secreted	E.R.
MMETSP0017	Cylindrotheca closterium	Phatr3_J35370	CAMPEP_0113617682		1e-95	3e-07	Yes	1	N					cysk	nucl	cyto
MMETSP0017	Cylindrotheca closterium	ThapsDRAFT_22391	CAMPEP_0113617682		7e-67	1e-05	Yes	0	N					cysk	nucl	cyto
MMETSP0017	Cylindrotheca closterium	Phatr3_J55029	CAMPEP_0113617682		2e-09	1e-14	No	0	N					cysk	nucl	cyto
MMETSP0017	Cylindrotheca closterium	Phatr3_J42574	CAMPEP_0113621558	Secreted	7e-77	1e-05	Yes	1	Y	endomembrane		endomembrane	endomembrane	Secreted	Secreted	Secreted
MMETSP0017	Cylindrotheca closterium	Phatr3_J42574	CAMPEP_0113621558	Secreted	1e-71	1e-05	Yes	1	Y	endomembrane		endomembrane	endomembrane	Secreted	Secreted	Secreted
MMETSP0017	Cylindrotheca closterium	Phatr3_J54251	CAMPEP_0113621558	Secreted	1e-63	1e-05	Yes	0	Y	endomembrane		endomembrane	endomembrane	Secreted	Secreted	Secreted
MMETSP0017	Cylindrotheca closterium	Phatr3_J44526	CAMPEP_0113621558	Secreted	2e-63	1e-05	Yes	0	Y	endomembrane		endomembrane	endomembrane	Secreted	Secreted	Secreted
MMETSP0017	Cylindrotheca closterium	Phatr3_J54251	CAMPEP_0113621558	Secreted	4e-27	1e-05	Yes	0	Y	endomembrane		endomembrane	endomembrane	Secreted	Secreted	Secreted
MMETSP0017	Cylindrotheca closterium	Phatr3_J44526	CAMPEP_0113621558	Secreted	1e-25	1e-05	Yes	0	Y	endomembrane		endomembrane	endomembrane	Secreted	Secreted	Secreted
MMETSP0017	Cylindrotheca closterium	Phatr3_J43233	CAMPEP_0113628238	Endomembrane	1e-10	7e-30	No	1	Y	Chloroplast		endomembrane	endomembrane	Secreted	mito	chlo
MMETSP0580	Dactyliosolen fragilissimus	ThapsDRAFT_233	CAMPEP_0184858866	Secreted	3e-103	4e-95	Yes	1	Y	endomembrane		endomembrane	endomembrane	Secreted	Secreted	Secreted
MMETSP0580	Dactyliosolen fragilissimus	Phatr3_J35370	CAMPEP_0184862332		2e-12	3e-07	Yes	1	N					cyto_nucl	nucl	cyto
MMETSP0580	Dactyliosolen fragilissimus	ThapsDRAFT_22391	CAMPEP_0184862332		2e-07	1e-05	Yes	0	N					cyto_nucl	nucl	cyto
MMETSP0580	Dactyliosolen fragilissimus	Pt32401	CAMPEP_0184862838		4e-92	8e-33	Yes	1	N					Secreted	cyto	chlo
MMETSP0580	Dactyliosolen fragilissimus	Pt43232	CAMPEP_0184862838		6e-90	5e-33	Yes	0	N					Secreted	cyto	chlo
MMETSP0580	Dactyliosolen fragilissimus	Pt32401	CAMPEP_0184862838		1e-89	8e-33	Yes	1	N					Secreted	cyto	chlo
MMETSP0580	Dactyliosolen fragilissimus	Pt43232	CAMPEP_0184862838		1e-89	5e-33	Yes	0	N					Secreted	cyto	chlo
MMETSP0580	Dactyliosolen fragilissimus	Phatr3_J43233	CAMPEP_0184862838		2e-87	7e-30	Yes	0	N					Secreted	cyto	chlo
MMETSP0580	Dactyliosolen fragilissimus	Pt43234	CAMPEP_0184862838		1e-74	1e-37	Yes	0	N					Secreted	cyto	chlo
MMETSP0580	Dactyliosolen fragilissimus	Tp_5647	CAMPEP_0184862838		3e-29	4e-37	No	0	N					Secreted	cyto	chlo
MMETSP0580	Dactyliosolen fragilissimus	ThapsDRAFT_bd672	CAMPEP_0184872074	Chloroplast	3e-129	6e-30	Yes	1	Y	Chloroplast	Mitochondria	*	chloroplast	Secreted	Secreted	chlo
MMETSP0580	Dactyliosolen fragilissimus	ThapsDRAFT_bd1765	CAMPEP_0184872074	Chloroplast	1e-124	3e-31	Yes	0	Y	Chloroplast	Mitochondria	*	chloroplast	Secreted	Secreted	chlo
MMETSP0580	Dactyliosolen fragilissimus	ThapsDRAFT_1093	CAMPEP_0184872074	Chloroplast	5e-27	2e-28	No	0	Y	Chloroplast	Mitochondria	*	chloroplast	Secreted	Secreted	chlo
MMETSP1058	Detonula confervacea	Tp_5647	CAMPEP_0172302826		7e-103	4e-37	Yes	1	Y	Chloroplast	Mitochondria	*	endomembrane	mito	mito	chlo
MMETSP1058	Detonula confervacea	ThapsDRAFT_1093	CAMPEP_0172305910	Chloroplast	5e-160	2e-28	Yes	1	Y	endomembrane		endomembrane	chloroplast	Secreted	Secreted	chlo
MMETSP1058	Detonula confervacea	Pt32401	CAMPEP_0172306382	Chloroplast	7e-68	8e-33	Yes	0	Y	Chloroplast		endomembrane	chloroplast	Secreted	Secreted	chlo
MMETSP1058	Detonula confervacea	Pt43232	CAMPEP_0172306382	Chloroplast	2e-66	5e-33	Yes	0	Y	Chloroplast		endomembrane	chloroplast	Secreted	Secreted	chlo
MMETSP1058	Detonula confervacea	Pt32401	CAMPEP_0172306382	Chloroplast	7e-66	8e-33	Yes	0	Y	Chloroplast		endomembrane	chloroplast	Secreted	Secreted	chlo
MMETSP1058	Detonula confervacea	Pt43232	CAMPEP_0172306382	Chloroplast	1e-63	5e-33	Yes	0	Y	Chloroplast		endomembrane	chloroplast	Secreted	Secreted	chlo
MMETSP1058	Detonula confervacea	ThapsDRAFT_bd672	CAMPEP_0172308598	Chloroplast	5e-168	6e-30	Yes	1	Y	Chloroplast		endomembrane	chloroplast	Secreted	Secreted	chlo
MMETSP1058	Detonula confervacea	ThapsDRAFT_bd1765	CAMPEP_0172308598	Chloroplast	2e-145	3e-31	Yes	0	Y	Chloroplast		endomembrane	chloroplast	Secreted	Secreted	chlo
MMETSP1058	Detonula confervacea	Phatr3_J43233	CAMPEP_0172308598	Chloroplast	2e-62	7e-30	Yes	0	Y	Chloroplast		endomembrane	chloroplast	Secreted	Secreted	chlo
MMETSP1058	Detonula confervacea	Pt43234	CAMPEP_0172308598	Chloroplast	3e-61	1e-37	Yes	0	Y	Chloroplast		endomembrane	chloroplast	Secreted	Secreted	chlo
MMETSP1058	Detonula confervacea	ThapsDRAFT_22391	CAMPEP_0172326882		1e-103	1e-05	Yes	1	N			*		mito	mito	nucl
MMETSP1058	Detonula confervacea	ThapsDRAFT_233	CAMPEP_0172327648	Secreted	2e-56	4e-95	No	1	N				endomembrane	Secreted	Secreted	cyto
MMETSP1058	Detonula confervacea	ThapsDRAFT_233	CAMPEP_0172327648	Secreted	2e-28	4e-95	No	1	N				endomembrane	Secreted	Secreted	cyto
MMETSP1058	Detonula confervacea	ThapsDRAFT_233	CAMPEP_0172327648	Secreted	1e-13	4e-95	No	1	N				endomembrane	Secreted	Secreted	cyto
MMETSP1058	Detonula confervacea	Phatr3_J35370	CAMPEP_0172332176		3e-40	3e-07	Yes	0	N					cyto	cyto	cyto
MMETSP1058	Detonula confervacea	Phatr3_J44526	CAMPEP_0172332176		5e-06	1e-05	Yes	0	N					cyto	cyto	cyto
MMETSP1058	Detonula confervacea	Phatr3_J42574	CAMPEP_0172332176		6e-06	1e-05	Yes	0	N					cyto	cyto	cyto
MMETSP1174	Dictyocha speculum	Pt32401	CAMPEP_0185752114		0	8e-33	Yes	1	N					nucl	mito	chlo
MMETSP1174	Dictyocha speculum	Pt43232	CAMPEP_0185752114		0	5e-33	Yes	0	N					nucl	mito	chlo
MMETSP1174	Dictyocha speculum	Pt32401	CAMPEP_0185752114		1e-93	8e-33	Yes	1	N					nucl	mito	chlo
MMETSP1174	Dictyocha speculum	Pt43232	CAMPEP_0185752114		2e-93	5e-33	Yes	0	N					nucl	mito	chlo
MMETSP1174	Dictyocha speculum	Pt32401	CAMPEP_0185752114		3e-90	8e-33	Yes	1	N					nucl	mito	chlo
MMETSP1174	Dictyocha speculum	Phatr3_J43233	CAMPEP_0185752114		2e-86	7e-30	Yes	0	N					nucl	mito	chlo
MMETSP1174	Dictyocha speculum	Phatr3_J43233	CAMPEP_0185752114		3e-81	7e-30	Yes	0	N					nucl	mito	chlo
MMETSP1174	Dictyocha speculum	Pt43234	CAMPEP_0185752114		6e-76	1e-37	Yes	0	N					nucl	mito	chlo
MMETSP1174	Dictyocha speculum	Pt43234	CAMPEP_0185752114		1e-73	1e-37	Yes	0	N					nucl	mito	chlo
MMETSP1174	Dictyocha speculum	ThapsDRAFT_bd1765	CAMPEP_0185752114		5e-70	3e-31	Yes	0	N					nucl	mito	chlo
MMETSP1174	Dictyocha speculum	ThapsDRAFT_bd1765	CAMPEP_0185752114		2e-68	3e-31	Yes	0	N					nucl	mito	chlo
MMETSP1174	Dictyocha speculum	ThapsDRAFT_bd672	CAMPEP_0185752114		2e-67	6e-30	Yes	0	N					nucl	mito	chlo
MMETSP1174	Dictyocha speculum	ThapsDRAFT_bd672	CAMPEP_0185752114		5e-65	6e-30	Yes	0	N					nucl	mito	chlo
MMETSP1174	Dictyocha speculum	Tp_5647	CAMPEP_0185765680	Chloroplast	6e-76	4e-37	Yes	1	Y	Chloroplast		endomembrane	chloroplast	Secreted	mito	chlo
MMETSP1174	Dictyocha speculum	ThapsDRAFT_1093	CAMPEP_0185765680	Chloroplast	6e-48	2e-28	Yes	0	Y	Chloroplast		endomembrane	chloroplast	Secreted	mito	chlo
MMETSP1174	Dictyocha speculum	ThapsDRAFT_233	CAMPEP_0185766982		3e-63	4e-95	No	1	N					Secreted	nucl	chlo
MMETSP1174	Dictyocha speculum	Phatr3_J51305	CAMPEP_0185780514		2e-37	9e-65	No	1	N					cyto	cyto_nucl	cyto
MMETSP1174	Dictyocha speculum	Phatr3_J45443	CAMPEP_0185780514		4e-37	4e-62	No	0	N					cyto	cyto_nucl	cyto
MMETSP1174	Dictyocha speculum	Phatr3_J55029	CAMPEP_0185784596	Secreted	2e-14	1e-14	No	1	Y	endomembrane		endomembrane	endomembrane	Secreted	Secreted	Secreted
MMETSP0998	Ditylum brightwellii	Phatr3_J55029	CAMPEP_0185624546		6e-12	1e-14	No	0	N					cyto_nucl	cyto	chlo
MMETSP0998	Ditylum brightwellii	ThapsDRAFT_bd672	CAMPEP_0185624914		5e-125	6e-30	Yes	1	N					cyto	cyto	cyto
MMETSP0998	Ditylum brightwellii	ThapsDRAFT_bd1765	CAMPEP_0185624914		4e-120	3e-31	Yes	0	N					cyto	cyto	cyto
MMETSP0998	Ditylum brightwellii	Phatr3_J44526	CAMPEP_0185629650	Endomembrane	9e-08	1e-05	Yes	0	Y	endomembrane		endomembrane	endomembrane	Secreted	mito	chlo
MMETSP0998	Ditylum brightwellii	ThapsDRAFT_1093	CAMPEP_0185635176	Endomembrane	1e-115	2e-28	Yes	1	Y	endomembrane		endomembrane	endomembrane	mito	Secreted	chlo
MMETSP0998	Ditylum brightwellii	Tp_5647	CAMPEP_0185635176	Endomembrane	8e-48	4e-37	Yes	0	Y	endomembrane		endomembrane	endomembrane	mito	Secreted	chlo
MMETSP0998	Ditylum brightwellii	Phatr3_J35370	CAMPEP_0185646292		1e-66	3e-07	Yes	1	N					nucl	nucl	nucl
MMETSP0998	Ditylum brightwellii	ThapsDRAFT_22391	CAMPEP_0185646292		4e-60	1e-05	Yes	0	N					nucl	nucl	nucl
MMETSP0998	Ditylum brightwellii	Pt32401	CAMPEP_0185652730		0	8e-33	Yes	0	N					cyto_nucl	cyto_mito	chlo
MMETSP0998	Ditylum brightwellii	Pt43232	CAMPEP_0185652730		0	5e-33	Yes	1	N					cyto_nucl	cyto_mito	chlo
MMETSP0998	Ditylum brightwellii	Pt32401	CAMPEP_0185652730		3e-98	8e-33	Yes	0	N					cyto_nucl	cyto_mito	chlo
MMETSP0998	Ditylum brightwellii	Phatr3_J43233	CAMPEP_0185652730		3e-92	7e-30	Yes	0	N					cyto_nucl	cyto_mito	chlo
MMETSP0998	Ditylum brightwellii	Phatr3_J43233	CAMPEP_0185652730		1e-90	7e-30	Yes	0	N					cyto_nucl	cyto_mito	chlo
MMETSP0998	Ditylum brightwellii	Pt43234	CAMPEP_0185652730		8e-82	1e-37	Yes	0	N					cyto_nucl	cyto_mito	chlo
MMETSP0998	Ditylum brightwellii	Pt43234	CAMPEP_0185652730		5e-77	1e-37	Yes	0	N					cyto_nucl	cyto_mito	chlo
MMETSP0998	Ditylum brightwellii	ThapsDRAFT_233	CAMPEP_0185654158	Secreted	3e-125	4e-95	Yes	1	N			endomembrane	endomembrane	Secreted	Secreted	cyto
MMETSP0998	Ditylum brightwellii	ThapsDRAFT_233	CAMPEP_0185654158	Secreted	3e-14	4e-95	No	1	N			endomembrane	endomembrane	Secreted	Secreted	cyto
MMETSP1001	Ditylum brightwellii	Pt43232	CAMPEP_0185660858		3e-105	5e-33	Yes	0	N					cyto_nucl	cyto	chlo
MMETSP1001	Ditylum brightwellii	Pt32401	CAMPEP_0185660858		5e-104	8e-33	Yes	1	N					cyto_nucl	cyto	chlo
MMETSP1001	Ditylum brightwellii	Pt32401	CAMPEP_0185660858		3e-103	8e-33	Yes	1	N					cyto_nucl	cyto	chlo
MMETSP1001	Ditylum brightwellii	Pt43232	CAMPEP_0185660858		7e-102	5e-33	Yes	0	N					cyto_nucl	cyto	chlo
MMETSP1001	Ditylum brightwellii	Phatr3_J43233	CAMPEP_0185660858		3e-96	7e-30	Yes	0	N					cyto_nucl	cyto	chlo
MMETSP1001	Ditylum brightwellii	Pt43234	CAMPEP_0185660858		4e-85	1e-37	Yes	0	N					cyto_nucl	cyto	chlo
MMETSP1001	Ditylum brightwellii	ThapsDRAFT_bd1765	CAMPEP_0185660858		7e-81	3e-31	Yes	0	N					cyto_nucl	cyto	chlo
MMETSP1001	Ditylum brightwellii	ThapsDRAFT_bd672	CAMPEP_0185660858		8e-76	6e-30	Yes	0	N					cyto_nucl	cyto	chlo
MMETSP1001	Ditylum brightwellii	ThapsDRAFT_1093	CAMPEP_0185660858		4e-32	2e-28	Yes	0	N					cyto_nucl	cyto	chlo
MMETSP1001	Ditylum brightwellii	Tp_5647	CAMPEP_0185660858		5e-29	4e-37	No	0	N					cyto_nucl	cyto	chlo
MMETSP1001	Ditylum brightwellii	ThapsDRAFT_233	CAMPEP_0185662056	Secreted	3e-127	4e-95	Yes	1	N				endomembrane	Secreted	Secreted	cyto
MMETSP1001	Ditylum brightwellii	Phatr3_J54251	CAMPEP_0185666670		2e-06	1e-05	Yes	0	N					cyto	nucl	nucl
MMETSP1001	Ditylum brightwellii	Phatr3_J55029	CAMPEP_0185668016		1e-09	1e-14	No	0	N					Secreted	nucl	nucl
MMETSP1001	Ditylum brightwellii	Phatr3_J35370	CAMPEP_0185683102		9e-62	3e-07	Yes	1	N					nucl	nucl	nucl
MMETSP1001	Ditylum brightwellii	ThapsDRAFT_22391	CAMPEP_0185687592		6e-56	1e-05	Yes	1	N			Mitochondria		nucl	mito_nucl	nucl
MMETSP1001	Ditylum brightwellii	Phatr3_J44526	CAMPEP_0185687592		5e-08	1e-05	Yes	0	N			Mitochondria		nucl	mito_nucl	nucl
MMETSP1002	Ditylum brightwellii	ThapsDRAFT_233	CAMPEP_0204653802	Secreted	1e-122	4e-95	Yes	1	Y	endomembrane		endomembrane	endomembrane	Secreted	Secreted	chlo
MMETSP1002	Ditylum brightwellii	Phatr3_J55029	CAMPEP_0204656762		3e-12	1e-14	No	0	N					cyto_nucl	cyto	chlo
MMETSP1002	Ditylum brightwellii	Phatr3_J35370	CAMPEP_0204659002		5e-62	3e-07	Yes	1	N					nucl	nucl	nucl
MMETSP1002	Ditylum brightwellii	ThapsDRAFT_22391	CAMPEP_0204659002		1e-54	1e-05	Yes	0	N					nucl	nucl	nucl
MMETSP1002	Ditylum brightwellii	Pt43234	CAMPEP_0204660294		2e-83	1e-37	Yes	0	N					mito	cyto	chlo
MMETSP1002	Ditylum brightwellii	Pt43234	CAMPEP_0204660294		2e-07	1e-37	No	0	N					mito	cyto	chlo
MMETSP1002	Ditylum brightwellii	ThapsDRAFT_bd672	CAMPEP_0204660492		2e-125	6e-30	Yes	1	N					cyto	cyto	cyto
MMETSP1002	Ditylum brightwellii	ThapsDRAFT_bd1765	CAMPEP_0204660492		2e-120	3e-31	Yes	0	N					cyto	cyto	cyto
MMETSP1002	Ditylum brightwellii	ThapsDRAFT_1093	CAMPEP_0204673106	Endomembrane	3e-116	2e-28	Yes	1	Y	Chloroplast		endomembrane	endomembrane	mito	Secreted	chlo
MMETSP1002	Ditylum brightwellii	Tp_5647	CAMPEP_0204673106	Endomembrane	4e-48	4e-37	Yes	0	Y	Chloroplast		endomembrane	endomembrane	mito	Secreted	chlo
MMETSP1002	Ditylum brightwellii	Phatr3_J44526	CAMPEP_0204678166		1e-06	1e-05	Yes	0	N					Secreted	nucl	nucl
MMETSP1002	Ditylum brightwellii	Phatr3_J42574	CAMPEP_0204678166		6e-06	1e-05	Yes	0	N					Secreted	nucl	nucl
MMETSP1002	Ditylum brightwellii	Pt32401	CAMPEP_0204686242		0	8e-33	Yes	0	N					cyto_nucl	cyto_mito	chlo
MMETSP1002	Ditylum brightwellii	Pt43232	CAMPEP_0204686242		0	5e-33	Yes	1	N					cyto_nucl	cyto_mito	chlo
MMETSP1002	Ditylum brightwellii	Pt32401	CAMPEP_0204686242		8e-98	8e-33	Yes	0	N					cyto_nucl	cyto_mito	chlo
MMETSP1002	Ditylum brightwellii	Phatr3_J43233	CAMPEP_0204686242		1e-92	7e-30	Yes	0	N					cyto_nucl	cyto_mito	chlo
MMETSP1002	Ditylum brightwellii	Phatr3_J43233	CAMPEP_0204686242		2e-91	7e-30	Yes	0	N					cyto_nucl	cyto_mito	chlo
MMETSP1005	Ditylum brightwellii	ThapsDRAFT_233	CAMPEP_0204687438	Secreted	2e-127	4e-95	Yes	1	N				endomembrane	Secreted	Secreted	cyto
MMETSP1005	Ditylum brightwellii	Phatr3_J35370	CAMPEP_0204695018		7e-63	3e-07	Yes	1	N					mito	nucl	nucl
MMETSP1005	Ditylum brightwellii	ThapsDRAFT_22391	CAMPEP_0204695018		5e-52	1e-05	Yes	0	N					mito	nucl	nucl
MMETSP1005	Ditylum brightwellii	Pt32401	CAMPEP_0204709224		2e-39	8e-33	Yes	1	N					cysk	cysk	cyto
MMETSP1005	Ditylum brightwellii	Pt43232	CAMPEP_0204709224		1e-38	5e-33	Yes	0	N					cysk	cysk	cyto
MMETSP1005	Ditylum brightwellii	Phatr3_J43233	CAMPEP_0204709224		3e-34	7e-30	Yes	0	N					cysk	cysk	cyto
MMETSP1005	Ditylum brightwellii	ThapsDRAFT_bd672	CAMPEP_0204709224		3e-33	6e-30	Yes	0	N					cysk	cysk	cyto
MMETSP1005	Ditylum brightwellii	Pt32401	CAMPEP_0204709224		4e-33	8e-33	Yes	1	N					cysk	cysk	cyto
MMETSP1005	Ditylum brightwellii	Pt43232	CAMPEP_0204709224		4e-33	5e-33	Yes	0	N					cysk	cysk	cyto
MMETSP1005	Ditylum brightwellii	ThapsDRAFT_bd1765	CAMPEP_0204709224		8e-33	3e-31	Yes	0	N					cysk	cysk	cyto
MMETSP1005	Ditylum brightwellii	Pt43234	CAMPEP_0204709224		7e-27	1e-37	No	0	N					cysk	cysk	cyto
MMETSP1005	Ditylum brightwellii	Tp_5647	CAMPEP_0204709224		9e-09	4e-37	No	0	N					cysk	cysk	cyto
MMETSP1005	Ditylum brightwellii	ThapsDRAFT_1093	CAMPEP_0204709224		9e-08	2e-28	No	0	N					cysk	cysk	cyto
MMETSP1005	Ditylum brightwellii	Phatr3_J55029	CAMPEP_0204710930		7e-10	1e-14	No	0	N					Secreted	nucl	nucl
MMETSP1010	Ditylum brightwellii	ThapsDRAFT_bd672	CAMPEP_0204713642		6e-126	6e-30	Yes	1	N					cyto	cyto	cyto
MMETSP1010	Ditylum brightwellii	ThapsDRAFT_bd1765	CAMPEP_0204713642		8e-121	3e-31	Yes	0	N					cyto	cyto	cyto
MMETSP1010	Ditylum brightwellii	ThapsDRAFT_1093	CAMPEP_0204718178	Endomembrane	6e-114	2e-28	Yes	1	Y	Chloroplast		endomembrane	endomembrane	mito	Secreted	chlo
MMETSP1010	Ditylum brightwellii	Tp_5647	CAMPEP_0204718840	Secreted	1e-48	4e-37	Yes	0	N				endomembrane	Secreted	Secreted	chlo
MMETSP1010	Ditylum brightwellii	Phatr3_J42574	CAMPEP_0204719936		1e-06	1e-05	Yes	0	N					Secreted	nucl	nucl
MMETSP1010	Ditylum brightwellii	Phatr3_J35370	CAMPEP_0204724740		5e-77	3e-07	Yes	1	N					mito	nucl	chlo
MMETSP1010	Ditylum brightwellii	ThapsDRAFT_22391	CAMPEP_0204724740		4e-64	1e-05	Yes	0	N					mito	nucl	chlo
MMETSP1010	Ditylum brightwellii	Phatr3_J54251	CAMPEP_0204726498		2e-06	1e-05	Yes	0	N					cyto	nucl	nucl
MMETSP1010	Ditylum brightwellii	Phatr3_J44526	CAMPEP_0204731820		1e-09	1e-05	Yes	0	N					cyto	cyto	cyto
MMETSP1010	Ditylum brightwellii	ThapsDRAFT_233	CAMPEP_0204738768	Secreted	1e-125	4e-95	Yes	1	N				endomembrane	Secreted	Secreted	cyto
MMETSP1010	Ditylum brightwellii	Phatr3_J55029	CAMPEP_0204739496		6e-11	1e-14	No	0	N			*		mito	mito	chlo
MMETSP1010	Ditylum brightwellii	Pt32401	CAMPEP_0204742332		0	8e-33	Yes	1	N					cyto_nucl	nucl	chlo
MMETSP1010	Ditylum brightwellii	Pt43232	CAMPEP_0204742332		0	5e-33	Yes	0	N					cyto_nucl	nucl	chlo
MMETSP1010	Ditylum brightwellii	Pt32401	CAMPEP_0204742332		3e-101	8e-33	Yes	1	N					cyto_nucl	nucl	chlo
MMETSP1010	Ditylum brightwellii	Pt43232	CAMPEP_0204742332		1e-100	5e-33	Yes	0	N					cyto_nucl	nucl	chlo
MMETSP1010	Ditylum brightwellii	Pt32401	CAMPEP_0204742332		1e-93	8e-33	Yes	1	N					cyto_nucl	nucl	chlo
MMETSP1010	Ditylum brightwellii	Pt43232	CAMPEP_0204742332		2e-91	5e-33	Yes	0	N					cyto_nucl	nucl	chlo
MMETSP1010	Ditylum brightwellii	Phatr3_J43233	CAMPEP_0204742332		7e-89	7e-30	Yes	0	N					cyto_nucl	nucl	chlo
MMETSP1010	Ditylum brightwellii	Phatr3_J43233	CAMPEP_0204742332		9e-88	7e-30	Yes	0	N					cyto_nucl	nucl	chlo
MMETSP1010	Ditylum brightwellii	Pt43234	CAMPEP_0204742332		5e-81	1e-37	Yes	0	N					cyto_nucl	nucl	chlo
MMETSP1010	Ditylum brightwellii	Pt43234	CAMPEP_0204742332		6e-77	1e-37	Yes	0	N					cyto_nucl	nucl	chlo
MMETSP1012	Ditylum brightwellii	Phatr3_J35370	CAMPEP_0204749962		5e-75	3e-07	Yes	1	N					mito	nucl	chlo
MMETSP1012	Ditylum brightwellii	ThapsDRAFT_22391	CAMPEP_0204749962		1e-64	1e-05	Yes	0	N					mito	nucl	chlo
MMETSP1012	Ditylum brightwellii	ThapsDRAFT_bd672	CAMPEP_0204758906		2e-55	6e-30	Yes	0	N					Secreted	cyto	mito
MMETSP1012	Ditylum brightwellii	ThapsDRAFT_233	CAMPEP_0204760712	Secreted	8e-128	4e-95	Yes	1	N				endomembrane	Secreted	Secreted	cyto
MMETSP1012	Ditylum brightwellii	Pt43234	CAMPEP_0204763808		2e-57	1e-37	Yes	0	N					mito	cyto	cyto
MMETSP1012	Ditylum brightwellii	Tp_5647	CAMPEP_0204770198		2e-113	4e-37	Yes	1	N			*	endomembrane	mito	mito	chlo
MMETSP1012	Ditylum brightwellii	ThapsDRAFT_1093	CAMPEP_0204770198		7e-47	2e-28	Yes	0	N			*	endomembrane	mito	mito	chlo
MMETSP1012	Ditylum brightwellii	Phatr3_J54251	CAMPEP_0204773228		3e-06	1e-05	Yes	0	N					cyto	nucl	nucl
MMETSP1012	Ditylum brightwellii	Phatr3_J55029	CAMPEP_0204773430		1e-09	1e-14	No	0	N					Secreted	nucl	nucl
MMETSP1012	Ditylum brightwellii	Pt32401	CAMPEP_0204783394		6e-79	8e-33	Yes	1	N					mito	cyto	cyto
MMETSP1012	Ditylum brightwellii	Pt43232	CAMPEP_0204783394		6e-79	5e-33	Yes	0	N					mito	cyto	cyto
MMETSP1012	Ditylum brightwellii	Pt32401	CAMPEP_0204783394		8e-78	8e-33	Yes	1	N					mito	cyto	cyto
MMETSP1012	Ditylum brightwellii	Pt43232	CAMPEP_0204783394		9e-78	5e-33	Yes	0	N					mito	cyto	cyto
MMETSP1012	Ditylum brightwellii	Phatr3_J43233	CAMPEP_0204783394		6e-75	7e-30	Yes	0	N					mito	cyto	cyto
MMETSP1012	Ditylum brightwellii	ThapsDRAFT_bd1765	CAMPEP_0204783394		5e-57	3e-31	Yes	0	N					mito	cyto	cyto
MMETSP1013	Ditylum brightwellii	Phatr3_J42574	CAMPEP_0204797534		4e-06	1e-05	Yes	0	N					cyto_nucl	cyto	chlo
MMETSP1013	Ditylum brightwellii	Phatr3_J55029	CAMPEP_0204803818		1e-09	1e-14	No	0	N					Secreted	nucl	nucl
MMETSP1013	Ditylum brightwellii	Phatr3_J54251	CAMPEP_0204808248		4e-07	1e-05	Yes	0	N					cyto	nucl	cyto
MMETSP1013	Ditylum brightwellii	Phatr3_J44526	CAMPEP_0204808248		2e-06	1e-05	Yes	0	N					cyto	nucl	cyto
MMETSP1013	Ditylum brightwellii	Pt32401	CAMPEP_0204816624		0	8e-33	Yes	1	N					cyto_nucl	cyto_mito	chlo
MMETSP1013	Ditylum brightwellii	Pt43232	CAMPEP_0204816624		0	5e-33	Yes	0	N					cyto_nucl	cyto_mito	chlo
MMETSP1013	Ditylum brightwellii	Phatr3_J43233	CAMPEP_0204816624		2e-93	7e-30	Yes	0	N					cyto_nucl	cyto_mito	chlo
MMETSP1013	Ditylum brightwellii	Phatr3_J43233	CAMPEP_0204816624		2e-90	7e-30	Yes	0	N					cyto_nucl	cyto_mito	chlo
MMETSP1013	Ditylum brightwellii	Pt43234	CAMPEP_0204816624		2e-80	1e-37	Yes	0	N					cyto_nucl	cyto_mito	chlo
MMETSP1013	Ditylum brightwellii	ThapsDRAFT_bd1765	CAMPEP_0204816624		2e-78	3e-31	Yes	0	N					cyto_nucl	cyto_mito	chlo
MMETSP1013	Ditylum brightwellii	Pt43234	CAMPEP_0204816624		1e-77	1e-37	Yes	0	N					cyto_nucl	cyto_mito	chlo
MMETSP1013	Ditylum brightwellii	ThapsDRAFT_bd1765	CAMPEP_0204816624		2e-77	3e-31	Yes	0	N					cyto_nucl	cyto_mito	chlo
MMETSP1013	Ditylum brightwellii	ThapsDRAFT_bd672	CAMPEP_0204816624		2e-75	6e-30	Yes	0	N					cyto_nucl	cyto_mito	chlo
MMETSP1013	Ditylum brightwellii	ThapsDRAFT_bd672	CAMPEP_0204816624		3e-74	6e-30	Yes	0	N					cyto_nucl	cyto_mito	chlo
MMETSP1013	Ditylum brightwellii	ThapsDRAFT_1093	CAMPEP_0204816624		7e-32	2e-28	Yes	0	N					cyto_nucl	cyto_mito	chlo
MMETSP1013	Ditylum brightwellii	ThapsDRAFT_1093	CAMPEP_0204816624		8e-31	2e-28	Yes	0	N					cyto_nucl	cyto_mito	chlo
MMETSP1013	Ditylum brightwellii	Tp_5647	CAMPEP_0204816624		1e-28	4e-37	No	0	N					cyto_nucl	cyto_mito	chlo
MMETSP1013	Ditylum brightwellii	Tp_5647	CAMPEP_0204816624		2e-28	4e-37	No	0	N					cyto_nucl	cyto_mito	chlo
MMETSP1013	Ditylum brightwellii	ThapsDRAFT_233	CAMPEP_0204816724	Secreted	3e-122	4e-95	Yes	1	Y	endomembrane		endomembrane	endomembrane	Secreted	Secreted	chlo
MMETSP1013	Ditylum brightwellii	Phatr3_J35370	CAMPEP_0204819108		4e-77	3e-07	Yes	1	N					mito	nucl	chlo
MMETSP1013	Ditylum brightwellii	ThapsDRAFT_22391	CAMPEP_0204819108		1e-63	1e-05	Yes	0	N					mito	nucl	chlo
MMETSP1062	Ditylum brightwellii	Phatr3_J35370	CAMPEP_0180909532	Secreted	1e-71	3e-07	Yes	1	Y	Chloroplast		endomembrane	endomembrane	Secreted	Secreted	vacu
MMETSP1062	Ditylum brightwellii	ThapsDRAFT_22391	CAMPEP_0180909532	Secreted	1e-59	1e-05	Yes	0	Y	Chloroplast		endomembrane	endomembrane	Secreted	Secreted	vacu
MMETSP1062	Ditylum brightwellii	Phatr3_J55029	CAMPEP_0180915430		3e-10	1e-14	No	0	Y	endomembrane		endomembrane		Secreted	mito	nucl
MMETSP1062	Ditylum brightwellii	Phatr3_J44526	CAMPEP_0180921344		5e-08	1e-05	Yes	0	N			*		mito	mito	chlo
MMETSP1062	Ditylum brightwellii	ThapsDRAFT_bd672	CAMPEP_0180921592	Chloroplast	2e-133	6e-30	Yes	1	Y	Chloroplast	Mitochondria	endomembrane	chloroplast	Secreted	Secreted	chlo
MMETSP1062	Ditylum brightwellii	ThapsDRAFT_bd1765	CAMPEP_0180921592	Chloroplast	5e-123	3e-31	Yes	0	Y	Chloroplast	Mitochondria	endomembrane	chloroplast	Secreted	Secreted	chlo
MMETSP1062	Ditylum brightwellii	Pt32401	CAMPEP_0180929534	Secreted	3e-114	8e-33	Yes	1	Y	Chloroplast		endomembrane	endomembrane	Secreted	Secreted	chlo
MMETSP1062	Ditylum brightwellii	Pt43232	CAMPEP_0180929534	Secreted	8e-113	5e-33	Yes	0	Y	Chloroplast		endomembrane	endomembrane	Secreted	Secreted	chlo
MMETSP1062	Ditylum brightwellii	Pt32401	CAMPEP_0180929534	Secreted	3e-102	8e-33	Yes	1	Y	Chloroplast		endomembrane	endomembrane	Secreted	Secreted	chlo
MMETSP1062	Ditylum brightwellii	Pt43232	CAMPEP_0180929534	Secreted	8e-101	5e-33	Yes	0	Y	Chloroplast		endomembrane	endomembrane	Secreted	Secreted	chlo
MMETSP1062	Ditylum brightwellii	Pt43234	CAMPEP_0180929534	Secreted	5e-83	1e-37	Yes	0	Y	Chloroplast		endomembrane	endomembrane	Secreted	Secreted	chlo
MMETSP1062	Ditylum brightwellii	Pt43234	CAMPEP_0180929534	Secreted	2e-10	1e-37	No	0	Y	Chloroplast		endomembrane	endomembrane	Secreted	Secreted	chlo
MMETSP1062	Ditylum brightwellii	Phatr3_J43233	CAMPEP_0180929784		9e-96	7e-30	Yes	0	N					Secreted	cyto	chlo
MMETSP1062	Ditylum brightwellii	Tp_5647	CAMPEP_0180941864	Chloroplast	1e-112	4e-37	Yes	1	Y	Chloroplast		endomembrane	chloroplast	Secreted	mito	chlo
MMETSP1062	Ditylum brightwellii	ThapsDRAFT_1093	CAMPEP_0180946008	Endomembrane	2e-113	2e-28	Yes	1	Y	endomembrane		endomembrane	endomembrane	mito	Secreted	chlo
MMETSP1062	Ditylum brightwellii	ThapsDRAFT_233	CAMPEP_0180946308	Secreted	1e-144	4e-95	Yes	1	N				endomembrane	Secreted	Secreted	chlo
MMETSP1063	Ditylum brightwellii	Phatr3_J54251	CAMPEP_0180965058		4e-06	1e-05	Yes	0	N					cyto	nucl	mito
MMETSP1063	Ditylum brightwellii	Phatr3_J42574	CAMPEP_0180970704		8e-08	1e-05	Yes	0	N					Secreted	cyto_nucl	mito
MMETSP1063	Ditylum brightwellii	Phatr3_J35370	CAMPEP_0180973812		2e-61	3e-07	Yes	1	N					nucl	nucl	nucl
MMETSP1063	Ditylum brightwellii	Phatr3_J55029	CAMPEP_0180973812		5e-10	1e-14	No	0	N					nucl	nucl	nucl
MMETSP1063	Ditylum brightwellii	Pt43234	CAMPEP_0180982412		3e-81	1e-37	Yes	0	N					mito	cyto	chlo
MMETSP1063	Ditylum brightwellii	ThapsDRAFT_bd672	CAMPEP_0180982440	Mitochondrion	4e-130	6e-30	Yes	1	N		Mitochondria	Mitochondria	mitochondrion	mito	mito	chlo
MMETSP1063	Ditylum brightwellii	ThapsDRAFT_bd1765	CAMPEP_0180982440	Mitochondrion	3e-121	3e-31	Yes	0	N		Mitochondria	Mitochondria	mitochondrion	mito	mito	chlo
MMETSP1063	Ditylum brightwellii	ThapsDRAFT_22391	CAMPEP_0180984424		4e-56	1e-05	Yes	1	N			*		mito	mito	chlo
MMETSP1063	Ditylum brightwellii	Phatr3_J44526	CAMPEP_0180984424		2e-07	1e-05	Yes	0	N			*		mito	mito	chlo
MMETSP1063	Ditylum brightwellii	Phatr3_J43233	CAMPEP_0180984490	Secreted	3e-92	7e-30	Yes	0	Y	Chloroplast		endomembrane	endomembrane	Secreted	Secreted	chlo
MMETSP1063	Ditylum brightwellii	Tp_5647	CAMPEP_0180991160	Chloroplast	3e-112	4e-37	Yes	1	Y	Chloroplast		endomembrane	chloroplast	Secreted	mito	chlo
MMETSP1063	Ditylum brightwellii	ThapsDRAFT_233	CAMPEP_0180993824	Secreted	1e-144	4e-95	Yes	1	N				endomembrane	Secreted	Secreted	chlo
MMETSP1063	Ditylum brightwellii	Pt32401	CAMPEP_0180994208	Secreted	0	8e-33	Yes	1	Y	Chloroplast		endomembrane	endomembrane	Secreted	Secreted	chlo
MMETSP1063	Ditylum brightwellii	Pt43232	CAMPEP_0180994208	Secreted	0	5e-33	Yes	0	Y	Chloroplast		endomembrane	endomembrane	Secreted	Secreted	chlo
MMETSP1063	Ditylum brightwellii	Pt43232	CAMPEP_0180994208	Secreted	2e-98	5e-33	Yes	0	Y	Chloroplast		endomembrane	endomembrane	Secreted	Secreted	chlo
MMETSP1063	Ditylum brightwellii	Pt32401	CAMPEP_0180994208	Secreted	4e-98	8e-33	Yes	1	Y	Chloroplast		endomembrane	endomembrane	Secreted	Secreted	chlo
MMETSP1063	Ditylum brightwellii	Pt32401	CAMPEP_0180994208	Secreted	1e-94	8e-33	Yes	1	Y	Chloroplast		endomembrane	endomembrane	Secreted	Secreted	chlo
MMETSP1063	Ditylum brightwellii	Pt43232	CAMPEP_0180994208	Secreted	4e-92	5e-33	Yes	0	Y	Chloroplast		endomembrane	endomembrane	Secreted	Secreted	chlo
MMETSP1063	Ditylum brightwellii	ThapsDRAFT_1093	CAMPEP_0180997130	Endomembrane	2e-113	2e-28	Yes	1	Y	endomembrane		endomembrane	endomembrane	mito	Secreted	chlo
MMETSP0116	Durinskia baltica	Pt32401	CAMPEP_0170214200	Endomembrane	7e-85	8e-33	Yes	0	Y	Chloroplast		endomembrane	endomembrane	mito	Secreted	chlo
MMETSP0116	Durinskia baltica	Pt43232	CAMPEP_0170214200	Endomembrane	2e-82	5e-33	Yes	0	Y	Chloroplast		endomembrane	endomembrane	mito	Secreted	chlo
MMETSP0116	Durinskia baltica	Phatr3_J43233	CAMPEP_0170214200	Endomembrane	8e-78	7e-30	Yes	1	Y	Chloroplast		endomembrane	endomembrane	mito	Secreted	chlo
MMETSP0116	Durinskia baltica	Pt32401	CAMPEP_0170214200	Endomembrane	4e-75	8e-33	Yes	0	Y	Chloroplast		endomembrane	endomembrane	mito	Secreted	chlo
MMETSP0116	Durinskia baltica	Pt43232	CAMPEP_0170214200	Endomembrane	2e-73	5e-33	Yes	0	Y	Chloroplast		endomembrane	endomembrane	mito	Secreted	chlo
MMETSP0116	Durinskia baltica	Pt43234	CAMPEP_0170214200	Endomembrane	7e-69	1e-37	Yes	0	Y	Chloroplast		endomembrane	endomembrane	mito	Secreted	chlo
MMETSP0116	Durinskia baltica	ThapsDRAFT_bd1765	CAMPEP_0170214200	Endomembrane	1e-51	3e-31	Yes	0	Y	Chloroplast		endomembrane	endomembrane	mito	Secreted	chlo
MMETSP0116	Durinskia baltica	ThapsDRAFT_bd672	CAMPEP_0170214200	Endomembrane	4e-49	6e-30	Yes	0	Y	Chloroplast		endomembrane	endomembrane	mito	Secreted	chlo
MMETSP0116	Durinskia baltica	Phatr3_J55029	CAMPEP_0170221478	Secreted	3e-31	1e-14	Yes	1	Y	endomembrane		endomembrane	endomembrane	Secreted	Secreted	nucl
MMETSP0116	Durinskia baltica	ThapsDRAFT_22391	CAMPEP_0170221478	Secreted	3e-06	1e-05	Yes	0	Y	endomembrane		endomembrane	endomembrane	Secreted	Secreted	nucl
MMETSP0116	Durinskia baltica	Tp_5647	CAMPEP_0170282094		5e-28	4e-37	No	1	N			*		mito	mito	chlo
MMETSP0116	Durinskia baltica	ThapsDRAFT_1093	CAMPEP_0170282094		4e-23	2e-28	No	0	N			*		mito	mito	chlo
MMETSP0116	Durinskia baltica	Phatr3_J35370	CAMPEP_0170283558	Secreted	4e-07	3e-07	No	0	Y	endomembrane		endomembrane	endomembrane	Secreted	Secreted	nucl
MMETSP0116	Durinskia baltica	Phatr3_J51305	CAMPEP_0170288158		5e-65	9e-65	Yes	1	N					cyto	cyto	cyto
MMETSP0116	Durinskia baltica	Phatr3_J45443	CAMPEP_0170288158		1e-64	4e-62	Yes	0	N					cyto	cyto	cyto
MMETSP0116	Durinskia baltica	Phatr3_J42574	CAMPEP_0170321164		3e-86	1e-05	Yes	1	N					Secreted	mito	chlo
MMETSP0116	Durinskia baltica	Phatr3_J44526	CAMPEP_0170321164		2e-31	1e-05	Yes	0	N					Secreted	mito	chlo
MMETSP0116	Durinskia baltica	Phatr3_J54251	CAMPEP_0170321164		1e-30	1e-05	Yes	0	N					Secreted	mito	chlo
MMETSP0117	Durinskia baltica	Phatr3_J55029	CAMPEP_0170361346	Secreted	7e-29	1e-14	Yes	1	Y	endomembrane		endomembrane	endomembrane	Secreted	Secreted	nucl
MMETSP0117	Durinskia baltica	Phatr3_J35370	CAMPEP_0170361346	Secreted	1e-07	3e-07	Yes	0	Y	endomembrane		endomembrane	endomembrane	Secreted	Secreted	nucl
MMETSP0117	Durinskia baltica	Pt32401	CAMPEP_0170369672	Secreted	2e-87	8e-33	Yes	0	N			*		Secreted	Secreted	chlo
MMETSP0117	Durinskia baltica	Pt43232	CAMPEP_0170369672	Secreted	6e-85	5e-33	Yes	0	N			*		Secreted	Secreted	chlo
MMETSP0117	Durinskia baltica	Phatr3_J43233	CAMPEP_0170369672	Secreted	4e-80	7e-30	Yes	1	N			*		Secreted	Secreted	chlo
MMETSP0117	Durinskia baltica	Pt32401	CAMPEP_0170369672	Secreted	2e-77	8e-33	Yes	0	N			*		Secreted	Secreted	chlo
MMETSP0117	Durinskia baltica	Pt43232	CAMPEP_0170369672	Secreted	8e-76	5e-33	Yes	0	N			*		Secreted	Secreted	chlo
MMETSP0117	Durinskia baltica	Pt43234	CAMPEP_0170369672	Secreted	2e-71	1e-37	Yes	0	N			*		Secreted	Secreted	chlo
MMETSP0117	Durinskia baltica	ThapsDRAFT_bd1765	CAMPEP_0170369672	Secreted	7e-54	3e-31	Yes	0	N			*		Secreted	Secreted	chlo
MMETSP0117	Durinskia baltica	ThapsDRAFT_bd672	CAMPEP_0170369672	Secreted	2e-51	6e-30	Yes	0	N			*		Secreted	Secreted	chlo
MMETSP0117	Durinskia baltica	Tp_5647	CAMPEP_0170369672	Secreted	8e-30	4e-37	No	0	N			*		Secreted	Secreted	chlo
MMETSP0117	Durinskia baltica	ThapsDRAFT_1093	CAMPEP_0170369672	Secreted	2e-23	2e-28	No	0	N			*		Secreted	Secreted	chlo
MMETSP0117	Durinskia baltica	ThapsDRAFT_22391	CAMPEP_0170394622	Secreted	9e-07	1e-05	Yes	0	Y	endomembrane		endomembrane	endomembrane	Secreted	Secreted	nucl
MMETSP0117	Durinskia baltica	Phatr3_J51305	CAMPEP_0170394666		5e-61	9e-65	No	1	N			Mitochondria		mito	cyto	chlo
MMETSP0117	Durinskia baltica	Phatr3_J45443	CAMPEP_0170394666		3e-58	4e-62	No	0	N			Mitochondria		mito	cyto	chlo
MMETSP0117	Durinskia baltica	Phatr3_J42574	CAMPEP_0170411014		4e-56	1e-05	Yes	1	N					cyto_nucl	nucl	cyto
MMETSP0117	Durinskia baltica	Phatr3_J44526	CAMPEP_0170411014		3e-33	1e-05	Yes	0	N					cyto_nucl	nucl	cyto
MMETSP0117	Durinskia baltica	Phatr3_J54251	CAMPEP_0170411014		2e-32	1e-05	Yes	0	N					cyto_nucl	nucl	cyto
MMETSP1443	Entomoneis sp.	Phatr3_J43233	CAMPEP_0198136746	Chloroplast	7e-127	7e-30	Yes	0	Y	Chloroplast		endomembrane	chloroplast	Secreted	Secreted	chlo
MMETSP1443	Entomoneis sp.	Pt43232	CAMPEP_0198136746	Chloroplast	5e-105	5e-33	Yes	0	Y	Chloroplast		endomembrane	chloroplast	Secreted	Secreted	chlo
MMETSP1443	Entomoneis sp.	Pt43232	CAMPEP_0198136746	Chloroplast	6e-97	5e-33	Yes	0	Y	Chloroplast		endomembrane	chloroplast	Secreted	Secreted	chlo
MMETSP1443	Entomoneis sp.	Pt43234	CAMPEP_0198136746	Chloroplast	7e-88	1e-37	Yes	0	Y	Chloroplast		endomembrane	chloroplast	Secreted	Secreted	chlo
MMETSP1443	Entomoneis sp.	Pt32401	CAMPEP_0198138458	Chloroplast	1e-101	8e-33	Yes	1	Y	Chloroplast		endomembrane	chloroplast	Secreted	Secreted	chlo
MMETSP1443	Entomoneis sp.	Pt32401	CAMPEP_0198138458	Chloroplast	6e-100	8e-33	Yes	1	Y	Chloroplast		endomembrane	chloroplast	Secreted	Secreted	chlo
MMETSP1443	Entomoneis sp.	ThapsDRAFT_bd1765	CAMPEP_0198141236	Mitochondrion	3e-132	3e-31	Yes	1	N		Mitochondria	Mitochondria	mitochondrion	mito	mito	chlo
MMETSP1443	Entomoneis sp.	ThapsDRAFT_bd672	CAMPEP_0198141236	Mitochondrion	4e-128	6e-30	Yes	0	N		Mitochondria	Mitochondria	mitochondrion	mito	mito	chlo
MMETSP1443	Entomoneis sp.	ThapsDRAFT_1093	CAMPEP_0198141236	Mitochondrion	1e-31	2e-28	Yes	0	N		Mitochondria	Mitochondria	mitochondrion	mito	mito	chlo
MMETSP1443	Entomoneis sp.	Tp_5647	CAMPEP_0198147022		2e-33	4e-37	No	1	N					nucl	nucl	cyto
MMETSP1443	Entomoneis sp.	Phatr3_J42574	CAMPEP_0198150932		4e-58	1e-05	Yes	1	N					nucl	nucl	nucl
MMETSP1443	Entomoneis sp.	Phatr3_J44526	CAMPEP_0198150932		8e-32	1e-05	Yes	0	N					nucl	nucl	nucl
MMETSP1443	Entomoneis sp.	Phatr3_J54251	CAMPEP_0198150932		2e-30	1e-05	Yes	0	N					nucl	nucl	nucl
MMETSP1443	Entomoneis sp.	Phatr3_J35370	CAMPEP_0198150932		1e-06	3e-07	No	0	N					nucl	nucl	nucl
MMETSP1437	Eucampia antarctica	Tp_5647	CAMPEP_0197824078		2e-46	4e-37	Yes	0	N					cyto	cyto	nucl
MMETSP1437	Eucampia antarctica	ThapsDRAFT_1093	CAMPEP_0197824212	Secreted	2e-106	2e-28	Yes	1	Y	Chloroplast		endomembrane	endomembrane	Secreted	Secreted	Secreted
MMETSP1437	Eucampia antarctica	ThapsDRAFT_233	CAMPEP_0197825034	Secreted	2e-116	4e-95	Yes	1	N				endomembrane	Secreted	Secreted	cyto
MMETSP1437	Eucampia antarctica	ThapsDRAFT_bd672	CAMPEP_0197825424	Chloroplast	9e-131	6e-30	Yes	1	Y	Chloroplast	Mitochondria	endomembrane	chloroplast	Secreted	mito	chlo
MMETSP1437	Eucampia antarctica	ThapsDRAFT_bd1765	CAMPEP_0197825424	Chloroplast	4e-126	3e-31	Yes	0	Y	Chloroplast	Mitochondria	endomembrane	chloroplast	Secreted	mito	chlo
MMETSP1437	Eucampia antarctica	Pt43234	CAMPEP_0197825424	Chloroplast	2e-62	1e-37	Yes	0	Y	Chloroplast	Mitochondria	endomembrane	chloroplast	Secreted	mito	chlo
MMETSP1437	Eucampia antarctica	Phatr3_J43233	CAMPEP_0197826306		2e-72	7e-30	Yes	0	N					cyto_nucl	cyto_nucl	chlo
MMETSP1437	Eucampia antarctica	Phatr3_J35370	CAMPEP_0197828004		4e-53	3e-07	Yes	1	N					cyto_nucl	nucl	cyto_nucl
MMETSP1437	Eucampia antarctica	ThapsDRAFT_22391	CAMPEP_0197828004		2e-50	1e-05	Yes	0	N					cyto_nucl	nucl	cyto_nucl
MMETSP1437	Eucampia antarctica	Phatr3_J55029	CAMPEP_0197828004		2e-06	1e-14	No	0	N					cyto_nucl	nucl	cyto_nucl
MMETSP1437	Eucampia antarctica	Pt32401	CAMPEP_0197840208		5e-161	8e-33	Yes	1	N					cyto	cyto	chlo
MMETSP1437	Eucampia antarctica	Pt43232	CAMPEP_0197840208		9e-157	5e-33	Yes	0	N					cyto	cyto	chlo
MMETSP1437	Eucampia antarctica	Pt32401	CAMPEP_0197840208		6e-76	8e-33	Yes	1	N					cyto	cyto	chlo
MMETSP1437	Eucampia antarctica	Pt43232	CAMPEP_0197840208		2e-75	5e-33	Yes	0	N					cyto	cyto	chlo
MMETSP1437	Eucampia antarctica	Pt43232	CAMPEP_0197840208		5e-70	5e-33	Yes	0	N					cyto	cyto	chlo
MMETSP1437	Eucampia antarctica	Pt32401	CAMPEP_0197840208		2e-69	8e-33	Yes	1	N					cyto	cyto	chlo
MMETSP1437	Eucampia antarctica	Phatr3_J44526	CAMPEP_0197840358		1e-06	1e-05	Yes	0	N					Secreted	nucl	chlo
MMETSP1437	Eucampia antarctica	Phatr3_J54251	CAMPEP_0197840358		2e-06	1e-05	Yes	0	N					Secreted	nucl	chlo
MMETSP0696	Extubocellulus spinifer	Phatr3_J35370	CAMPEP_0178480120		1e-82	3e-07	Yes	1	N					cyto_nucl	mito	nucl
MMETSP0696	Extubocellulus spinifer	ThapsDRAFT_22391	CAMPEP_0178480120		2e-68	1e-05	Yes	0	N					cyto_nucl	mito	nucl
MMETSP0696	Extubocellulus spinifer	Pt32401	CAMPEP_0178495024	Chloroplast	6e-103	8e-33	Yes	1	Y	Chloroplast		endomembrane	chloroplast	Secreted	mito	chlo
MMETSP0696	Extubocellulus spinifer	Pt43232	CAMPEP_0178495024	Chloroplast	1e-102	5e-33	Yes	0	Y	Chloroplast		endomembrane	chloroplast	Secreted	mito	chlo
MMETSP0696	Extubocellulus spinifer	Phatr3_J43233	CAMPEP_0178495024	Chloroplast	6e-99	7e-30	Yes	0	Y	Chloroplast		endomembrane	chloroplast	Secreted	mito	chlo
MMETSP0696	Extubocellulus spinifer	Pt32401	CAMPEP_0178495024	Chloroplast	3e-98	8e-33	Yes	1	Y	Chloroplast		endomembrane	chloroplast	Secreted	mito	chlo
MMETSP0696	Extubocellulus spinifer	Pt43232	CAMPEP_0178495024	Chloroplast	3e-96	5e-33	Yes	0	Y	Chloroplast		endomembrane	chloroplast	Secreted	mito	chlo
MMETSP0696	Extubocellulus spinifer	Pt43234	CAMPEP_0178495024	Chloroplast	4e-81	1e-37	Yes	0	Y	Chloroplast		endomembrane	chloroplast	Secreted	mito	chlo
MMETSP0696	Extubocellulus spinifer	ThapsDRAFT_233	CAMPEP_0178499206		2e-118	4e-95	Yes	1	N					Secreted	cyto	chlo
MMETSP0696	Extubocellulus spinifer	Phatr3_J44526	CAMPEP_0178500806	Secreted	6e-14	1e-05	Yes	1	Y	endomembrane		endomembrane	endomembrane	Secreted	Secreted	cyto
MMETSP0696	Extubocellulus spinifer	Phatr3_J54251	CAMPEP_0178500806	Secreted	1e-08	1e-05	Yes	0	Y	endomembrane		endomembrane	endomembrane	Secreted	Secreted	cyto
MMETSP0696	Extubocellulus spinifer	Phatr3_J42574	CAMPEP_0178500806	Secreted	7e-06	1e-05	Yes	0	Y	endomembrane		endomembrane	endomembrane	Secreted	Secreted	cyto
MMETSP0696	Extubocellulus spinifer	ThapsDRAFT_1093	CAMPEP_0178504150	Chloroplast	3e-78	2e-28	Yes	1	Y	Chloroplast		endomembrane	chloroplast	Secreted	Secreted	chlo
MMETSP0696	Extubocellulus spinifer	Tp_5647	CAMPEP_0178504150	Chloroplast	3e-43	4e-37	Yes	0	Y	Chloroplast		endomembrane	chloroplast	Secreted	Secreted	chlo
MMETSP0696	Extubocellulus spinifer	ThapsDRAFT_bd672	CAMPEP_0178516306	Chloroplast	4e-142	6e-30	Yes	1	Y	Chloroplast		endomembrane	chloroplast	Secreted	Secreted	chlo
MMETSP0696	Extubocellulus spinifer	ThapsDRAFT_bd1765	CAMPEP_0178516306	Chloroplast	5e-139	3e-31	Yes	0	Y	Chloroplast		endomembrane	chloroplast	Secreted	Secreted	chlo
MMETSP0696	Extubocellulus spinifer	Phatr3_J55029	CAMPEP_0178520428		2e-15	1e-14	Yes	0	N					cyto_nucl	mito	nucl
MMETSP0697	Extubocellulus spinifer	Phatr3_J44526	CAMPEP_0178560540		5e-14	1e-05	Yes	1	N			Mitochondria	endomembrane	Secreted	mito	mito
MMETSP0697	Extubocellulus spinifer	Phatr3_J54251	CAMPEP_0178560540		2e-08	1e-05	Yes	0	N			Mitochondria	endomembrane	Secreted	mito	mito
MMETSP0697	Extubocellulus spinifer	Phatr3_J42574	CAMPEP_0178560540		7e-06	1e-05	Yes	0	N			Mitochondria	endomembrane	Secreted	mito	mito
MMETSP0697	Extubocellulus spinifer	Pt32401	CAMPEP_0178567324	Chloroplast	7e-103	8e-33	Yes	1	Y	Chloroplast		endomembrane	chloroplast	Secreted	mito	chlo
MMETSP0697	Extubocellulus spinifer	Pt43232	CAMPEP_0178567324	Chloroplast	2e-102	5e-33	Yes	0	Y	Chloroplast		endomembrane	chloroplast	Secreted	mito	chlo
MMETSP0697	Extubocellulus spinifer	Phatr3_J43233	CAMPEP_0178567324	Chloroplast	7e-99	7e-30	Yes	0	Y	Chloroplast		endomembrane	chloroplast	Secreted	mito	chlo
MMETSP0697	Extubocellulus spinifer	Pt32401	CAMPEP_0178567324	Chloroplast	3e-98	8e-33	Yes	1	Y	Chloroplast		endomembrane	chloroplast	Secreted	mito	chlo
MMETSP0697	Extubocellulus spinifer	Pt43232	CAMPEP_0178567324	Chloroplast	4e-96	5e-33	Yes	0	Y	Chloroplast		endomembrane	chloroplast	Secreted	mito	chlo
MMETSP0697	Extubocellulus spinifer	Pt43234	CAMPEP_0178567324	Chloroplast	5e-81	1e-37	Yes	0	Y	Chloroplast		endomembrane	chloroplast	Secreted	mito	chlo
MMETSP0697	Extubocellulus spinifer	ThapsDRAFT_1093	CAMPEP_0178572322	Chloroplast	3e-78	2e-28	Yes	1	Y	Chloroplast		endomembrane	chloroplast	Secreted	Secreted	chlo
MMETSP0697	Extubocellulus spinifer	Phatr3_J55029	CAMPEP_0178580022		2e-15	1e-14	Yes	0	N					cyto_nucl	mito	nucl
MMETSP0697	Extubocellulus spinifer	ThapsDRAFT_bd672	CAMPEP_0178587242	Chloroplast	4e-142	6e-30	Yes	1	Y	Chloroplast		endomembrane	chloroplast	Secreted	Secreted	chlo
MMETSP0697	Extubocellulus spinifer	ThapsDRAFT_bd1765	CAMPEP_0178587242	Chloroplast	5e-139	3e-31	Yes	0	Y	Chloroplast		endomembrane	chloroplast	Secreted	Secreted	chlo
MMETSP0697	Extubocellulus spinifer	ThapsDRAFT_233	CAMPEP_0178590372		1e-117	4e-95	Yes	1	N				endomembrane	cyto	Secreted	cyto
MMETSP0697	Extubocellulus spinifer	Tp_5647	CAMPEP_0178598692		2e-83	4e-37	Yes	1	N					cyto	cyto	nucl
MMETSP0697	Extubocellulus spinifer	Phatr3_J35370	CAMPEP_0178604714		1e-82	3e-07	Yes	1	N					cyto_nucl	mito	nucl
MMETSP0697	Extubocellulus spinifer	ThapsDRAFT_22391	CAMPEP_0178604714		1e-68	1e-05	Yes	0	N					cyto_nucl	mito	nucl
MMETSP0698	Extubocellulus spinifer	Phatr3_J42574	CAMPEP_0178611352	Secreted	5e-07	1e-05	Yes	0	Y	endomembrane		endomembrane		Secreted	Secreted	chlo
MMETSP0698	Extubocellulus spinifer	Pt43232	CAMPEP_0178622798	Mitochondrion	4e-91	5e-33	Yes	1	N		Mitochondria	Mitochondria	mitochondrion	mito	mito	chlo
MMETSP0698	Extubocellulus spinifer	Pt32401	CAMPEP_0178622798	Mitochondrion	5e-91	8e-33	Yes	0	N		Mitochondria	Mitochondria	mitochondrion	mito	mito	chlo
MMETSP0698	Extubocellulus spinifer	Pt43232	CAMPEP_0178622798	Mitochondrion	1e-89	5e-33	Yes	1	N		Mitochondria	Mitochondria	mitochondrion	mito	mito	chlo
MMETSP0698	Extubocellulus spinifer	Pt32401	CAMPEP_0178622798	Mitochondrion	5e-89	8e-33	Yes	0	N		Mitochondria	Mitochondria	mitochondrion	mito	mito	chlo
MMETSP0698	Extubocellulus spinifer	Phatr3_J43233	CAMPEP_0178622798	Mitochondrion	6e-85	7e-30	Yes	0	N		Mitochondria	Mitochondria	mitochondrion	mito	mito	chlo
MMETSP0698	Extubocellulus spinifer	Pt43234	CAMPEP_0178622798	Mitochondrion	3e-75	1e-37	Yes	0	N		Mitochondria	Mitochondria	mitochondrion	mito	mito	chlo
MMETSP0698	Extubocellulus spinifer	ThapsDRAFT_bd672	CAMPEP_0178643400	Chloroplast	4e-142	6e-30	Yes	1	Y	Chloroplast		endomembrane	chloroplast	Secreted	Secreted	chlo
MMETSP0698	Extubocellulus spinifer	ThapsDRAFT_bd1765	CAMPEP_0178643400	Chloroplast	5e-139	3e-31	Yes	0	Y	Chloroplast		endomembrane	chloroplast	Secreted	Secreted	chlo
MMETSP0698	Extubocellulus spinifer	Phatr3_J44526	CAMPEP_0178645694		5e-14	1e-05	Yes	1	N			Mitochondria	endomembrane	Secreted	mito	mito
MMETSP0698	Extubocellulus spinifer	Phatr3_J54251	CAMPEP_0178645694		2e-08	1e-05	Yes	0	N			Mitochondria	endomembrane	Secreted	mito	mito
MMETSP0698	Extubocellulus spinifer	Phatr3_J35370	CAMPEP_0178654156		3e-77	3e-07	Yes	1	N					cyto_nucl	mito	nucl
MMETSP0698	Extubocellulus spinifer	Tp_5647	CAMPEP_0178656698		1e-113	4e-37	Yes	1	N					cyto	cyto_nucl	nucl
MMETSP0698	Extubocellulus spinifer	ThapsDRAFT_1093	CAMPEP_0178656698		1e-47	2e-28	Yes	0	N					cyto	cyto_nucl	nucl
MMETSP0698	Extubocellulus spinifer	ThapsDRAFT_22391	CAMPEP_0178656778	Secreted	3e-67	1e-05	Yes	1	Y	endomembrane		endomembrane	endomembrane	Secreted	Secreted	vacu
MMETSP0698	Extubocellulus spinifer	ThapsDRAFT_233	CAMPEP_0178657792		1e-117	4e-95	Yes	1	N				endomembrane	cyto	Secreted	cyto
MMETSP0698	Extubocellulus spinifer	Phatr3_J55029	CAMPEP_0178677306		3e-15	1e-14	Yes	0	N					nucl	nucl	nucl
MMETSP0699	Extubocellulus spinifer	ThapsDRAFT_bd672	CAMPEP_0178681516	Secreted	2e-106	6e-30	Yes	1	Y	Chloroplast		endomembrane	endomembrane	Secreted	Secreted	chlo
MMETSP0699	Extubocellulus spinifer	ThapsDRAFT_bd1765	CAMPEP_0178681516	Secreted	4e-101	3e-31	Yes	0	Y	Chloroplast		endomembrane	endomembrane	Secreted	Secreted	chlo
MMETSP0699	Extubocellulus spinifer	Phatr3_J35370	CAMPEP_0178681798		7e-83	3e-07	Yes	1	N					cyto_nucl	mito	nucl
MMETSP0699	Extubocellulus spinifer	ThapsDRAFT_1093	CAMPEP_0178687374	Chloroplast	2e-78	2e-28	Yes	1	Y	Chloroplast		endomembrane	chloroplast	Secreted	Secreted	chlo
MMETSP0699	Extubocellulus spinifer	Tp_5647	CAMPEP_0178687374	Chloroplast	2e-43	4e-37	Yes	0	Y	Chloroplast		endomembrane	chloroplast	Secreted	Secreted	chlo
MMETSP0699	Extubocellulus spinifer	Phatr3_J54251	CAMPEP_0178693572		6e-08	1e-05	Yes	0	N					nucl	nucl	nucl
MMETSP0699	Extubocellulus spinifer	Phatr3_J44526	CAMPEP_0178693572		6e-07	1e-05	Yes	0	N					nucl	nucl	nucl
MMETSP0699	Extubocellulus spinifer	Pt32401	CAMPEP_0178705816	Chloroplast	6e-104	8e-33	Yes	1	Y	Chloroplast		endomembrane	chloroplast	Secreted	mito	chlo
MMETSP0699	Extubocellulus spinifer	Pt43232	CAMPEP_0178705816	Chloroplast	2e-103	5e-33	Yes	0	Y	Chloroplast		endomembrane	chloroplast	Secreted	mito	chlo
MMETSP0699	Extubocellulus spinifer	Phatr3_J43233	CAMPEP_0178705816	Chloroplast	1e-99	7e-30	Yes	0	Y	Chloroplast		endomembrane	chloroplast	Secreted	mito	chlo
MMETSP0699	Extubocellulus spinifer	Pt32401	CAMPEP_0178705816	Chloroplast	2e-99	8e-33	Yes	1	Y	Chloroplast		endomembrane	chloroplast	Secreted	mito	chlo
MMETSP0699	Extubocellulus spinifer	Pt43232	CAMPEP_0178705816	Chloroplast	2e-97	5e-33	Yes	0	Y	Chloroplast		endomembrane	chloroplast	Secreted	mito	chlo
MMETSP0699	Extubocellulus spinifer	Pt43234	CAMPEP_0178705816	Chloroplast	8e-82	1e-37	Yes	0	Y	Chloroplast		endomembrane	chloroplast	Secreted	mito	chlo
MMETSP0699	Extubocellulus spinifer	ThapsDRAFT_22391	CAMPEP_0178708390		1e-68	1e-05	Yes	0	N					cyto_nucl	mito	nucl
MMETSP0699	Extubocellulus spinifer	Phatr3_J55029	CAMPEP_0178708390		2e-15	1e-14	Yes	0	N					cyto_nucl	mito	nucl
MMETSP0699	Extubocellulus spinifer	Phatr3_J42574	CAMPEP_0178724720		2e-06	1e-05	Yes	0	N					Secreted	nucl	chlo
MMETSP0699	Extubocellulus spinifer	ThapsDRAFT_233	CAMPEP_0178728000		9e-111	4e-95	Yes	1	N					cyto	nucl	cyto_nucl
Fistulifera	Fistulifera solaris	ThapsDRAFT_22391	Pen_fso_g12793	Secreted	4e-51	1e-05	Yes	0	Y	endomembrane		endomembrane	endomembrane	Secreted	Secreted	chlo
Fistulifera	Fistulifera solaris	Phatr3_J43233	Pen_fso_g14835	Secreted	3e-102	7e-30	Yes	1	Y	Chloroplast		endomembrane	endomembrane	Secreted	Secreted	chlo
Fistulifera	Fistulifera solaris	ThapsDRAFT_1093	Pen_fso_g14835	Secreted	5e-35	2e-28	Yes	0	Y	Chloroplast		endomembrane	endomembrane	Secreted	Secreted	chlo
Fistulifera	Fistulifera solaris	Phatr3_J35370	Pen_fso_g17049	Secreted	9e-146	3e-07	Yes	1	Y	endomembrane		endomembrane	endomembrane	Secreted	Secreted	nucl
Fistulifera	Fistulifera solaris	Phatr3_J44526	Pen_fso_g19529	Secreted	0	1e-05	Yes	1	Y	endomembrane		endomembrane	endomembrane	Secreted	Secreted	cyto
Fistulifera	Fistulifera solaris	Phatr3_J54251	Pen_fso_g19529	Secreted	0	1e-05	Yes	0	Y	endomembrane		endomembrane	endomembrane	Secreted	Secreted	cyto
Fistulifera	Fistulifera solaris	Tp_5647	Pen_fso_g4215	Secreted	4e-34	4e-37	No	0	Y	Chloroplast		endomembrane	endomembrane	Secreted	Secreted	chlo
Fistulifera	Fistulifera solaris	Phatr3_J42574	Pen_fso_g7027	Secreted	3e-133	1e-05	Yes	1	Y	endomembrane		endomembrane	endomembrane	Secreted	Secreted	Secreted
Fistulifera	Fistulifera solaris	Phatr3_J42574	Pen_fso_g7027	Secreted	6e-110	1e-05	Yes	1	Y	endomembrane		endomembrane	endomembrane	Secreted	Secreted	Secreted
Fistulifera	Fistulifera solaris	Phatr3_J55029	Pen_fso_g8582	Secreted	5e-34	1e-14	Yes	1	Y	endomembrane		endomembrane	endomembrane	Secreted	Secreted	chlo
Fistulifera	Fistulifera solaris	Pt32401	Pen_fso_g893	Chloroplast	5e-97	8e-33	Yes	1	Y	Chloroplast		endomembrane	chloroplast	Secreted	mito	chlo
Fistulifera	Fistulifera solaris	Pt43232	Pen_fso_g893	Chloroplast	2e-94	5e-33	Yes	0	Y	Chloroplast		endomembrane	chloroplast	Secreted	mito	chlo
Fistulifera	Fistulifera solaris	Pt43232	Pen_fso_g893	Chloroplast	2e-93	5e-33	Yes	0	Y	Chloroplast		endomembrane	chloroplast	Secreted	mito	chlo
Fistulifera	Fistulifera solaris	Pt32401	Pen_fso_g893	Chloroplast	2e-91	8e-33	Yes	1	Y	Chloroplast		endomembrane	chloroplast	Secreted	mito	chlo
Fistulifera	Fistulifera solaris	ThapsDRAFT_bd672	Pen_fso_g893	Chloroplast	1e-72	6e-30	Yes	0	Y	Chloroplast		endomembrane	chloroplast	Secreted	mito	chlo
Fistulifera	Fistulifera solaris	ThapsDRAFT_bd1765	Pen_fso_g893	Chloroplast	8e-72	3e-31	Yes	0	Y	Chloroplast		endomembrane	chloroplast	Secreted	mito	chlo
Fistulifera	Fistulifera solaris	Pt43234	Pen_fso_g9578	Secreted	3e-80	1e-37	Yes	0	Y	Chloroplast		endomembrane	endomembrane	Secreted	Secreted	chlo
MMETSP1323	Florenciella parvula	ThapsDRAFT_233	CAMPEP_0182522390		4e-102	4e-95	Yes	1	N					Secreted	cyto	E.R.
MMETSP1323	Florenciella parvula	Pt32401	CAMPEP_0182526812		3e-72	8e-33	Yes	1	N					cyto_nucl	cyto	chlo
MMETSP1323	Florenciella parvula	Pt43232	CAMPEP_0182526812		5e-70	5e-33	Yes	0	N					cyto_nucl	cyto	chlo
MMETSP1323	Florenciella parvula	Pt32401	CAMPEP_0182526812		1e-66	8e-33	Yes	1	N					cyto_nucl	cyto	chlo
MMETSP1323	Florenciella parvula	Pt43232	CAMPEP_0182526812		3e-65	5e-33	Yes	0	N					cyto_nucl	cyto	chlo
MMETSP1323	Florenciella parvula	Phatr3_J43233	CAMPEP_0182526812		2e-61	7e-30	Yes	0	N					cyto_nucl	cyto	chlo
MMETSP1323	Florenciella parvula	ThapsDRAFT_bd1765	CAMPEP_0182526812		1e-54	3e-31	Yes	0	N					cyto_nucl	cyto	chlo
MMETSP1323	Florenciella parvula	ThapsDRAFT_bd672	CAMPEP_0182526812		8e-51	6e-30	Yes	0	N					cyto_nucl	cyto	chlo
MMETSP1323	Florenciella parvula	Pt43234	CAMPEP_0182526812		3e-47	1e-37	Yes	0	N					cyto_nucl	cyto	chlo
MMETSP1323	Florenciella parvula	ThapsDRAFT_1093	CAMPEP_0182526812		4e-25	2e-28	No	0	N					cyto_nucl	cyto	chlo
MMETSP1323	Florenciella parvula	Tp_5647	CAMPEP_0182526812		7e-25	4e-37	No	0	N					cyto_nucl	cyto	chlo
MMETSP1323	Florenciella parvula	Phatr3_J35370	CAMPEP_0182553686		4e-07	3e-07	No	0	N					mito	cysk	mito
MMETSP1344	Florenciella parvula	Phatr3_J35370	CAMPEP_0119474704		1e-06	3e-07	No	0	N					nucl	cyto_nucl	chlo
MMETSP1344	Florenciella parvula	Phatr3_J55029	CAMPEP_0119503420		1e-14	1e-14	Yes	1	N					pero	nucl	mito
MMETSP1344	Florenciella parvula	Pt32401	CAMPEP_0119535212		3e-71	8e-33	Yes	1	N					cyto_nucl	cyto	chlo
MMETSP1344	Florenciella parvula	Pt43232	CAMPEP_0119535212		3e-69	5e-33	Yes	0	N					cyto_nucl	cyto	chlo
MMETSP1344	Florenciella parvula	Pt32401	CAMPEP_0119535212		3e-66	8e-33	Yes	1	N					cyto_nucl	cyto	chlo
MMETSP1344	Florenciella parvula	Pt43232	CAMPEP_0119535212		7e-65	5e-33	Yes	0	N					cyto_nucl	cyto	chlo
MMETSP1344	Florenciella parvula	Phatr3_J43233	CAMPEP_0119535212		1e-60	7e-30	Yes	0	N					cyto_nucl	cyto	chlo
MMETSP1344	Florenciella parvula	ThapsDRAFT_bd1765	CAMPEP_0119535212		6e-54	3e-31	Yes	0	N					cyto_nucl	cyto	chlo
MMETSP1344	Florenciella parvula	ThapsDRAFT_bd672	CAMPEP_0119535212		3e-50	6e-30	Yes	0	N					cyto_nucl	cyto	chlo
MMETSP1344	Florenciella parvula	Pt43234	CAMPEP_0119535212		1e-46	1e-37	Yes	0	N					cyto_nucl	cyto	chlo
MMETSP1344	Florenciella parvula	ThapsDRAFT_1093	CAMPEP_0119535212		2e-24	2e-28	No	0	N					cyto_nucl	cyto	chlo
MMETSP1344	Florenciella parvula	Tp_5647	CAMPEP_0119535212		3e-24	4e-37	No	0	N					cyto_nucl	cyto	chlo
MMETSP1324	Florenciella sp.	Pt32401	CAMPEP_0182557190		7e-71	8e-33	Yes	1	N					cyto	cyto	cyto
MMETSP1324	Florenciella sp.	Pt43232	CAMPEP_0182557190		1e-68	5e-33	Yes	0	N					cyto	cyto	cyto
MMETSP1324	Florenciella sp.	Pt32401	CAMPEP_0182557190		4e-66	8e-33	Yes	1	N					cyto	cyto	cyto
MMETSP1324	Florenciella sp.	Pt43232	CAMPEP_0182557190		1e-64	5e-33	Yes	0	N					cyto	cyto	cyto
MMETSP1324	Florenciella sp.	Phatr3_J43233	CAMPEP_0182557190		1e-60	7e-30	Yes	0	N					cyto	cyto	cyto
MMETSP1324	Florenciella sp.	ThapsDRAFT_bd1765	CAMPEP_0182557190		1e-53	3e-31	Yes	0	N					cyto	cyto	cyto
MMETSP1324	Florenciella sp.	ThapsDRAFT_bd672	CAMPEP_0182557190		5e-50	6e-30	Yes	0	N					cyto	cyto	cyto
MMETSP1324	Florenciella sp.	Pt43234	CAMPEP_0182557190		2e-46	1e-37	Yes	0	N					cyto	cyto	cyto
MMETSP1324	Florenciella sp.	Tp_5647	CAMPEP_0182557190		2e-24	4e-37	No	0	N					cyto	cyto	cyto
MMETSP1324	Florenciella sp.	ThapsDRAFT_1093	CAMPEP_0182557190		2e-23	2e-28	No	0	N					cyto	cyto	cyto
MMETSP1324	Florenciella sp.	ThapsDRAFT_233	CAMPEP_0182563774	Secreted	1e-103	4e-95	Yes	1	Y	endomembrane		endomembrane	endomembrane	Secreted	Secreted	chlo
MMETSP1324	Florenciella sp.	Phatr3_J55029	CAMPEP_0182602226		4e-08	1e-14	No	1	N					cyto_nucl	nucl	mito
MMETSP1324	Florenciella sp.	Phatr3_J35370	CAMPEP_0182603188		2e-07	3e-07	Yes	0	N					Secreted	nucl	chlo
MMETSP1324	Florenciella sp.	Phatr3_J35370	CAMPEP_0182603188		9e-07	3e-07	No	0	N					Secreted	nucl	chlo
MMETSP1324	Florenciella sp.	Phatr3_J35370	CAMPEP_0182603188		7e-06	3e-07	No	0	N					Secreted	nucl	chlo
MMETSP1325	Florenciella sp.	Pt32401	CAMPEP_0205904178	Secreted	2e-64	8e-33	Yes	1	Y	Chloroplast		endomembrane	endomembrane	Secreted	Secreted	chlo
MMETSP1325	Florenciella sp.	Pt43232	CAMPEP_0205904178	Secreted	7e-63	5e-33	Yes	0	Y	Chloroplast		endomembrane	endomembrane	Secreted	Secreted	chlo
MMETSP1325	Florenciella sp.	Pt32401	CAMPEP_0205904178	Secreted	1e-59	8e-33	Yes	1	Y	Chloroplast		endomembrane	endomembrane	Secreted	Secreted	chlo
MMETSP1325	Florenciella sp.	Pt43232	CAMPEP_0205904178	Secreted	4e-57	5e-33	Yes	0	Y	Chloroplast		endomembrane	endomembrane	Secreted	Secreted	chlo
MMETSP1325	Florenciella sp.	Phatr3_J43233	CAMPEP_0205904178	Secreted	1e-56	7e-30	Yes	0	Y	Chloroplast		endomembrane	endomembrane	Secreted	Secreted	chlo
MMETSP1325	Florenciella sp.	ThapsDRAFT_bd672	CAMPEP_0205904178	Secreted	8e-46	6e-30	Yes	0	Y	Chloroplast		endomembrane	endomembrane	Secreted	Secreted	chlo
MMETSP1325	Florenciella sp.	Pt43234	CAMPEP_0205904178	Secreted	9e-44	1e-37	Yes	0	Y	Chloroplast		endomembrane	endomembrane	Secreted	Secreted	chlo
MMETSP1325	Florenciella sp.	ThapsDRAFT_bd1765	CAMPEP_0205904178	Secreted	1e-42	3e-31	Yes	0	Y	Chloroplast		endomembrane	endomembrane	Secreted	Secreted	chlo
MMETSP1325	Florenciella sp.	Tp_5647	CAMPEP_0205904178	Secreted	1e-25	4e-37	No	0	Y	Chloroplast		endomembrane	endomembrane	Secreted	Secreted	chlo
MMETSP1325	Florenciella sp.	ThapsDRAFT_1093	CAMPEP_0205904178	Secreted	3e-21	2e-28	No	0	Y	Chloroplast		endomembrane	endomembrane	Secreted	Secreted	chlo
MMETSP1325	Florenciella sp.	ThapsDRAFT_233	CAMPEP_0205926898		2e-104	4e-95	Yes	1	N					Secreted	mito	chlo
Fracy	Fragilariopsis cylindrus	Tp_5647	jgi_Fracy1_187831		3e-107	4e-37	Yes	1	N					cyto	mito	Secreted
Fracy	Fragilariopsis cylindrus	ThapsDRAFT_1093	jgi_Fracy1_187831		2e-48	2e-28	Yes	0	N					cyto	mito	Secreted
Fracy	Fragilariopsis cylindrus	Phatr3_J42574	jgi_Fracy1_190375	Secreted	4e-58	1e-05	Yes	0	Y	endomembrane		endomembrane	endomembrane	Secreted	Secreted	chlo
Fracy	Fragilariopsis cylindrus	Phatr3_J42574	jgi_Fracy1_190375	Secreted	8e-27	1e-05	Yes	0	Y	endomembrane		endomembrane	endomembrane	Secreted	Secreted	chlo
Fracy	Fragilariopsis cylindrus	Phatr3_J54251	jgi_Fracy1_190632		2e-167	1e-05	Yes	1	N					Secreted	nucl	chlo
Fracy	Fragilariopsis cylindrus	Phatr3_J44526	jgi_Fracy1_190632		7e-159	1e-05	Yes	0	N					Secreted	nucl	chlo
Fracy	Fragilariopsis cylindrus	ThapsDRAFT_bd672	jgi_Fracy1_206421		4e-119	6e-30	Yes	1	N			*		mito	mito	chlo
Fracy	Fragilariopsis cylindrus	Phatr3_J35370	jgi_Fracy1_212642		4e-52	3e-07	Yes	1	N					cyto	nucl	cyto
Fracy	Fragilariopsis cylindrus	ThapsDRAFT_22391	jgi_Fracy1_212642		8e-34	1e-05	Yes	0	N					cyto	nucl	cyto
Fracy	Fragilariopsis cylindrus	Phatr3_J55029	jgi_Fracy1_213189		1e-09	1e-14	No	0	N			#REF!		cyto	cyto	cyto
Fracy	Fragilariopsis cylindrus	ThapsDRAFT_bd1765	jgi_Fracy1_219768	Chloroplast	1e-122	3e-31	Yes	0	Y	Chloroplast		endomembrane	chloroplast	Secreted	mito	chlo
Fracy	Fragilariopsis cylindrus	ThapsDRAFT_233	jgi_Fracy1_228976		3e-114	4e-95	Yes	1	N					Secreted	cyto	chlo
Fracy	Fragilariopsis cylindrus	Pt32401	jgi_Fracy1_273939	Chloroplast	1e-84	8e-33	Yes	0	Y	Chloroplast		endomembrane	chloroplast	Secreted	Secreted	vacu
Fracy	Fragilariopsis cylindrus	Pt32401	jgi_Fracy1_273939	Chloroplast	6e-84	8e-33	Yes	0	Y	Chloroplast		endomembrane	chloroplast	Secreted	Secreted	vacu
Fracy	Fragilariopsis cylindrus	Pt43232	jgi_Fracy1_273939	Chloroplast	9e-83	5e-33	Yes	0	Y	Chloroplast		endomembrane	chloroplast	Secreted	Secreted	vacu
Fracy	Fragilariopsis cylindrus	Pt43232	jgi_Fracy1_273939	Chloroplast	2e-82	5e-33	Yes	0	Y	Chloroplast		endomembrane	chloroplast	Secreted	Secreted	vacu
Fracy	Fragilariopsis cylindrus	Phatr3_J43233	jgi_Fracy1_273939	Chloroplast	4e-78	7e-30	Yes	0	Y	Chloroplast		endomembrane	chloroplast	Secreted	Secreted	vacu
Fracy	Fragilariopsis cylindrus	Pt43234	jgi_Fracy1_273939	Chloroplast	7e-69	1e-37	Yes	0	Y	Chloroplast		endomembrane	chloroplast	Secreted	Secreted	vacu
MMETSP0733	Fragilariopsis kerguelensis	ThapsDRAFT_bd672	CAMPEP_0170767748		1e-118	6e-30	Yes	1	N					cyto	nucl	nucl
MMETSP0733	Fragilariopsis kerguelensis	ThapsDRAFT_bd1765	CAMPEP_0170767748		1e-116	3e-31	Yes	0	N					cyto	nucl	nucl
MMETSP0733	Fragilariopsis kerguelensis	Pt32401	CAMPEP_0170768968	Secreted	1e-86	8e-33	Yes	1	Y	Chloroplast		endomembrane	endomembrane	Secreted	Secreted	chlo
MMETSP0733	Fragilariopsis kerguelensis	Pt43232	CAMPEP_0170768968	Secreted	2e-85	5e-33	Yes	0	Y	Chloroplast		endomembrane	endomembrane	Secreted	Secreted	chlo
MMETSP0733	Fragilariopsis kerguelensis	Pt32401	CAMPEP_0170768968	Secreted	6e-85	8e-33	Yes	1	Y	Chloroplast		endomembrane	endomembrane	Secreted	Secreted	chlo
MMETSP0733	Fragilariopsis kerguelensis	Pt43232	CAMPEP_0170768968	Secreted	1e-82	5e-33	Yes	0	Y	Chloroplast		endomembrane	endomembrane	Secreted	Secreted	chlo
MMETSP0733	Fragilariopsis kerguelensis	Phatr3_J43233	CAMPEP_0170768968	Secreted	8e-79	7e-30	Yes	0	Y	Chloroplast		endomembrane	endomembrane	Secreted	Secreted	chlo
MMETSP0733	Fragilariopsis kerguelensis	Pt43234	CAMPEP_0170768968	Secreted	2e-71	1e-37	Yes	0	Y	Chloroplast		endomembrane	endomembrane	Secreted	Secreted	chlo
MMETSP0733	Fragilariopsis kerguelensis	Phatr3_J54251	CAMPEP_0170770240	Endomembrane	7e-151	1e-05	Yes	1	N			endomembrane	endomembrane	Secreted	golg	chlo
MMETSP0733	Fragilariopsis kerguelensis	Phatr3_J44526	CAMPEP_0170770240	Endomembrane	9e-143	1e-05	Yes	0	N			endomembrane	endomembrane	Secreted	golg	chlo
MMETSP0733	Fragilariopsis kerguelensis	Phatr3_J35370	CAMPEP_0170773042	Secreted	6e-62	3e-07	Yes	1	Y	endomembrane		endomembrane	endomembrane	Secreted	Secreted	chlo
MMETSP0733	Fragilariopsis kerguelensis	Phatr3_J42574	CAMPEP_0170781600		7e-65	1e-05	Yes	1	N					Secreted	nucl	nucl
MMETSP0733	Fragilariopsis kerguelensis	Phatr3_J42574	CAMPEP_0170781600		1e-40	1e-05	Yes	1	N					Secreted	nucl	nucl
MMETSP0733	Fragilariopsis kerguelensis	ThapsDRAFT_22391	CAMPEP_0170802800		3e-29	1e-05	Yes	0	N					mito	nucl	chlo
MMETSP0733	Fragilariopsis kerguelensis	ThapsDRAFT_233	CAMPEP_0170811018		2e-103	4e-95	Yes	1	N			*		cyto	cyto	cyto
MMETSP0733	Fragilariopsis kerguelensis	Tp_5647	CAMPEP_0170815524	Chloroplast	1e-109	4e-37	Yes	1	Y	Chloroplast		endomembrane	chloroplast	Secreted	Secreted	chlo
MMETSP0733	Fragilariopsis kerguelensis	ThapsDRAFT_1093	CAMPEP_0170815524	Chloroplast	2e-49	2e-28	Yes	0	Y	Chloroplast		endomembrane	chloroplast	Secreted	Secreted	chlo
MMETSP0733	Fragilariopsis kerguelensis	Phatr3_J55029	CAMPEP_0170820898		4e-11	1e-14	No	0	N					cyto_nucl	nucl	nucl
MMETSP0734	Fragilariopsis kerguelensis	Tp_5647	CAMPEP_0170833244	Chloroplast	1e-110	4e-37	Yes	1	Y	Chloroplast		endomembrane	chloroplast	Secreted	Secreted	chlo
MMETSP0734	Fragilariopsis kerguelensis	ThapsDRAFT_1093	CAMPEP_0170833244	Chloroplast	3e-50	2e-28	Yes	0	Y	Chloroplast		endomembrane	chloroplast	Secreted	Secreted	chlo
MMETSP0734	Fragilariopsis kerguelensis	ThapsDRAFT_bd672	CAMPEP_0170851790		4e-119	6e-30	Yes	1	N					cyto	nucl	nucl
MMETSP0734	Fragilariopsis kerguelensis	ThapsDRAFT_bd1765	CAMPEP_0170851790		2e-116	3e-31	Yes	0	N					cyto	nucl	nucl
MMETSP0734	Fragilariopsis kerguelensis	Phatr3_J42574	CAMPEP_0170867640		5e-65	1e-05	Yes	1	N					Secreted	nucl	nucl
MMETSP0734	Fragilariopsis kerguelensis	Phatr3_J42574	CAMPEP_0170867640		6e-40	1e-05	Yes	1	N					Secreted	nucl	nucl
MMETSP0734	Fragilariopsis kerguelensis	Pt32401	CAMPEP_0170869788	Secreted	1e-86	8e-33	Yes	1	Y	Chloroplast		endomembrane	endomembrane	Secreted	Secreted	chlo
MMETSP0734	Fragilariopsis kerguelensis	Pt43232	CAMPEP_0170869788	Secreted	2e-85	5e-33	Yes	0	Y	Chloroplast		endomembrane	endomembrane	Secreted	Secreted	chlo
MMETSP0734	Fragilariopsis kerguelensis	Pt32401	CAMPEP_0170869788	Secreted	6e-85	8e-33	Yes	1	Y	Chloroplast		endomembrane	endomembrane	Secreted	Secreted	chlo
MMETSP0734	Fragilariopsis kerguelensis	Pt43232	CAMPEP_0170869788	Secreted	1e-82	5e-33	Yes	0	Y	Chloroplast		endomembrane	endomembrane	Secreted	Secreted	chlo
MMETSP0734	Fragilariopsis kerguelensis	Phatr3_J43233	CAMPEP_0170869788	Secreted	8e-79	7e-30	Yes	0	Y	Chloroplast		endomembrane	endomembrane	Secreted	Secreted	chlo
MMETSP0734	Fragilariopsis kerguelensis	Pt43234	CAMPEP_0170869788	Secreted	2e-71	1e-37	Yes	0	Y	Chloroplast		endomembrane	endomembrane	Secreted	Secreted	chlo
MMETSP0734	Fragilariopsis kerguelensis	Phatr3_J35370	CAMPEP_0170880600		1e-65	3e-07	Yes	1	N			*		cyto_nucl	Secreted	cyto
MMETSP0734	Fragilariopsis kerguelensis	ThapsDRAFT_22391	CAMPEP_0170880600		1e-53	1e-05	Yes	0	N			*		cyto_nucl	Secreted	cyto
MMETSP0734	Fragilariopsis kerguelensis	Phatr3_J55029	CAMPEP_0170880600		3e-13	1e-14	No	0	N			*		cyto_nucl	Secreted	cyto
MMETSP0734	Fragilariopsis kerguelensis	ThapsDRAFT_233	CAMPEP_0170883430		2e-103	4e-95	Yes	1	N			*		cyto	cyto	cyto
MMETSP0734	Fragilariopsis kerguelensis	Phatr3_J54251	CAMPEP_0170890446	Secreted	9e-154	1e-05	Yes	1	Y	endomembrane		endomembrane	endomembrane	Secreted	Secreted	chlo
MMETSP0734	Fragilariopsis kerguelensis	Phatr3_J44526	CAMPEP_0170890446	Secreted	9e-145	1e-05	Yes	0	Y	endomembrane		endomembrane	endomembrane	Secreted	Secreted	chlo
MMETSP0735	Fragilariopsis kerguelensis	ThapsDRAFT_22391	CAMPEP_0170906692		5e-32	1e-05	Yes	0	N					cyto	nucl	nucl
MMETSP0735	Fragilariopsis kerguelensis	Phatr3_J55029	CAMPEP_0170906692		9e-11	1e-14	No	0	N					cyto	nucl	nucl
MMETSP0735	Fragilariopsis kerguelensis	Tp_5647	CAMPEP_0170908406	Chloroplast	1e-109	4e-37	Yes	1	Y	Chloroplast		endomembrane	chloroplast	Secreted	Secreted	chlo
MMETSP0735	Fragilariopsis kerguelensis	ThapsDRAFT_1093	CAMPEP_0170908406	Chloroplast	5e-49	2e-28	Yes	0	Y	Chloroplast		endomembrane	chloroplast	Secreted	Secreted	chlo
MMETSP0735	Fragilariopsis kerguelensis	ThapsDRAFT_bd672	CAMPEP_0170913234		1e-118	6e-30	Yes	1	N					cyto	nucl	nucl
MMETSP0735	Fragilariopsis kerguelensis	ThapsDRAFT_bd1765	CAMPEP_0170913234		1e-116	3e-31	Yes	0	N					cyto	nucl	nucl
MMETSP0735	Fragilariopsis kerguelensis	Phatr3_J42574	CAMPEP_0170914476		5e-63	1e-05	Yes	1	N					Secreted	nucl	nucl
MMETSP0735	Fragilariopsis kerguelensis	Phatr3_J42574	CAMPEP_0170914476		6e-40	1e-05	Yes	1	N					Secreted	nucl	nucl
MMETSP0735	Fragilariopsis kerguelensis	Pt32401	CAMPEP_0170917088	Secreted	1e-86	8e-33	Yes	1	Y	Chloroplast		endomembrane	endomembrane	Secreted	Secreted	chlo
MMETSP0735	Fragilariopsis kerguelensis	Pt43232	CAMPEP_0170917088	Secreted	2e-85	5e-33	Yes	0	Y	Chloroplast		endomembrane	endomembrane	Secreted	Secreted	chlo
MMETSP0735	Fragilariopsis kerguelensis	Pt32401	CAMPEP_0170917088	Secreted	6e-85	8e-33	Yes	1	Y	Chloroplast		endomembrane	endomembrane	Secreted	Secreted	chlo
MMETSP0735	Fragilariopsis kerguelensis	Pt43232	CAMPEP_0170917088	Secreted	1e-82	5e-33	Yes	0	Y	Chloroplast		endomembrane	endomembrane	Secreted	Secreted	chlo
MMETSP0735	Fragilariopsis kerguelensis	Phatr3_J43233	CAMPEP_0170917088	Secreted	8e-79	7e-30	Yes	0	Y	Chloroplast		endomembrane	endomembrane	Secreted	Secreted	chlo
MMETSP0735	Fragilariopsis kerguelensis	Pt43234	CAMPEP_0170917088	Secreted	2e-71	1e-37	Yes	0	Y	Chloroplast		endomembrane	endomembrane	Secreted	Secreted	chlo
MMETSP0735	Fragilariopsis kerguelensis	Phatr3_J35370	CAMPEP_0170927902	Secreted	6e-62	3e-07	Yes	1	Y	endomembrane		endomembrane	endomembrane	Secreted	Secreted	chlo
MMETSP0735	Fragilariopsis kerguelensis	Phatr3_J54251	CAMPEP_0170955970		6e-154	1e-05	Yes	1	N					Secreted	nucl	nucl
MMETSP0735	Fragilariopsis kerguelensis	Phatr3_J44526	CAMPEP_0170955970		3e-145	1e-05	Yes	0	N					Secreted	nucl	nucl
MMETSP0735	Fragilariopsis kerguelensis	ThapsDRAFT_233	CAMPEP_0170965626	Secreted	2e-101	4e-95	Yes	1	Y	endomembrane		endomembrane	endomembrane	Secreted	Secreted	Secreted
MMETSP0736	Fragilariopsis kerguelensis	Tp_5647	CAMPEP_0170977148	Chloroplast	1e-109	4e-37	Yes	1	Y	Chloroplast		endomembrane	chloroplast	Secreted	Secreted	chlo
MMETSP0736	Fragilariopsis kerguelensis	ThapsDRAFT_1093	CAMPEP_0170977148	Chloroplast	2e-49	2e-28	Yes	0	Y	Chloroplast		endomembrane	chloroplast	Secreted	Secreted	chlo
MMETSP0736	Fragilariopsis kerguelensis	Pt32401	CAMPEP_0170978994	Secreted	1e-86	8e-33	Yes	1	Y	Chloroplast		endomembrane	endomembrane	Secreted	Secreted	chlo
MMETSP0736	Fragilariopsis kerguelensis	Pt43232	CAMPEP_0170978994	Secreted	3e-85	5e-33	Yes	0	Y	Chloroplast		endomembrane	endomembrane	Secreted	Secreted	chlo
MMETSP0736	Fragilariopsis kerguelensis	Pt32401	CAMPEP_0170978994	Secreted	6e-85	8e-33	Yes	1	Y	Chloroplast		endomembrane	endomembrane	Secreted	Secreted	chlo
MMETSP0736	Fragilariopsis kerguelensis	Pt43232	CAMPEP_0170978994	Secreted	2e-82	5e-33	Yes	0	Y	Chloroplast		endomembrane	endomembrane	Secreted	Secreted	chlo
MMETSP0736	Fragilariopsis kerguelensis	Phatr3_J43233	CAMPEP_0170978994	Secreted	8e-79	7e-30	Yes	0	Y	Chloroplast		endomembrane	endomembrane	Secreted	Secreted	chlo
MMETSP0736	Fragilariopsis kerguelensis	Pt43234	CAMPEP_0170978994	Secreted	2e-71	1e-37	Yes	0	Y	Chloroplast		endomembrane	endomembrane	Secreted	Secreted	chlo
MMETSP0736	Fragilariopsis kerguelensis	ThapsDRAFT_bd1765	CAMPEP_0170980808	Chloroplast	6e-111	3e-31	Yes	1	Y	endomembrane		endomembrane	chloroplast	Secreted	Secreted	chlo
MMETSP0736	Fragilariopsis kerguelensis	ThapsDRAFT_bd672	CAMPEP_0170980808	Chloroplast	6e-109	6e-30	Yes	0	Y	endomembrane		endomembrane	chloroplast	Secreted	Secreted	chlo
MMETSP0736	Fragilariopsis kerguelensis	Phatr3_J55029	CAMPEP_0170986008		8e-10	1e-14	No	0	N					mito	cyto_nucl	nucl
MMETSP0736	Fragilariopsis kerguelensis	Phatr3_J54251	CAMPEP_0170990976		3e-148	1e-05	Yes	1	N					Secreted	cyto_nucl	cyto
MMETSP0736	Fragilariopsis kerguelensis	Phatr3_J44526	CAMPEP_0170990976		4e-141	1e-05	Yes	0	N					Secreted	cyto_nucl	cyto
MMETSP0736	Fragilariopsis kerguelensis	Phatr3_J35370	CAMPEP_0170995764	Secreted	6e-62	3e-07	Yes	1	Y	endomembrane		endomembrane	endomembrane	Secreted	Secreted	chlo
MMETSP0736	Fragilariopsis kerguelensis	ThapsDRAFT_233	CAMPEP_0171025780		2e-102	4e-95	Yes	1	N			*		cyto	cyto	cyto
MMETSP0736	Fragilariopsis kerguelensis	ThapsDRAFT_22391	CAMPEP_0171031078	Endomembrane	1e-28	1e-05	Yes	0	Y	endomembrane		endomembrane	endomembrane	Secreted	cyto_nucl	chlo
MMETSP0736	Fragilariopsis kerguelensis	Phatr3_J42574	CAMPEP_0171036854		6e-65	1e-05	Yes	1	N					Secreted	nucl	nucl
MMETSP0736	Fragilariopsis kerguelensis	Phatr3_J42574	CAMPEP_0171036854		1e-40	1e-05	Yes	1	N					Secreted	nucl	nucl
MMETSP0906	Fragilariopsis kerguelensis	ThapsDRAFT_233	CAMPEP_0195965744		2e-94	4e-95	No	1	N					Secreted	nucl	chlo
MMETSP0906	Fragilariopsis kerguelensis	ThapsDRAFT_bd1765	CAMPEP_0195968280	Chloroplast	8e-116	3e-31	Yes	1	Y	endomembrane		endomembrane	chloroplast	Secreted	Secreted	chlo
MMETSP0906	Fragilariopsis kerguelensis	ThapsDRAFT_bd672	CAMPEP_0195968280	Chloroplast	4e-115	6e-30	Yes	0	Y	endomembrane		endomembrane	chloroplast	Secreted	Secreted	chlo
MMETSP0906	Fragilariopsis kerguelensis	ThapsDRAFT_1093	CAMPEP_0195968280	Chloroplast	4e-30	2e-28	Yes	0	Y	endomembrane		endomembrane	chloroplast	Secreted	Secreted	chlo
MMETSP0906	Fragilariopsis kerguelensis	Tp_5647	CAMPEP_0195978610		2e-42	4e-37	Yes	1	N					cyto	cyto_nucl	cyto_nucl
MMETSP0906	Fragilariopsis kerguelensis	Phatr3_J35370	CAMPEP_0195982862	Secreted	6e-62	3e-07	Yes	1	Y	endomembrane		endomembrane	endomembrane	Secreted	Secreted	chlo
MMETSP0906	Fragilariopsis kerguelensis	ThapsDRAFT_22391	CAMPEP_0195982862	Secreted	1e-28	1e-05	Yes	0	Y	endomembrane		endomembrane	endomembrane	Secreted	Secreted	chlo
MMETSP0906	Fragilariopsis kerguelensis	Pt32401	CAMPEP_0195987948	Secreted	3e-87	8e-33	Yes	1	Y	Chloroplast		endomembrane	endomembrane	Secreted	Secreted	chlo
MMETSP0906	Fragilariopsis kerguelensis	Pt43232	CAMPEP_0195987948	Secreted	5e-86	5e-33	Yes	0	Y	Chloroplast		endomembrane	endomembrane	Secreted	Secreted	chlo
MMETSP0906	Fragilariopsis kerguelensis	Pt32401	CAMPEP_0195987948	Secreted	2e-84	8e-33	Yes	1	Y	Chloroplast		endomembrane	endomembrane	Secreted	Secreted	chlo
MMETSP0906	Fragilariopsis kerguelensis	Pt43232	CAMPEP_0195987948	Secreted	3e-82	5e-33	Yes	0	Y	Chloroplast		endomembrane	endomembrane	Secreted	Secreted	chlo
MMETSP0906	Fragilariopsis kerguelensis	Phatr3_J43233	CAMPEP_0195987948	Secreted	3e-79	7e-30	Yes	0	Y	Chloroplast		endomembrane	endomembrane	Secreted	Secreted	chlo
MMETSP0906	Fragilariopsis kerguelensis	Pt43234	CAMPEP_0195987948	Secreted	1e-71	1e-37	Yes	0	Y	Chloroplast		endomembrane	endomembrane	Secreted	Secreted	chlo
MMETSP0906	Fragilariopsis kerguelensis	Phatr3_J54251	CAMPEP_0195989068		2e-147	1e-05	Yes	1	N					Secreted	nucl	cyto
MMETSP0906	Fragilariopsis kerguelensis	Phatr3_J44526	CAMPEP_0195989068		4e-141	1e-05	Yes	0	N					Secreted	nucl	cyto
MMETSP0906	Fragilariopsis kerguelensis	Phatr3_J42574	CAMPEP_0195998474		6e-68	1e-05	Yes	1	N			endomembrane		Secreted	nucl	chlo
MMETSP0906	Fragilariopsis kerguelensis	Phatr3_J55029	CAMPEP_0195999678		2e-09	1e-14	No	0	N					Secreted	nucl	nucl
MMETSP0907	Fragilariopsis kerguelensis	Tp_5647	CAMPEP_0196018474	Secreted	7e-104	4e-37	Yes	1	N			Mitochondria		Secreted	Secreted	chlo
MMETSP0907	Fragilariopsis kerguelensis	ThapsDRAFT_1093	CAMPEP_0196018474	Secreted	5e-50	2e-28	Yes	0	N			Mitochondria		Secreted	Secreted	chlo
MMETSP0907	Fragilariopsis kerguelensis	Phatr3_J44526	CAMPEP_0196021642	Secreted	4e-143	1e-05	Yes	1	Y	endomembrane		endomembrane	endomembrane	Secreted	Secreted	Secreted
MMETSP0907	Fragilariopsis kerguelensis	Phatr3_J54251	CAMPEP_0196021948	Secreted	5e-148	1e-05	Yes	1	Y	endomembrane		endomembrane	endomembrane	Secreted	Secreted	Secreted
MMETSP0907	Fragilariopsis kerguelensis	Phatr3_J42574	CAMPEP_0196023438		3e-65	1e-05	Yes	1	N					Secreted	nucl	nucl
MMETSP0907	Fragilariopsis kerguelensis	Phatr3_J42574	CAMPEP_0196023438		6e-41	1e-05	Yes	1	N					Secreted	nucl	nucl
MMETSP0907	Fragilariopsis kerguelensis	Pt32401	CAMPEP_0196031852	Secreted	3e-87	8e-33	Yes	1	Y	Chloroplast		endomembrane	endomembrane	Secreted	Secreted	chlo
MMETSP0907	Fragilariopsis kerguelensis	Pt43232	CAMPEP_0196031852	Secreted	6e-86	5e-33	Yes	0	Y	Chloroplast		endomembrane	endomembrane	Secreted	Secreted	chlo
MMETSP0907	Fragilariopsis kerguelensis	Pt32401	CAMPEP_0196031852	Secreted	2e-84	8e-33	Yes	1	Y	Chloroplast		endomembrane	endomembrane	Secreted	Secreted	chlo
MMETSP0907	Fragilariopsis kerguelensis	Pt43232	CAMPEP_0196031852	Secreted	4e-82	5e-33	Yes	0	Y	Chloroplast		endomembrane	endomembrane	Secreted	Secreted	chlo
MMETSP0907	Fragilariopsis kerguelensis	Phatr3_J43233	CAMPEP_0196031852	Secreted	3e-79	7e-30	Yes	0	Y	Chloroplast		endomembrane	endomembrane	Secreted	Secreted	chlo
MMETSP0907	Fragilariopsis kerguelensis	Pt43234	CAMPEP_0196031852	Secreted	2e-71	1e-37	Yes	0	Y	Chloroplast		endomembrane	endomembrane	Secreted	Secreted	chlo
MMETSP0907	Fragilariopsis kerguelensis	ThapsDRAFT_bd1765	CAMPEP_0196044574	Chloroplast	6e-115	3e-31	Yes	1	Y	endomembrane		endomembrane	chloroplast	Secreted	mito	chlo
MMETSP0907	Fragilariopsis kerguelensis	ThapsDRAFT_bd672	CAMPEP_0196044574	Chloroplast	2e-114	6e-30	Yes	0	Y	endomembrane		endomembrane	chloroplast	Secreted	mito	chlo
MMETSP0907	Fragilariopsis kerguelensis	Phatr3_J35370	CAMPEP_0196046440	Secreted	1e-51	3e-07	Yes	1	Y	endomembrane		endomembrane	endomembrane	Secreted	Secreted	Secreted
MMETSP0907	Fragilariopsis kerguelensis	ThapsDRAFT_22391	CAMPEP_0196046440	Secreted	1e-22	1e-05	Yes	0	Y	endomembrane		endomembrane	endomembrane	Secreted	Secreted	Secreted
MMETSP0907	Fragilariopsis kerguelensis	Phatr3_J55029	CAMPEP_0196046470		4e-09	1e-14	No	0	N					mito	nucl	nucl
MMETSP0907	Fragilariopsis kerguelensis	Phatr3_J55029	CAMPEP_0196046470		6e-09	1e-14	No	0	N					mito	nucl	nucl
MMETSP0907	Fragilariopsis kerguelensis	ThapsDRAFT_233	CAMPEP_0196046572	Secreted	2e-100	4e-95	Yes	1	Y	endomembrane		endomembrane	endomembrane	Secreted	cyto	Secreted
MMETSP0908	Fragilariopsis kerguelensis	ThapsDRAFT_233	CAMPEP_0196056042		8e-103	4e-95	Yes	1	N					nucl	nucl	cyto
MMETSP0908	Fragilariopsis kerguelensis	Tp_5647	CAMPEP_0196056706		5e-35	4e-37	No	1	N					cyto	cyto	cyto
MMETSP0908	Fragilariopsis kerguelensis	Phatr3_J55029	CAMPEP_0196058446		5e-10	1e-14	No	0	N					cyto_nucl	cyto	nucl
MMETSP0908	Fragilariopsis kerguelensis	Phatr3_J44526	CAMPEP_0196063050	Secreted	3e-143	1e-05	Yes	1	Y	endomembrane		endomembrane	endomembrane	Secreted	Secreted	Secreted
MMETSP0908	Fragilariopsis kerguelensis	Phatr3_J42574	CAMPEP_0196068778		3e-65	1e-05	Yes	1	N					Secreted	nucl	nucl
MMETSP0908	Fragilariopsis kerguelensis	Phatr3_J42574	CAMPEP_0196068778		5e-41	1e-05	Yes	1	N					Secreted	nucl	nucl
MMETSP0908	Fragilariopsis kerguelensis	Pt32401	CAMPEP_0196073334	Secreted	5e-87	8e-33	Yes	1	Y	Chloroplast		endomembrane	endomembrane	Secreted	Secreted	chlo
MMETSP0908	Fragilariopsis kerguelensis	Pt43232	CAMPEP_0196073334	Secreted	1e-85	5e-33	Yes	0	Y	Chloroplast		endomembrane	endomembrane	Secreted	Secreted	chlo
MMETSP0908	Fragilariopsis kerguelensis	Pt32401	CAMPEP_0196073334	Secreted	3e-85	8e-33	Yes	1	Y	Chloroplast		endomembrane	endomembrane	Secreted	Secreted	chlo
MMETSP0908	Fragilariopsis kerguelensis	Pt43232	CAMPEP_0196073334	Secreted	7e-83	5e-33	Yes	0	Y	Chloroplast		endomembrane	endomembrane	Secreted	Secreted	chlo
MMETSP0908	Fragilariopsis kerguelensis	Phatr3_J43233	CAMPEP_0196073334	Secreted	4e-79	7e-30	Yes	0	Y	Chloroplast		endomembrane	endomembrane	Secreted	Secreted	chlo
MMETSP0908	Fragilariopsis kerguelensis	Pt43234	CAMPEP_0196073334	Secreted	9e-72	1e-37	Yes	0	Y	Chloroplast		endomembrane	endomembrane	Secreted	Secreted	chlo
MMETSP0908	Fragilariopsis kerguelensis	Phatr3_J54251	CAMPEP_0196078238	Secreted	3e-144	1e-05	Yes	1	Y	endomembrane		endomembrane	endomembrane	Secreted	Secreted	Secreted
MMETSP0908	Fragilariopsis kerguelensis	ThapsDRAFT_bd1765	CAMPEP_0196085816	Chloroplast	1e-115	3e-31	Yes	1	Y	endomembrane		endomembrane	chloroplast	Secreted	Secreted	chlo
MMETSP0908	Fragilariopsis kerguelensis	ThapsDRAFT_bd672	CAMPEP_0196085816	Chloroplast	1e-115	6e-30	Yes	0	Y	endomembrane		endomembrane	chloroplast	Secreted	Secreted	chlo
MMETSP0908	Fragilariopsis kerguelensis	ThapsDRAFT_1093	CAMPEP_0196085816	Chloroplast	4e-30	2e-28	Yes	0	Y	endomembrane		endomembrane	chloroplast	Secreted	Secreted	chlo
MMETSP0908	Fragilariopsis kerguelensis	Phatr3_J35370	CAMPEP_0196086908	Secreted	4e-58	3e-07	Yes	1	Y	endomembrane		endomembrane	endomembrane	Secreted	Secreted	chlo
MMETSP0908	Fragilariopsis kerguelensis	ThapsDRAFT_22391	CAMPEP_0196086908	Secreted	1e-25	1e-05	Yes	0	Y	endomembrane		endomembrane	endomembrane	Secreted	Secreted	chlo
MMETSP0909	Fragilariopsis kerguelensis	Phatr3_J42574	CAMPEP_0196096482		4e-68	1e-05	Yes	1	N			endomembrane		Secreted	cyto_nucl	chlo
MMETSP0909	Fragilariopsis kerguelensis	Tp_5647	CAMPEP_0196106084		1e-42	4e-37	Yes	1	N					cyto_nucl	cyto_nucl	cyto
MMETSP0909	Fragilariopsis kerguelensis	Pt32401	CAMPEP_0196112776	Secreted	2e-87	8e-33	Yes	1	Y	Chloroplast		endomembrane	endomembrane	Secreted	Secreted	chlo
MMETSP0909	Fragilariopsis kerguelensis	Pt43232	CAMPEP_0196112776	Secreted	4e-86	5e-33	Yes	0	Y	Chloroplast		endomembrane	endomembrane	Secreted	Secreted	chlo
MMETSP0909	Fragilariopsis kerguelensis	Pt32401	CAMPEP_0196112776	Secreted	1e-84	8e-33	Yes	1	Y	Chloroplast		endomembrane	endomembrane	Secreted	Secreted	chlo
MMETSP0909	Fragilariopsis kerguelensis	Pt43232	CAMPEP_0196112776	Secreted	2e-82	5e-33	Yes	0	Y	Chloroplast		endomembrane	endomembrane	Secreted	Secreted	chlo
MMETSP0909	Fragilariopsis kerguelensis	Phatr3_J43233	CAMPEP_0196112776	Secreted	2e-79	7e-30	Yes	0	Y	Chloroplast		endomembrane	endomembrane	Secreted	Secreted	chlo
MMETSP0909	Fragilariopsis kerguelensis	Pt43234	CAMPEP_0196112776	Secreted	1e-71	1e-37	Yes	0	Y	Chloroplast		endomembrane	endomembrane	Secreted	Secreted	chlo
MMETSP0909	Fragilariopsis kerguelensis	ThapsDRAFT_bd672	CAMPEP_0196112776	Secreted	4e-55	6e-30	Yes	0	Y	Chloroplast		endomembrane	endomembrane	Secreted	Secreted	chlo
MMETSP0909	Fragilariopsis kerguelensis	ThapsDRAFT_bd1765	CAMPEP_0196112776	Secreted	4e-54	3e-31	Yes	0	Y	Chloroplast		endomembrane	endomembrane	Secreted	Secreted	chlo
MMETSP0909	Fragilariopsis kerguelensis	ThapsDRAFT_1093	CAMPEP_0196112776	Secreted	4e-25	2e-28	No	0	Y	Chloroplast		endomembrane	endomembrane	Secreted	Secreted	chlo
MMETSP0909	Fragilariopsis kerguelensis	Phatr3_J44526	CAMPEP_0196125100		9e-127	1e-05	Yes	1	N					cysk	cysk	cyto
MMETSP0909	Fragilariopsis kerguelensis	Phatr3_J54251	CAMPEP_0196125100		9e-121	1e-05	Yes	0	N					cysk	cysk	cyto
MMETSP0909	Fragilariopsis kerguelensis	ThapsDRAFT_233	CAMPEP_0196127216		2e-102	4e-95	Yes	1	N			*		cyto	cyto	cyto
MMETSP0909	Fragilariopsis kerguelensis	Phatr3_J35370	CAMPEP_0196128508	Secreted	4e-56	3e-07	Yes	1	Y	endomembrane		endomembrane	endomembrane	Secreted	Secreted	Secreted
MMETSP0909	Fragilariopsis kerguelensis	ThapsDRAFT_22391	CAMPEP_0196128508	Secreted	2e-25	1e-05	Yes	0	Y	endomembrane		endomembrane	endomembrane	Secreted	Secreted	Secreted
MMETSP0118	Glenodinium foliaceum	Phatr3_J55029	CAMPEP_0167842826		8e-08	1e-14	No	1	N					cyto_nucl	cyto	chlo
MMETSP0118	Glenodinium foliaceum	Pt32401	CAMPEP_0167879688	Chloroplast	3e-90	8e-33	Yes	0	Y	Chloroplast		endomembrane	chloroplast	Secreted	Secreted	chlo
MMETSP0118	Glenodinium foliaceum	Phatr3_J43233	CAMPEP_0167879688	Chloroplast	2e-86	7e-30	Yes	1	Y	Chloroplast		endomembrane	chloroplast	Secreted	Secreted	chlo
MMETSP0118	Glenodinium foliaceum	Pt43232	CAMPEP_0167879688	Chloroplast	5e-86	5e-33	Yes	0	Y	Chloroplast		endomembrane	chloroplast	Secreted	Secreted	chlo
MMETSP0118	Glenodinium foliaceum	Pt32401	CAMPEP_0167879688	Chloroplast	3e-81	8e-33	Yes	0	Y	Chloroplast		endomembrane	chloroplast	Secreted	Secreted	chlo
MMETSP0118	Glenodinium foliaceum	Pt43232	CAMPEP_0167879688	Chloroplast	3e-78	5e-33	Yes	0	Y	Chloroplast		endomembrane	chloroplast	Secreted	Secreted	chlo
MMETSP0118	Glenodinium foliaceum	Pt43234	CAMPEP_0167906966		5e-75	1e-37	Yes	0	N					Secreted	mito	chlo
MMETSP0118	Glenodinium foliaceum	Phatr3_J51305	CAMPEP_0167921200		5e-71	9e-65	Yes	1	N					cyto	nucl	cyto
MMETSP0118	Glenodinium foliaceum	Phatr3_J45443	CAMPEP_0167921200		1e-68	4e-62	Yes	0	N					cyto	nucl	cyto
MMETSP0118	Glenodinium foliaceum	ThapsDRAFT_bd672	CAMPEP_0167929156	Chloroplast	3e-134	6e-30	Yes	1	Y	Chloroplast		endomembrane	chloroplast	Secreted	Secreted	chlo
MMETSP0118	Glenodinium foliaceum	ThapsDRAFT_bd1765	CAMPEP_0167929156	Chloroplast	6e-126	3e-31	Yes	0	Y	Chloroplast		endomembrane	chloroplast	Secreted	Secreted	chlo
MMETSP0118	Glenodinium foliaceum	ThapsDRAFT_1093	CAMPEP_0167929156	Chloroplast	2e-31	2e-28	Yes	0	Y	Chloroplast		endomembrane	chloroplast	Secreted	Secreted	chlo
MMETSP0118	Glenodinium foliaceum	Tp_5647	CAMPEP_0167929156	Chloroplast	1e-25	4e-37	No	0	Y	Chloroplast		endomembrane	chloroplast	Secreted	Secreted	chlo
MMETSP0119	Glenodinium foliaceum	Pt32401	CAMPEP_0168004218		3e-91	8e-33	Yes	0	N					cyto	mito	mito
MMETSP0119	Glenodinium foliaceum	Phatr3_J43233	CAMPEP_0168004218		3e-87	7e-30	Yes	1	N					cyto	mito	mito
MMETSP0119	Glenodinium foliaceum	Pt43232	CAMPEP_0168004218		3e-87	5e-33	Yes	0	N					cyto	mito	mito
MMETSP0119	Glenodinium foliaceum	Pt32401	CAMPEP_0168004218		4e-82	8e-33	Yes	0	N					cyto	mito	mito
MMETSP0119	Glenodinium foliaceum	Pt43232	CAMPEP_0168004218		1e-79	5e-33	Yes	0	N					cyto	mito	mito
MMETSP0119	Glenodinium foliaceum	Pt43234	CAMPEP_0168004218		4e-72	1e-37	Yes	0	N					cyto	mito	mito
MMETSP0119	Glenodinium foliaceum	Phatr3_J51305	CAMPEP_0168012016		4e-71	9e-65	Yes	1	N					cyto	nucl	cyto
MMETSP0119	Glenodinium foliaceum	Phatr3_J45443	CAMPEP_0168012016		1e-68	4e-62	Yes	0	N					cyto	nucl	cyto
MMETSP0119	Glenodinium foliaceum	ThapsDRAFT_bd672	CAMPEP_0168063978	Chloroplast	2e-134	6e-30	Yes	1	Y	Chloroplast		endomembrane	chloroplast	Secreted	Secreted	chlo
MMETSP0119	Glenodinium foliaceum	ThapsDRAFT_bd1765	CAMPEP_0168063978	Chloroplast	4e-126	3e-31	Yes	0	Y	Chloroplast		endomembrane	chloroplast	Secreted	Secreted	chlo
MMETSP0119	Glenodinium foliaceum	ThapsDRAFT_1093	CAMPEP_0168063978	Chloroplast	1e-31	2e-28	Yes	0	Y	Chloroplast		endomembrane	chloroplast	Secreted	Secreted	chlo
MMETSP0119	Glenodinium foliaceum	Tp_5647	CAMPEP_0168063978	Chloroplast	8e-26	4e-37	No	0	Y	Chloroplast		endomembrane	chloroplast	Secreted	Secreted	chlo
MMETSP0119	Glenodinium foliaceum	ThapsDRAFT_233	CAMPEP_0168141602		2e-113	4e-95	Yes	1	N					cyto_nucl	cyto	cyto
MMETSP0009	Grammatophora oceanica	Phatr3_J43233	CAMPEP_0194025844		4e-104	7e-30	Yes	1	N			Mitochondria	mitochondrion	mito	mito	chlo
MMETSP0009	Grammatophora oceanica	Pt32401	CAMPEP_0194025944		1e-104	8e-33	Yes	0	N					cyto	cyto	chlo
MMETSP0009	Grammatophora oceanica	Pt43232	CAMPEP_0194025944		2e-103	5e-33	Yes	0	N					cyto	cyto	chlo
MMETSP0009	Grammatophora oceanica	Pt32401	CAMPEP_0194025944		2e-87	8e-33	Yes	0	N					cyto	cyto	chlo
MMETSP0009	Grammatophora oceanica	Pt43232	CAMPEP_0194025944		2e-86	5e-33	Yes	0	N					cyto	cyto	chlo
MMETSP0009	Grammatophora oceanica	Phatr3_J51305	CAMPEP_0194028742	Secreted	9e-102	9e-65	Yes	1	Y	Chloroplast		endomembrane	endomembrane	Secreted	Secreted	cyto
MMETSP0009	Grammatophora oceanica	Phatr3_J45443	CAMPEP_0194028742	Secreted	1e-99	4e-62	Yes	0	Y	Chloroplast		endomembrane	endomembrane	Secreted	Secreted	cyto
MMETSP0009	Grammatophora oceanica	Phatr3_J54251	CAMPEP_0194028994	Secreted	9e-175	1e-05	Yes	1	Y	endomembrane		endomembrane	endomembrane	Secreted	Secreted	nucl
MMETSP0009	Grammatophora oceanica	Phatr3_J44526	CAMPEP_0194028994	Secreted	2e-168	1e-05	Yes	0	Y	endomembrane		endomembrane	endomembrane	Secreted	Secreted	nucl
MMETSP0009	Grammatophora oceanica	Pt43234	CAMPEP_0194046126		8e-88	1e-37	Yes	0	N					Secreted	cyto	chlo
MMETSP0009	Grammatophora oceanica	ThapsDRAFT_bd1765	CAMPEP_0194046126		2e-65	3e-31	Yes	0	N					Secreted	cyto	chlo
MMETSP0009	Grammatophora oceanica	ThapsDRAFT_bd672	CAMPEP_0194046126		1e-61	6e-30	Yes	0	N					Secreted	cyto	chlo
MMETSP0009	Grammatophora oceanica	Phatr3_J42574	CAMPEP_0194047792	Secreted	6e-60	1e-05	Yes	0	Y	endomembrane		endomembrane	endomembrane	Secreted	Secreted	cyto
MMETSP0009	Grammatophora oceanica	Phatr3_J42574	CAMPEP_0194047792	Secreted	3e-27	1e-05	Yes	0	Y	endomembrane		endomembrane	endomembrane	Secreted	Secreted	cyto
MMETSP0009	Grammatophora oceanica	Phatr3_J55029	CAMPEP_0194057394		2e-27	1e-14	Yes	1	N					cyto	cyto_nucl	chlo
MMETSP0009	Grammatophora oceanica	ThapsDRAFT_233	CAMPEP_0194066094		2e-74	4e-95	No	1	N					cyto	nucl	nucl
MMETSP0009	Grammatophora oceanica	Phatr3_J35370	CAMPEP_0194066176		1e-80	3e-07	Yes	1	N			*		mito	cyto_nucl	cyto
MMETSP0009	Grammatophora oceanica	ThapsDRAFT_22391	CAMPEP_0194066176		2e-45	1e-05	Yes	0	N			*		mito	cyto_nucl	cyto
MMETSP0009	Grammatophora oceanica	Tp_5647	CAMPEP_0194066266		6e-37	4e-37	No	0	N					cyto	nucl	chlo
MMETSP0009	Grammatophora oceanica	ThapsDRAFT_1093	CAMPEP_0194066266		4e-32	2e-28	Yes	0	N					cyto	nucl	chlo
CABOSW	Guinardia deliculata	Phatr3_J45443	CABOSW_1014_1		3e-88	4e-62	Yes	1	N					cyto	cyto	cyto
CABOSW	Guinardia deliculata	Phatr3_J51305	CABOSW_1014_1		5e-87	9e-65	Yes	0	N					cyto	cyto	cyto
CABOSW	Guinardia deliculata	Phatr3_J43233	CABOSW_1588_1		1e-86	7e-30	Yes	1	N					Secreted	cyto	chlo
CABOSW	Guinardia deliculata	Pt32401	CABOSW_1588_1		9e-85	8e-33	Yes	0	N					Secreted	cyto	chlo
CABOSW	Guinardia deliculata	Pt43232	CABOSW_1588_1		8e-84	5e-33	Yes	0	N					Secreted	cyto	chlo
CABOSW	Guinardia deliculata	Pt32401	CABOSW_1588_1		6e-83	8e-33	Yes	0	N					Secreted	cyto	chlo
CABOSW	Guinardia deliculata	Pt43232	CABOSW_1588_1		2e-82	5e-33	Yes	0	N					Secreted	cyto	chlo
CABOSW	Guinardia deliculata	Pt43234	CABOSW_1588_1		6e-70	1e-37	Yes	0	N					Secreted	cyto	chlo
CABOSW	Guinardia deliculata	ThapsDRAFT_bd1765	CABOSW_1588_1		8e-68	3e-31	Yes	0	N					Secreted	cyto	chlo
CABOSW	Guinardia deliculata	ThapsDRAFT_bd672	CABOSW_1588_1		1e-63	6e-30	Yes	0	N					Secreted	cyto	chlo
CABOSW	Guinardia deliculata	Phatr3_J35370	CABOSW_31153_1		7e-06	3e-07	No	0	N					cyto_nucl	cyto	cyto
CABOSW	Guinardia deliculata	ThapsDRAFT_1093	CABOSW_3747_1	Endomembrane	4e-85	2e-28	Yes	1	Y	Chloroplast		endomembrane	endomembrane	Secreted	mito	chlo
CABOSW	Guinardia deliculata	ThapsDRAFT_1093	CABOSW_3747_1	Endomembrane	6e-80	2e-28	Yes	1	Y	Chloroplast		endomembrane	endomembrane	Secreted	mito	chlo
CABOSW	Guinardia deliculata	Tp_5647	CABOSW_3747_1	Endomembrane	2e-45	4e-37	Yes	0	Y	Chloroplast		endomembrane	endomembrane	Secreted	mito	chlo
CABOSW	Guinardia deliculata	Tp_5647	CABOSW_3747_1	Endomembrane	1e-38	4e-37	Yes	0	Y	Chloroplast		endomembrane	endomembrane	Secreted	mito	chlo
CABOSW	Guinardia deliculata	Phatr3_J54251	CABOSW_6301_1		4e-11	1e-05	Yes	1	N					cyto_nucl	nucl	nucl
CABOSW	Guinardia deliculata	Phatr3_J44526	CABOSW_6301_1		7e-11	1e-05	Yes	0	N					cyto_nucl	nucl	nucl
CABOSW	Guinardia deliculata	Phatr3_J42574	CABOSW_6301_1		4e-08	1e-05	Yes	0	N					cyto_nucl	nucl	nucl
CABOSW	Guinardia deliculata	Phatr3_J55029	CABOSW_6301_1		3e-07	1e-14	No	0	N					cyto_nucl	nucl	nucl
CABOSW	Guinardia deliculata	ThapsDRAFT_233	CABOSW_75775_1	Endomembrane	1e-101	4e-95	Yes	1	Y	endomembrane		endomembrane	endomembrane	E.R.	E.R.	cyto
CAFOSW	Haslea RCC2667	Phatr3_J42574	CAFOSW_10088_1	Secreted	2e-82	1e-05	Yes	1	Y	Chloroplast		*	endomembrane	Secreted	Secreted	cyto
CAFOSW	Haslea RCC2667	Phatr3_J42574	CAFOSW_10088_1	Secreted	3e-62	1e-05	Yes	1	Y	Chloroplast		*	endomembrane	Secreted	Secreted	cyto
CAFOSW	Haslea RCC2667	Pt32401	CAFOSW_13936_1	Chloroplast	8e-89	8e-33	Yes	1	Y	Chloroplast		endomembrane	chloroplast	Secreted	Secreted	chlo
CAFOSW	Haslea RCC2667	Pt43232	CAFOSW_13936_1	Chloroplast	6e-88	5e-33	Yes	0	Y	Chloroplast		endomembrane	chloroplast	Secreted	Secreted	chlo
CAFOSW	Haslea RCC2667	Pt32401	CAFOSW_13936_1	Chloroplast	1e-85	8e-33	Yes	1	Y	Chloroplast		endomembrane	chloroplast	Secreted	Secreted	chlo
CAFOSW	Haslea RCC2667	Phatr3_J43233	CAFOSW_13936_1	Chloroplast	9e-84	7e-30	Yes	0	Y	Chloroplast		endomembrane	chloroplast	Secreted	Secreted	chlo
CAFOSW	Haslea RCC2667	Pt43232	CAFOSW_13936_1	Chloroplast	2e-83	5e-33	Yes	0	Y	Chloroplast		endomembrane	chloroplast	Secreted	Secreted	chlo
CAFOSW	Haslea RCC2667	Pt43234	CAFOSW_13936_1	Chloroplast	7e-71	1e-37	Yes	0	Y	Chloroplast		endomembrane	chloroplast	Secreted	Secreted	chlo
CAFOSW	Haslea RCC2667	Tp_5647	CAFOSW_3149_1		2e-35	4e-37	No	1	N					nucl	nucl	nucl
CAFOSW	Haslea RCC2667	Phatr3_J35370	CAFOSW_75319_1		1e-67	3e-07	Yes	1	N					cyto	nucl	nucl
CAFOSW	Haslea RCC2667	ThapsDRAFT_22391	CAFOSW_75319_1		3e-44	1e-05	Yes	0	N					cyto	nucl	nucl
CAFOSW	Haslea RCC2667	Phatr3_J55029	CAFOSW_75322_1		9e-11	1e-14	No	0	N			*	endomembrane	mito	Secreted	chlo
CAFOSW	Haslea RCC2667	Phatr3_J55029	CAFOSW_75322_1		3e-08	1e-14	No	0	N			*	endomembrane	mito	Secreted	chlo
CAFOSW	Haslea RCC2667	ThapsDRAFT_bd672	CAFOSW_75630_1	Chloroplast	4e-131	6e-30	Yes	1	Y	endomembrane		endomembrane	chloroplast	Secreted	Secreted	Secreted
CAFOSW	Haslea RCC2667	ThapsDRAFT_bd1765	CAFOSW_75630_1	Chloroplast	7e-127	3e-31	Yes	0	Y	endomembrane		endomembrane	chloroplast	Secreted	Secreted	Secreted
CAFOSW	Haslea RCC2667	ThapsDRAFT_1093	CAFOSW_75630_1	Chloroplast	6e-29	2e-28	Yes	0	Y	endomembrane		endomembrane	chloroplast	Secreted	Secreted	Secreted
CAFOSW	Haslea RCC2667	Phatr3_J54251	CAFOSW_75760_1		3e-90	1e-05	Yes	1	N					Secreted	nucl	cyto
CAFOSW	Haslea RCC2667	Phatr3_J44526	CAFOSW_75760_1		3e-83	1e-05	Yes	0	N					Secreted	nucl	cyto
MMETSP1171	Helicotheca tamensis	ThapsDRAFT_233	CAMPEP_0185723230		4e-110	4e-95	Yes	1	N				endomembrane	Secreted	cyto	chlo
MMETSP1171	Helicotheca tamensis	Pt43232	CAMPEP_0185724324		2e-98	5e-33	Yes	0	N					Secreted	cyto	cyto
MMETSP1171	Helicotheca tamensis	Pt32401	CAMPEP_0185724324		3e-98	8e-33	Yes	1	N					Secreted	cyto	cyto
MMETSP1171	Helicotheca tamensis	Pt32401	CAMPEP_0185724324		1e-93	8e-33	Yes	1	N					Secreted	cyto	cyto
MMETSP1171	Helicotheca tamensis	Pt43232	CAMPEP_0185724324		3e-91	5e-33	Yes	0	N					Secreted	cyto	cyto
MMETSP1171	Helicotheca tamensis	Phatr3_J43233	CAMPEP_0185724324		1e-87	7e-30	Yes	0	N					Secreted	cyto	cyto
MMETSP1171	Helicotheca tamensis	ThapsDRAFT_bd1765	CAMPEP_0185724324		2e-74	3e-31	Yes	0	N					Secreted	cyto	cyto
MMETSP1171	Helicotheca tamensis	ThapsDRAFT_bd672	CAMPEP_0185724324		3e-70	6e-30	Yes	0	N					Secreted	cyto	cyto
MMETSP1171	Helicotheca tamensis	Tp_5647	CAMPEP_0185728822	Chloroplast	5e-47	4e-37	Yes	0	Y	Chloroplast		endomembrane	chloroplast	Secreted	Secreted	chlo
MMETSP1171	Helicotheca tamensis	ThapsDRAFT_1093	CAMPEP_0185729462		2e-116	2e-28	Yes	1	N					cyto_nucl	nucl	chlo
MMETSP1171	Helicotheca tamensis	Pt43234	CAMPEP_0185741630		2e-76	1e-37	Yes	0	Y	Chloroplast		*	endomembrane	Secreted	mito	chlo
MMETSP0120	Kryptoperidinium foliaceum	ThapsDRAFT_233	CAMPEP_0176020614		1e-92	4e-95	No	1	N					Secreted	cyto_nucl	chlo
MMETSP0120	Kryptoperidinium foliaceum	Phatr3_J55029	CAMPEP_0176045238		7e-10	1e-14	No	1	N					nucl	mito	cyto
MMETSP0120	Kryptoperidinium foliaceum	Phatr3_J55029	CAMPEP_0176045238		8e-07	1e-14	No	1	N					nucl	mito	cyto
MMETSP0120	Kryptoperidinium foliaceum	Pt32401	CAMPEP_0176062250	Chloroplast	5e-87	8e-33	Yes	0	Y	Chloroplast		endomembrane	chloroplast	Secreted	Secreted	chlo
MMETSP0120	Kryptoperidinium foliaceum	Pt43232	CAMPEP_0176062250	Chloroplast	2e-86	5e-33	Yes	0	Y	Chloroplast		endomembrane	chloroplast	Secreted	Secreted	chlo
MMETSP0120	Kryptoperidinium foliaceum	Phatr3_J43233	CAMPEP_0176062250	Chloroplast	3e-81	7e-30	Yes	1	Y	Chloroplast		endomembrane	chloroplast	Secreted	Secreted	chlo
MMETSP0120	Kryptoperidinium foliaceum	Pt32401	CAMPEP_0176062250	Chloroplast	8e-81	8e-33	Yes	0	Y	Chloroplast		endomembrane	chloroplast	Secreted	Secreted	chlo
MMETSP0120	Kryptoperidinium foliaceum	Pt43232	CAMPEP_0176062250	Chloroplast	1e-78	5e-33	Yes	0	Y	Chloroplast		endomembrane	chloroplast	Secreted	Secreted	chlo
MMETSP0120	Kryptoperidinium foliaceum	Pt43234	CAMPEP_0176062250	Chloroplast	6e-75	1e-37	Yes	0	Y	Chloroplast		endomembrane	chloroplast	Secreted	Secreted	chlo
MMETSP0120	Kryptoperidinium foliaceum	ThapsDRAFT_bd1765	CAMPEP_0176062250	Chloroplast	4e-53	3e-31	Yes	0	Y	Chloroplast		endomembrane	chloroplast	Secreted	Secreted	chlo
MMETSP0120	Kryptoperidinium foliaceum	ThapsDRAFT_bd672	CAMPEP_0176062250	Chloroplast	8e-51	6e-30	Yes	0	Y	Chloroplast		endomembrane	chloroplast	Secreted	Secreted	chlo
MMETSP0120	Kryptoperidinium foliaceum	Tp_5647	CAMPEP_0176062250	Chloroplast	1e-27	4e-37	No	0	Y	Chloroplast		endomembrane	chloroplast	Secreted	Secreted	chlo
MMETSP0120	Kryptoperidinium foliaceum	Phatr3_J35370	CAMPEP_0176099338		3e-06	3e-07	No	0	N			*		cyto_nucl	cyto_mito	cyto_nucl
MMETSP0120	Kryptoperidinium foliaceum	Phatr3_J45443	CAMPEP_0176114846	Mitochondrion	9e-65	4e-62	Yes	1	Y	Chloroplast	Mitochondria	Mitochondria	mitochondrion	mito	mito	chlo
MMETSP0120	Kryptoperidinium foliaceum	Phatr3_J51305	CAMPEP_0176114846	Mitochondrion	4e-64	9e-65	No	0	Y	Chloroplast	Mitochondria	Mitochondria	mitochondrion	mito	mito	chlo
MMETSP0120	Kryptoperidinium foliaceum	ThapsDRAFT_1093	CAMPEP_0176150900		1e-47	2e-28	Yes	1	N			*		mito	Secreted	chlo
MMETSP0121	Kryptoperidinium foliaceum	Pt32401	CAMPEP_0176186604		4e-91	8e-33	Yes	0	N					cyto	mito	mito
MMETSP0121	Kryptoperidinium foliaceum	Phatr3_J43233	CAMPEP_0176186604		3e-87	7e-30	Yes	1	N					cyto	mito	mito
MMETSP0121	Kryptoperidinium foliaceum	Pt43232	CAMPEP_0176186604		3e-87	5e-33	Yes	0	N					cyto	mito	mito
MMETSP0121	Kryptoperidinium foliaceum	Pt32401	CAMPEP_0176186604		5e-82	8e-33	Yes	0	N					cyto	mito	mito
MMETSP0121	Kryptoperidinium foliaceum	Pt43232	CAMPEP_0176186604		2e-79	5e-33	Yes	0	N					cyto	mito	mito
MMETSP0121	Kryptoperidinium foliaceum	Pt43234	CAMPEP_0176186604		4e-72	1e-37	Yes	0	N					cyto	mito	mito
MMETSP0121	Kryptoperidinium foliaceum	ThapsDRAFT_bd672	CAMPEP_0176213016	Chloroplast	3e-134	6e-30	Yes	1	Y	Chloroplast		endomembrane	chloroplast	Secreted	Secreted	chlo
MMETSP0121	Kryptoperidinium foliaceum	ThapsDRAFT_bd1765	CAMPEP_0176213016	Chloroplast	5e-126	3e-31	Yes	0	Y	Chloroplast		endomembrane	chloroplast	Secreted	Secreted	chlo
MMETSP0121	Kryptoperidinium foliaceum	ThapsDRAFT_1093	CAMPEP_0176213016	Chloroplast	2e-31	2e-28	Yes	0	Y	Chloroplast		endomembrane	chloroplast	Secreted	Secreted	chlo
MMETSP0121	Kryptoperidinium foliaceum	Tp_5647	CAMPEP_0176213016	Chloroplast	1e-25	4e-37	No	0	Y	Chloroplast		endomembrane	chloroplast	Secreted	Secreted	chlo
MMETSP0121	Kryptoperidinium foliaceum	Phatr3_J55029	CAMPEP_0176230946	Secreted	2e-06	1e-14	No	1	Y	Chloroplast		endomembrane	endomembrane	Secreted	Secreted	mito
MMETSP0121	Kryptoperidinium foliaceum	Phatr3_J51305	CAMPEP_0176272598		5e-71	9e-65	Yes	1	N					cyto	nucl	cyto
MMETSP0121	Kryptoperidinium foliaceum	Phatr3_J45443	CAMPEP_0176272598		1e-68	4e-62	Yes	0	N					cyto	nucl	cyto
MMETSP1362	Leptocylindrus danicus	ThapsDRAFT_bd672	CAMPEP_0196810652	Chloroplast	3e-126	6e-30	Yes	1	Y	Chloroplast		endomembrane	chloroplast	Secreted	Secreted	chlo
MMETSP1362	Leptocylindrus danicus	ThapsDRAFT_bd1765	CAMPEP_0196810652	Chloroplast	6e-124	3e-31	Yes	0	Y	Chloroplast		endomembrane	chloroplast	Secreted	Secreted	chlo
MMETSP1362	Leptocylindrus danicus	ThapsDRAFT_1093	CAMPEP_0196811598	Chloroplast	2e-52	2e-28	Yes	1	Y	Chloroplast		*	chloroplast	mito	mito	chlo
MMETSP1362	Leptocylindrus danicus	Tp_5647	CAMPEP_0196811598	Chloroplast	8e-49	4e-37	Yes	0	Y	Chloroplast		*	chloroplast	mito	mito	chlo
MMETSP1362	Leptocylindrus danicus	Pt32401	CAMPEP_0196818260		2e-101	8e-33	Yes	1	N		Mitochondria	*	mitochondrion	mito	mito	chlo
MMETSP1362	Leptocylindrus danicus	Pt43232	CAMPEP_0196818260		1e-98	5e-33	Yes	0	N		Mitochondria	*	mitochondrion	mito	mito	chlo
MMETSP1362	Leptocylindrus danicus	Pt32401	CAMPEP_0196818260		1e-94	8e-33	Yes	1	N		Mitochondria	*	mitochondrion	mito	mito	chlo
MMETSP1362	Leptocylindrus danicus	Pt43232	CAMPEP_0196818260		3e-93	5e-33	Yes	0	N		Mitochondria	*	mitochondrion	mito	mito	chlo
MMETSP1362	Leptocylindrus danicus	Phatr3_J43233	CAMPEP_0196818260		7e-91	7e-30	Yes	0	N		Mitochondria	*	mitochondrion	mito	mito	chlo
MMETSP1362	Leptocylindrus danicus	Pt43234	CAMPEP_0196818260		6e-77	1e-37	Yes	0	N		Mitochondria	*	mitochondrion	mito	mito	chlo
MMETSP1362	Leptocylindrus danicus	Phatr3_J55029	CAMPEP_0196818294		4e-23	1e-14	Yes	1	N					cyto_nucl	nucl	cyto
MMETSP1362	Leptocylindrus danicus	Phatr3_J35370	CAMPEP_0196818294		1e-20	3e-07	Yes	0	N					cyto_nucl	nucl	cyto
MMETSP1362	Leptocylindrus danicus	ThapsDRAFT_22391	CAMPEP_0196818294		4e-16	1e-05	Yes	0	N					cyto_nucl	nucl	cyto
MMETSP1362	Leptocylindrus danicus	Phatr3_J44526	CAMPEP_0196818294		9e-13	1e-05	Yes	0	N					cyto_nucl	nucl	cyto
MMETSP1362	Leptocylindrus danicus	Phatr3_J54251	CAMPEP_0196818294		3e-12	1e-05	Yes	0	N					cyto_nucl	nucl	cyto
MMETSP1362	Leptocylindrus danicus	Phatr3_J42574	CAMPEP_0196818294		1e-06	1e-05	Yes	0	N					cyto_nucl	nucl	cyto
MMETSP1362	Leptocylindrus danicus	ThapsDRAFT_233	CAMPEP_0196825682	Secreted	3e-121	4e-95	Yes	1	Y	endomembrane		endomembrane	endomembrane	Secreted	Secreted	vacu
MMETSP0322	Leptocylindrus danicus var. apora	Phatr3_J54251	CAMPEP_0116050862	Secreted	3e-11	1e-05	Yes	1	Y	Chloroplast	Mitochondria	endomembrane	endomembrane	Secreted	Secreted	chlo
MMETSP0322	Leptocylindrus danicus var. apora	Phatr3_J44526	CAMPEP_0116050862	Secreted	7e-10	1e-05	Yes	0	Y	Chloroplast	Mitochondria	endomembrane	endomembrane	Secreted	Secreted	chlo
MMETSP0322	Leptocylindrus danicus var. apora	ThapsDRAFT_22391	CAMPEP_0116050862	Secreted	2e-08	1e-05	Yes	0	Y	Chloroplast	Mitochondria	endomembrane	endomembrane	Secreted	Secreted	chlo
MMETSP0322	Leptocylindrus danicus var. apora	Phatr3_J55029	CAMPEP_0116050862	Secreted	4e-07	1e-14	No	0	Y	Chloroplast	Mitochondria	endomembrane	endomembrane	Secreted	Secreted	chlo
MMETSP0322	Leptocylindrus danicus var. apora	Phatr3_J43233	CAMPEP_0116057548		2e-71	7e-30	Yes	0	N					Secreted	cyto	chlo
MMETSP0322	Leptocylindrus danicus var. apora	ThapsDRAFT_bd1765	CAMPEP_0116057548		4e-58	3e-31	Yes	0	N					Secreted	cyto	chlo
MMETSP0322	Leptocylindrus danicus var. apora	ThapsDRAFT_bd672	CAMPEP_0116057548		4e-56	6e-30	Yes	0	N					Secreted	cyto	chlo
MMETSP0322	Leptocylindrus danicus var. apora	Phatr3_J35370	CAMPEP_0116058464		2e-06	3e-07	No	0	N					Secreted	cyto_nucl	chlo
MMETSP0322	Leptocylindrus danicus var. apora	ThapsDRAFT_233	CAMPEP_0116061968	Endomembrane	2e-115	4e-95	Yes	1	Y	endomembrane		endomembrane	endomembrane	Secreted	cyto	chlo
MMETSP0322	Leptocylindrus danicus var. apora	Tp_5647	CAMPEP_0116062832	Chloroplast	4e-59	4e-37	Yes	1	Y	Chloroplast		endomembrane	chloroplast	Secreted	Secreted	chlo
MMETSP0322	Leptocylindrus danicus var. apora	ThapsDRAFT_1093	CAMPEP_0116062832	Chloroplast	3e-55	2e-28	Yes	0	Y	Chloroplast		endomembrane	chloroplast	Secreted	Secreted	chlo
MMETSP0322	Leptocylindrus danicus var. apora	Tp_5647	CAMPEP_0116062832	Chloroplast	2e-54	4e-37	Yes	1	Y	Chloroplast		endomembrane	chloroplast	Secreted	Secreted	chlo
MMETSP0322	Leptocylindrus danicus var. apora	ThapsDRAFT_1093	CAMPEP_0116062832	Chloroplast	3e-42	2e-28	Yes	0	Y	Chloroplast		endomembrane	chloroplast	Secreted	Secreted	chlo
MMETSP0322	Leptocylindrus danicus var. apora	Pt32401	CAMPEP_0116066846		6e-81	8e-33	Yes	1	N					Secreted	cyto	chlo
MMETSP0322	Leptocylindrus danicus var. apora	Pt43232	CAMPEP_0116066846		1e-79	5e-33	Yes	0	N					Secreted	cyto	chlo
MMETSP0322	Leptocylindrus danicus var. apora	Pt32401	CAMPEP_0116066846		5e-77	8e-33	Yes	1	N					Secreted	cyto	chlo
MMETSP0322	Leptocylindrus danicus var. apora	Pt43232	CAMPEP_0116066846		1e-75	5e-33	Yes	0	N					Secreted	cyto	chlo
MMETSP0322	Leptocylindrus danicus var. apora	Pt43234	CAMPEP_0116066846		1e-58	1e-37	Yes	0	N					Secreted	cyto	chlo
MMETSP0321	Leptocylindrus danicus var. danicus	Phatr3_J55029	CAMPEP_0116012538	Secreted	4e-12	1e-14	No	1	Y	endomembrane		endomembrane	endomembrane	Secreted	Secreted	Secreted
MMETSP0321	Leptocylindrus danicus var. danicus	Phatr3_J55029	CAMPEP_0116012538	Secreted	2e-11	1e-14	No	1	Y	endomembrane		endomembrane	endomembrane	Secreted	Secreted	Secreted
MMETSP0321	Leptocylindrus danicus var. danicus	ThapsDRAFT_22391	CAMPEP_0116012538	Secreted	2e-06	1e-05	Yes	0	Y	endomembrane		endomembrane	endomembrane	Secreted	Secreted	Secreted
MMETSP0321	Leptocylindrus danicus var. danicus	ThapsDRAFT_1093	CAMPEP_0116022640	Chloroplast	2e-45	2e-28	Yes	1	Y	Chloroplast		endomembrane	chloroplast	mito	mito	chlo
MMETSP0321	Leptocylindrus danicus var. danicus	Tp_5647	CAMPEP_0116022640	Chloroplast	2e-42	4e-37	Yes	0	Y	Chloroplast		endomembrane	chloroplast	mito	mito	chlo
MMETSP0321	Leptocylindrus danicus var. danicus	ThapsDRAFT_bd672	CAMPEP_0116027152	Chloroplast	1e-125	6e-30	Yes	1	Y	Chloroplast		endomembrane	chloroplast	Secreted	Secreted	chlo
MMETSP0321	Leptocylindrus danicus var. danicus	ThapsDRAFT_bd1765	CAMPEP_0116027152	Chloroplast	9e-123	3e-31	Yes	0	Y	Chloroplast		endomembrane	chloroplast	Secreted	Secreted	chlo
MMETSP0321	Leptocylindrus danicus var. danicus	Pt32401	CAMPEP_0116028886		3e-102	8e-33	Yes	1	N			Mitochondria	mitochondrion	mito	mito	chlo
MMETSP0321	Leptocylindrus danicus var. danicus	Pt43232	CAMPEP_0116028886		8e-100	5e-33	Yes	0	N			Mitochondria	mitochondrion	mito	mito	chlo
MMETSP0321	Leptocylindrus danicus var. danicus	Pt32401	CAMPEP_0116028886		9e-96	8e-33	Yes	1	N			Mitochondria	mitochondrion	mito	mito	chlo
MMETSP0321	Leptocylindrus danicus var. danicus	Pt43232	CAMPEP_0116028886		2e-94	5e-33	Yes	0	N			Mitochondria	mitochondrion	mito	mito	chlo
MMETSP0321	Leptocylindrus danicus var. danicus	Phatr3_J43233	CAMPEP_0116028886		5e-92	7e-30	Yes	0	N			Mitochondria	mitochondrion	mito	mito	chlo
MMETSP0321	Leptocylindrus danicus var. danicus	Pt43234	CAMPEP_0116028886		2e-77	1e-37	Yes	0	N			Mitochondria	mitochondrion	mito	mito	chlo
MMETSP0321	Leptocylindrus danicus var. danicus	ThapsDRAFT_233	CAMPEP_0116031012	Secreted	5e-115	4e-95	Yes	1	Y	endomembrane		endomembrane	endomembrane	Secreted	Secreted	Secreted
MMETSP0321	Leptocylindrus danicus var. danicus	Phatr3_J35370	CAMPEP_0116040996		6e-06	3e-07	No	0	N					nucl	nucl	nucl
MMETSP1360	Licmophora paradoxa	Phatr3_J42574	CAMPEP_0202446566		9e-49	1e-05	Yes	1	N					Secreted	nucl	chlo
MMETSP1360	Licmophora paradoxa	Phatr3_J42574	CAMPEP_0202446566		3e-14	1e-05	Yes	1	N					Secreted	nucl	chlo
MMETSP1360	Licmophora paradoxa	Phatr3_J42574	CAMPEP_0202446566		3e-07	1e-05	Yes	1	N					Secreted	nucl	chlo
MMETSP1360	Licmophora paradoxa	ThapsDRAFT_1093	CAMPEP_0202447130		1e-64	2e-28	Yes	1	N					cyto	cyto	chlo
MMETSP1360	Licmophora paradoxa	Tp_5647	CAMPEP_0202447130		8e-46	4e-37	Yes	0	N					cyto	cyto	chlo
MMETSP1360	Licmophora paradoxa	ThapsDRAFT_bd672	CAMPEP_0202447130		1e-27	6e-30	No	0	N					cyto	cyto	chlo
MMETSP1360	Licmophora paradoxa	ThapsDRAFT_bd1765	CAMPEP_0202447130		2e-26	3e-31	No	0	N					cyto	cyto	chlo
MMETSP1360	Licmophora paradoxa	Phatr3_J43233	CAMPEP_0202447130		8e-25	7e-30	No	0	N					cyto	cyto	chlo
MMETSP1360	Licmophora paradoxa	Pt32401	CAMPEP_0202447130		2e-24	8e-33	No	0	N					cyto	cyto	chlo
MMETSP1360	Licmophora paradoxa	Pt43232	CAMPEP_0202447130		2e-24	5e-33	No	0	N					cyto	cyto	chlo
MMETSP1360	Licmophora paradoxa	Pt43234	CAMPEP_0202447130		3e-22	1e-37	No	0	N					cyto	cyto	chlo
MMETSP1360	Licmophora paradoxa	Pt43232	CAMPEP_0202447130		1e-21	5e-33	No	0	N					cyto	cyto	chlo
MMETSP1360	Licmophora paradoxa	Pt32401	CAMPEP_0202447130		2e-21	8e-33	No	0	N					cyto	cyto	chlo
MMETSP1360	Licmophora paradoxa	Phatr3_J55029	CAMPEP_0202449468		3e-09	1e-14	No	0	N					nucl	nucl	nucl
MMETSP1360	Licmophora paradoxa	Phatr3_J54251	CAMPEP_0202453430		1e-115	1e-05	Yes	1	N					Secreted	nucl	nucl
MMETSP1360	Licmophora paradoxa	Phatr3_J44526	CAMPEP_0202453430		9e-108	1e-05	Yes	0	N					Secreted	nucl	nucl
MMETSP1360	Licmophora paradoxa	Phatr3_J35370	CAMPEP_0202461052		1e-16	3e-07	Yes	1	N					Secreted	nucl	chlo
MMETSP1360	Licmophora paradoxa	ThapsDRAFT_22391	CAMPEP_0202461052		2e-09	1e-05	Yes	0	N					Secreted	nucl	chlo
MMETSP1360	Licmophora paradoxa	ThapsDRAFT_233	CAMPEP_0202474304	Secreted	8e-116	4e-95	Yes	1	Y	Chloroplast			endomembrane	Secreted	Secreted	chlo
CAGOSW	Minidiscus RCC1721	ThapsDRAFT_22391	CAGOSW_12432_1	Endomembrane	0	1e-05	Yes	1	Y	Chloroplast		endomembrane	endomembrane	mito	mito	chlo
CAGOSW	Minidiscus RCC1721	Phatr3_J35370	CAGOSW_12432_1	Endomembrane	2e-58	3e-07	Yes	0	Y	Chloroplast		endomembrane	endomembrane	mito	mito	chlo
CAGOSW	Minidiscus RCC1721	Tp_5647	CAGOSW_4619_1	Chloroplast	4e-142	4e-37	Yes	1	Y	Chloroplast		endomembrane	chloroplast	Secreted	Secreted	chlo
CAGOSW	Minidiscus RCC1721	ThapsDRAFT_bd672	CAGOSW_87998_1	Chloroplast	2e-155	6e-30	Yes	1	Y	Chloroplast		endomembrane	chloroplast	Secreted	Secreted	chlo
CAGOSW	Minidiscus RCC1721	ThapsDRAFT_bd1765	CAGOSW_87998_1	Chloroplast	4e-150	3e-31	Yes	0	Y	Chloroplast		endomembrane	chloroplast	Secreted	Secreted	chlo
CAGOSW	Minidiscus RCC1721	Phatr3_J43233	CAGOSW_87998_1	Chloroplast	3e-64	7e-30	Yes	0	Y	Chloroplast		endomembrane	chloroplast	Secreted	Secreted	chlo
CAGOSW	Minidiscus RCC1721	Pt32401	CAGOSW_87998_1	Chloroplast	5e-60	8e-33	Yes	0	Y	Chloroplast		endomembrane	chloroplast	Secreted	Secreted	chlo
CAGOSW	Minidiscus RCC1721	Pt43232	CAGOSW_87998_1	Chloroplast	4e-59	5e-33	Yes	0	Y	Chloroplast		endomembrane	chloroplast	Secreted	Secreted	chlo
CAGOSW	Minidiscus RCC1721	Pt43234	CAGOSW_87998_1	Chloroplast	2e-58	1e-37	Yes	0	Y	Chloroplast		endomembrane	chloroplast	Secreted	Secreted	chlo
CAGOSW	Minidiscus RCC1721	Pt32401	CAGOSW_87998_1	Chloroplast	7e-58	8e-33	Yes	0	Y	Chloroplast		endomembrane	chloroplast	Secreted	Secreted	chlo
CAGOSW	Minidiscus RCC1721	Pt43232	CAGOSW_87998_1	Chloroplast	3e-55	5e-33	Yes	0	Y	Chloroplast		endomembrane	chloroplast	Secreted	Secreted	chlo
CAGOSW	Minidiscus RCC1721	ThapsDRAFT_bd672	CAGOSW_87998_1	Chloroplast	5e-28	6e-30	No	1	Y	Chloroplast		endomembrane	chloroplast	Secreted	Secreted	chlo
CAGOSW	Minidiscus RCC1721	ThapsDRAFT_bd1765	CAGOSW_87998_1	Chloroplast	1e-15	3e-31	No	0	Y	Chloroplast		endomembrane	chloroplast	Secreted	Secreted	chlo
CAGOSW	Minidiscus RCC1721	Pt43234	CAGOSW_87998_1	Chloroplast	4e-06	1e-37	No	0	Y	Chloroplast		endomembrane	chloroplast	Secreted	Secreted	chlo
CAGOSW	Minidiscus RCC1721	ThapsDRAFT_233	CAGOSW_88000_1	Secreted	2e-139	4e-95	Yes	1	Y	Chloroplast		endomembrane	endomembrane	Secreted	Secreted	Secreted
CAGOSW	Minidiscus RCC1721	ThapsDRAFT_1093	CAGOSW_9424_1	Secreted	3e-174	2e-28	Yes	1	N			endomembrane		Secreted	Secreted	Secreted
MMETSP1070	Minutocellus polymorphus	ThapsDRAFT_233	CAMPEP_0181025766		2e-99	4e-95	Yes	1	N					Secreted	cyto	chlo
MMETSP1070	Minutocellus polymorphus	ThapsDRAFT_22391	CAMPEP_0181025870		4e-58	1e-05	Yes	1	N					cyto_nucl	cysk	nucl
MMETSP1070	Minutocellus polymorphus	Phatr3_J55029	CAMPEP_0181028834		7e-14	1e-14	No	1	N					cyto	cyto	cyto
MMETSP1070	Minutocellus polymorphus	Phatr3_J44526	CAMPEP_0181033608		7e-13	1e-05	Yes	0	N			Mitochondria		nucl	mito	chlo
MMETSP1070	Minutocellus polymorphus	Phatr3_J42574	CAMPEP_0181034296		3e-08	1e-05	Yes	0	N			Mitochondria		mito	mito	chlo
MMETSP1070	Minutocellus polymorphus	Phatr3_J35370	CAMPEP_0181036094	Secreted	5e-66	3e-07	Yes	1	Y	endomembrane		endomembrane	endomembrane	Secreted	Secreted	nucl
MMETSP1070	Minutocellus polymorphus	Phatr3_J54251	CAMPEP_0181036094	Secreted	5e-12	1e-05	Yes	0	Y	endomembrane		endomembrane	endomembrane	Secreted	Secreted	nucl
MMETSP1070	Minutocellus polymorphus	Phatr3_J43233	CAMPEP_0181036654	Chloroplast	3e-97	7e-30	Yes	0	Y	Chloroplast		endomembrane	chloroplast	Secreted	cyto	chlo
MMETSP1070	Minutocellus polymorphus	Pt43234	CAMPEP_0181036684		4e-81	1e-37	Yes	0	N					cyto	cyto	cyto
MMETSP1070	Minutocellus polymorphus	Tp_5647	CAMPEP_0181038786		7e-115	4e-37	Yes	1	N			Mitochondria	endomembrane	mito	Secreted	chlo
MMETSP1070	Minutocellus polymorphus	ThapsDRAFT_bd672	CAMPEP_0181043086	Chloroplast	2e-141	6e-30	Yes	1	Y	Chloroplast		*	chloroplast	Secreted	Secreted	chlo
MMETSP1070	Minutocellus polymorphus	ThapsDRAFT_bd1765	CAMPEP_0181043086	Chloroplast	2e-136	3e-31	Yes	0	Y	Chloroplast		*	chloroplast	Secreted	Secreted	chlo
MMETSP1070	Minutocellus polymorphus	Pt32401	CAMPEP_0181053544		0	8e-33	Yes	0	N					mito	cyto	cyto
MMETSP1070	Minutocellus polymorphus	Pt43232	CAMPEP_0181053544		0	5e-33	Yes	1	N					mito	cyto	cyto
MMETSP1070	Minutocellus polymorphus	Pt32401	CAMPEP_0181053544		1e-94	8e-33	Yes	0	N					mito	cyto	cyto
MMETSP1070	Minutocellus polymorphus	Pt43232	CAMPEP_0181053544		2e-93	5e-33	Yes	1	N					mito	cyto	cyto
MMETSP1070	Minutocellus polymorphus	ThapsDRAFT_1093	CAMPEP_0181075526	Chloroplast	2e-82	2e-28	Yes	1	Y	Chloroplast		endomembrane	chloroplast	Secreted	Secreted	chlo
MMETSP1322	Minutocellus polymorphus	ThapsDRAFT_233	CAMPEP_0185803574		4e-117	4e-95	Yes	1	N				endomembrane	cyto	Secreted	cyto
MMETSP1322	Minutocellus polymorphus	ThapsDRAFT_bd1765	CAMPEP_0185811348		2e-124	3e-31	Yes	1	N					Secreted	cyto	cyto
MMETSP1322	Minutocellus polymorphus	ThapsDRAFT_bd672	CAMPEP_0185811348		6e-120	6e-30	Yes	0	N					Secreted	cyto	cyto
MMETSP1322	Minutocellus polymorphus	ThapsDRAFT_1093	CAMPEP_0185812080	Secreted	2e-85	2e-28	Yes	1	Y	Chloroplast		endomembrane	endomembrane	Secreted	Secreted	chlo
MMETSP1322	Minutocellus polymorphus	Tp_5647	CAMPEP_0185812080	Secreted	1e-40	4e-37	Yes	0	Y	Chloroplast		endomembrane	endomembrane	Secreted	Secreted	chlo
MMETSP1322	Minutocellus polymorphus	Phatr3_J35370	CAMPEP_0185822082	Secreted	1e-67	3e-07	Yes	1	Y	Chloroplast		endomembrane	endomembrane	Secreted	E.R.	Secreted
MMETSP1322	Minutocellus polymorphus	ThapsDRAFT_22391	CAMPEP_0185822082	Secreted	1e-58	1e-05	Yes	0	Y	Chloroplast		endomembrane	endomembrane	Secreted	E.R.	Secreted
MMETSP1322	Minutocellus polymorphus	Pt32401	CAMPEP_0185825630	Chloroplast	0	8e-33	Yes	1	Y	Chloroplast		endomembrane	chloroplast	Secreted	cyto	chlo
MMETSP1322	Minutocellus polymorphus	Pt43232	CAMPEP_0185825630	Chloroplast	0	5e-33	Yes	0	Y	Chloroplast		endomembrane	chloroplast	Secreted	cyto	chlo
MMETSP1322	Minutocellus polymorphus	Phatr3_J43233	CAMPEP_0185825630	Chloroplast	3e-99	7e-30	Yes	0	Y	Chloroplast		endomembrane	chloroplast	Secreted	cyto	chlo
MMETSP1322	Minutocellus polymorphus	Pt32401	CAMPEP_0185825630	Chloroplast	3e-86	8e-33	Yes	1	Y	Chloroplast		endomembrane	chloroplast	Secreted	cyto	chlo
MMETSP1322	Minutocellus polymorphus	Phatr3_J43233	CAMPEP_0185825630	Chloroplast	7e-83	7e-30	Yes	0	Y	Chloroplast		endomembrane	chloroplast	Secreted	cyto	chlo
MMETSP1322	Minutocellus polymorphus	Pt43234	CAMPEP_0185825630	Chloroplast	2e-82	1e-37	Yes	0	Y	Chloroplast		endomembrane	chloroplast	Secreted	cyto	chlo
MMETSP1322	Minutocellus polymorphus	Pt43234	CAMPEP_0185825630	Chloroplast	1e-72	1e-37	Yes	0	Y	Chloroplast		endomembrane	chloroplast	Secreted	cyto	chlo
MMETSP1322	Minutocellus polymorphus	Phatr3_J42574	CAMPEP_0185826996	Secreted	9e-07	1e-05	Yes	0	Y	endomembrane		endomembrane	endomembrane	Secreted	Secreted	chlo
MMETSP1322	Minutocellus polymorphus	Phatr3_J44526	CAMPEP_0185828896		3e-15	1e-05	Yes	0	N					cyto	cyto	cyto
MMETSP1322	Minutocellus polymorphus	Phatr3_J55029	CAMPEP_0185828896		3e-13	1e-14	No	0	N					cyto	cyto	cyto
MMETSP1322	Minutocellus polymorphus	Phatr3_J54251	CAMPEP_0185828896		3e-11	1e-05	Yes	0	N					cyto	cyto	cyto
MMETSP1322	Minutocellus polymorphus	Phatr3_J55029	CAMPEP_0185828896		9e-11	1e-14	No	0	N					cyto	cyto	cyto
MMETSP1434	Minutocellus polymorphus	ThapsDRAFT_bd1765	CAMPEP_0197717072		1e-122	3e-31	Yes	1	N					Secreted	cyto	cyto
MMETSP1434	Minutocellus polymorphus	ThapsDRAFT_bd672	CAMPEP_0197717072		1e-118	6e-30	Yes	0	N					Secreted	cyto	cyto
MMETSP1434	Minutocellus polymorphus	Tp_5647	CAMPEP_0197717072		2e-31	4e-37	No	0	N					Secreted	cyto	cyto
MMETSP1434	Minutocellus polymorphus	Phatr3_J35370	CAMPEP_0197723110		4e-32	3e-07	Yes	1	N					cyto	nucl	mito
MMETSP1434	Minutocellus polymorphus	ThapsDRAFT_22391	CAMPEP_0197723110		1e-31	1e-05	Yes	0	N					cyto	nucl	mito
MMETSP1434	Minutocellus polymorphus	Phatr3_J55029	CAMPEP_0197723110		8e-09	1e-14	No	0	N					cyto	nucl	mito
MMETSP1434	Minutocellus polymorphus	Phatr3_J42574	CAMPEP_0197723110		8e-07	1e-05	Yes	0	N					cyto	nucl	mito
MMETSP1434	Minutocellus polymorphus	ThapsDRAFT_1093	CAMPEP_0197727038		9e-31	2e-28	Yes	0	N				endomembrane	Secreted	nucl	nucl
MMETSP1434	Minutocellus polymorphus	ThapsDRAFT_233	CAMPEP_0197733608	Secreted	4e-118	4e-95	Yes	1	N				endomembrane	Secreted	Secreted	cyto
MMETSP1434	Minutocellus polymorphus	Pt43232	CAMPEP_0197734294		2e-95	5e-33	Yes	0	N					Secreted	cyto	cyto
MMETSP1434	Minutocellus polymorphus	Pt32401	CAMPEP_0197734294		2e-94	8e-33	Yes	1	N					Secreted	cyto	cyto
MMETSP1434	Minutocellus polymorphus	Pt32401	CAMPEP_0197734294		7e-92	8e-33	Yes	1	N					Secreted	cyto	cyto
MMETSP1434	Minutocellus polymorphus	Pt43232	CAMPEP_0197734294		3e-90	5e-33	Yes	0	N					Secreted	cyto	cyto
MMETSP1434	Minutocellus polymorphus	Phatr3_J43233	CAMPEP_0197734294		9e-90	7e-30	Yes	0	N					Secreted	cyto	cyto
MMETSP1434	Minutocellus polymorphus	Pt43234	CAMPEP_0197734294		2e-76	1e-37	Yes	0	N					Secreted	cyto	cyto
MMETSP1434	Minutocellus polymorphus	Pt32401	CAMPEP_0197734294		4e-16	8e-33	No	1	N					Secreted	cyto	cyto
MMETSP1434	Minutocellus polymorphus	Phatr3_J43233	CAMPEP_0197734294		9e-16	7e-30	No	0	N					Secreted	cyto	cyto
MMETSP1434	Minutocellus polymorphus	Pt43234	CAMPEP_0197734294		9e-16	1e-37	No	0	N					Secreted	cyto	cyto
MMETSP1434	Minutocellus polymorphus	Pt43232	CAMPEP_0197734294		4e-15	5e-33	No	0	N					Secreted	cyto	cyto
MMETSP1434	Minutocellus polymorphus	Pt43232	CAMPEP_0197734294		6e-15	5e-33	No	0	N					Secreted	cyto	cyto
MMETSP1434	Minutocellus polymorphus	Pt32401	CAMPEP_0197734294		7e-15	8e-33	No	1	N					Secreted	cyto	cyto
CADOSW	Navicula RCC3092	Phatr3_J54251	CADOSW_11584_1	Secreted	6e-10	1e-05	Yes	0	Y	endomembrane		endomembrane	endomembrane	Secreted	Secreted	Secreted
CADOSW	Navicula RCC3092	Phatr3_J44526	CADOSW_11584_1	Secreted	9e-06	1e-05	Yes	0	Y	endomembrane		endomembrane	endomembrane	Secreted	Secreted	Secreted
CADOSW	Navicula RCC3092	Tp_5647	CADOSW_29158_1	Chloroplast	4e-102	4e-37	Yes	1	Y	Chloroplast		endomembrane	chloroplast	Secreted	Secreted	chlo
CADOSW	Navicula RCC3092	ThapsDRAFT_1093	CADOSW_29158_1	Chloroplast	6e-39	2e-28	Yes	0	Y	Chloroplast		endomembrane	chloroplast	Secreted	Secreted	chlo
CADOSW	Navicula RCC3092	Phatr3_J55029	CADOSW_29851_1	Secreted	1e-50	1e-14	Yes	1	Y	Chloroplast		endomembrane	endomembrane	Secreted	Secreted	chlo
CADOSW	Navicula RCC3092	Pt32401	CADOSW_4469_1	Chloroplast	0	8e-33	Yes	1	Y	Chloroplast		endomembrane	chloroplast	Secreted	Secreted	chlo
CADOSW	Navicula RCC3092	Pt43232	CADOSW_4469_1	Chloroplast	0	5e-33	Yes	0	Y	Chloroplast		endomembrane	chloroplast	Secreted	Secreted	chlo
CADOSW	Navicula RCC3092	Pt32401	CADOSW_4469_1	Chloroplast	7e-96	8e-33	Yes	1	Y	Chloroplast		endomembrane	chloroplast	Secreted	Secreted	chlo
CADOSW	Navicula RCC3092	Pt32401	CADOSW_4469_1	Chloroplast	6e-94	8e-33	Yes	1	Y	Chloroplast		endomembrane	chloroplast	Secreted	Secreted	chlo
CADOSW	Navicula RCC3092	Pt43234	CADOSW_4469_1	Chloroplast	3e-77	1e-37	Yes	0	Y	Chloroplast		endomembrane	chloroplast	Secreted	Secreted	chlo
CADOSW	Navicula RCC3092	Pt43234	CADOSW_4469_1	Chloroplast	2e-76	1e-37	Yes	0	Y	Chloroplast		endomembrane	chloroplast	Secreted	Secreted	chlo
CADOSW	Navicula RCC3092	ThapsDRAFT_bd1765	CADOSW_4469_1	Chloroplast	1e-70	3e-31	Yes	0	Y	Chloroplast		endomembrane	chloroplast	Secreted	Secreted	chlo
CADOSW	Navicula RCC3092	ThapsDRAFT_bd672	CADOSW_4469_1	Chloroplast	9e-70	6e-30	Yes	0	Y	Chloroplast		endomembrane	chloroplast	Secreted	Secreted	chlo
CADOSW	Navicula RCC3092	ThapsDRAFT_bd1765	CADOSW_4469_1	Chloroplast	1e-69	3e-31	Yes	0	Y	Chloroplast		endomembrane	chloroplast	Secreted	Secreted	chlo
CADOSW	Navicula RCC3092	ThapsDRAFT_bd672	CADOSW_4469_1	Chloroplast	8e-68	6e-30	Yes	0	Y	Chloroplast		endomembrane	chloroplast	Secreted	Secreted	chlo
CADOSW	Navicula RCC3092	Phatr3_J35370	CADOSW_51310_1	Endomembrane	2e-151	3e-07	Yes	1	Y	endomembrane		endomembrane	endomembrane	mito	mito	chlo
CADOSW	Navicula RCC3092	ThapsDRAFT_22391	CADOSW_51310_1	Endomembrane	9e-66	1e-05	Yes	0	Y	endomembrane		endomembrane	endomembrane	mito	mito	chlo
CADOSW	Navicula RCC3092	Phatr3_J51305	CADOSW_60299_1	Endomembrane	2e-93	9e-65	Yes	1	Y	Chloroplast		endomembrane	endomembrane	Secreted	mito	chlo
CADOSW	Navicula RCC3092	Phatr3_J45443	CADOSW_60299_1	Endomembrane	2e-92	4e-62	Yes	0	Y	Chloroplast		endomembrane	endomembrane	Secreted	mito	chlo
CADOSW	Navicula RCC3092	Phatr3_J43233	CADOSW_88519_1	Chloroplast	2e-89	7e-30	Yes	0	Y	Chloroplast		endomembrane	chloroplast	Secreted	Secreted	chlo
CADOSW	Navicula RCC3092	Phatr3_J43233	CADOSW_88519_1	Chloroplast	4e-77	7e-30	Yes	0	Y	Chloroplast		endomembrane	chloroplast	Secreted	Secreted	chlo
CADOSW	Navicula RCC3092	ThapsDRAFT_233	CADOSW_88926_1		5e-120	4e-95	Yes	1	N					cyto_nucl	cyto	Secreted
MMETSP0745	Nitzschia punctata	Pt32401	CAMPEP_0178779262		9e-64	8e-33	Yes	0	N					mito	cyto	chlo
MMETSP0745	Nitzschia punctata	Pt43232	CAMPEP_0178779262		6e-63	5e-33	Yes	0	N					mito	cyto	chlo
MMETSP0745	Nitzschia punctata	Phatr3_J43233	CAMPEP_0178779262		4e-58	7e-30	Yes	1	N					mito	cyto	chlo
MMETSP0745	Nitzschia punctata	Pt32401	CAMPEP_0178779262		2e-57	8e-33	Yes	0	N					mito	cyto	chlo
MMETSP0745	Nitzschia punctata	Pt43232	CAMPEP_0178779262		3e-56	5e-33	Yes	0	N					mito	cyto	chlo
MMETSP0745	Nitzschia punctata	Pt43234	CAMPEP_0178779262		4e-49	1e-37	Yes	0	N					mito	cyto	chlo
MMETSP0745	Nitzschia punctata	ThapsDRAFT_bd672	CAMPEP_0178779262		4e-39	6e-30	Yes	0	N					mito	cyto	chlo
MMETSP0745	Nitzschia punctata	ThapsDRAFT_bd1765	CAMPEP_0178779262		3e-38	3e-31	Yes	0	N					mito	cyto	chlo
MMETSP0745	Nitzschia punctata	Tp_5647	CAMPEP_0178779262		4e-19	4e-37	No	0	N					mito	cyto	chlo
MMETSP0745	Nitzschia punctata	ThapsDRAFT_1093	CAMPEP_0178779262		1e-15	2e-28	No	0	N					mito	cyto	chlo
MMETSP0745	Nitzschia punctata	Phatr3_J35370	CAMPEP_0178784276	Secreted	5e-62	3e-07	Yes	1	N				endomembrane	Secreted	Secreted	nucl
MMETSP0745	Nitzschia punctata	ThapsDRAFT_22391	CAMPEP_0178784276	Secreted	4e-53	1e-05	Yes	0	N				endomembrane	Secreted	Secreted	nucl
MMETSP0745	Nitzschia punctata	Phatr3_J55029	CAMPEP_0178786918		5e-39	1e-14	Yes	1	N					cyto	cyto_nucl	cyto
MMETSP0745	Nitzschia punctata	Phatr3_J54251	CAMPEP_0178797858	Secreted	2e-158	1e-05	Yes	1	Y	endomembrane		endomembrane	endomembrane	Secreted	Secreted	Secreted
MMETSP0745	Nitzschia punctata	Phatr3_J44526	CAMPEP_0178797858	Secreted	3e-153	1e-05	Yes	0	Y	endomembrane		endomembrane	endomembrane	Secreted	Secreted	Secreted
MMETSP0745	Nitzschia punctata	Phatr3_J42574	CAMPEP_0178805578		9e-61	1e-05	Yes	1	N			*		Secreted	cyto	nucl
MMETSP0745	Nitzschia punctata	Phatr3_J42574	CAMPEP_0178805578		4e-39	1e-05	Yes	1	N			*		Secreted	cyto	nucl
MMETSP0745	Nitzschia punctata	Phatr3_J42574	CAMPEP_0178805578		2e-15	1e-05	Yes	1	N			*		Secreted	cyto	nucl
MMETSP0746	Nitzschia punctata	Pt32401	CAMPEP_0178816150		1e-63	8e-33	Yes	0	N					mito	cyto	chlo
MMETSP0746	Nitzschia punctata	Pt43232	CAMPEP_0178816150		7e-63	5e-33	Yes	0	N					mito	cyto	chlo
MMETSP0746	Nitzschia punctata	Phatr3_J43233	CAMPEP_0178816150		5e-58	7e-30	Yes	1	N					mito	cyto	chlo
MMETSP0746	Nitzschia punctata	Pt32401	CAMPEP_0178816150		2e-57	8e-33	Yes	0	N					mito	cyto	chlo
MMETSP0746	Nitzschia punctata	Pt43232	CAMPEP_0178816150		3e-56	5e-33	Yes	0	N					mito	cyto	chlo
MMETSP0746	Nitzschia punctata	Pt43234	CAMPEP_0178816150		4e-49	1e-37	Yes	0	N					mito	cyto	chlo
MMETSP0746	Nitzschia punctata	ThapsDRAFT_bd672	CAMPEP_0178816150		5e-39	6e-30	Yes	0	N					mito	cyto	chlo
MMETSP0746	Nitzschia punctata	ThapsDRAFT_bd1765	CAMPEP_0178816150		3e-38	3e-31	Yes	0	N					mito	cyto	chlo
MMETSP0746	Nitzschia punctata	Tp_5647	CAMPEP_0178816150		5e-19	4e-37	No	0	N					mito	cyto	chlo
MMETSP0746	Nitzschia punctata	ThapsDRAFT_1093	CAMPEP_0178816150		1e-15	2e-28	No	0	N					mito	cyto	chlo
MMETSP0746	Nitzschia punctata	Phatr3_J35370	CAMPEP_0178817438		2e-62	3e-07	Yes	1	N					nucl	nucl	nucl
MMETSP0746	Nitzschia punctata	ThapsDRAFT_22391	CAMPEP_0178817438		4e-53	1e-05	Yes	0	N					nucl	nucl	nucl
MMETSP0746	Nitzschia punctata	Phatr3_J55029	CAMPEP_0178830968	Secreted	1e-26	1e-14	Yes	1	N					Secreted	Secreted	cyto
MMETSP0746	Nitzschia punctata	Phatr3_J54251	CAMPEP_0178832914		1e-161	1e-05	Yes	1	N					cyto	mito	nucl
MMETSP0746	Nitzschia punctata	Phatr3_J44526	CAMPEP_0178832914		9e-154	1e-05	Yes	0	N					cyto	mito	nucl
MMETSP0746	Nitzschia punctata	Phatr3_J42574	CAMPEP_0178856034	Secreted	1e-79	1e-05	Yes	1	Y	endomembrane		endomembrane	endomembrane	Secreted	Secreted	Secreted
MMETSP0746	Nitzschia punctata	Phatr3_J42574	CAMPEP_0178856034	Secreted	5e-39	1e-05	Yes	1	Y	endomembrane		endomembrane	endomembrane	Secreted	Secreted	Secreted
MMETSP0746	Nitzschia punctata	Phatr3_J42574	CAMPEP_0178856034	Secreted	5e-15	1e-05	Yes	1	Y	endomembrane		endomembrane	endomembrane	Secreted	Secreted	Secreted
MMETSP0747	Nitzschia punctata	Phatr3_J54251	CAMPEP_0178858740	Secreted	2e-158	1e-05	Yes	1	Y	endomembrane		endomembrane	endomembrane	Secreted	Secreted	Secreted
MMETSP0747	Nitzschia punctata	Phatr3_J44526	CAMPEP_0178858740	Secreted	3e-153	1e-05	Yes	0	Y	endomembrane		endomembrane	endomembrane	Secreted	Secreted	Secreted
MMETSP0747	Nitzschia punctata	Phatr3_J51305	CAMPEP_0178861074		1e-08	9e-65	No	1	N			Mitochondria		nucl	mito	chlo
MMETSP0747	Nitzschia punctata	Phatr3_J45443	CAMPEP_0178861074		3e-07	4e-62	No	0	N			Mitochondria		nucl	mito	chlo
MMETSP0747	Nitzschia punctata	Phatr3_J42574	CAMPEP_0178867940	Secreted	1e-79	1e-05	Yes	1	Y	endomembrane		endomembrane	endomembrane	Secreted	Secreted	Secreted
MMETSP0747	Nitzschia punctata	Phatr3_J42574	CAMPEP_0178867940	Secreted	5e-39	1e-05	Yes	1	Y	endomembrane		endomembrane	endomembrane	Secreted	Secreted	Secreted
MMETSP0747	Nitzschia punctata	Phatr3_J42574	CAMPEP_0178867940	Secreted	2e-15	1e-05	Yes	1	Y	endomembrane		endomembrane	endomembrane	Secreted	Secreted	Secreted
MMETSP0747	Nitzschia punctata	Phatr3_J35370	CAMPEP_0178870166		1e-62	3e-07	Yes	1	N					nucl	nucl	nucl
MMETSP0747	Nitzschia punctata	ThapsDRAFT_22391	CAMPEP_0178870166		3e-53	1e-05	Yes	0	N					nucl	nucl	nucl
MMETSP0747	Nitzschia punctata	Phatr3_J55029	CAMPEP_0178872054	Secreted	1e-52	1e-14	Yes	1	Y	endomembrane		endomembrane	endomembrane	Secreted	Secreted	cyto
MMETSP0747	Nitzschia punctata	Pt32401	CAMPEP_0178872336		3e-88	8e-33	Yes	0	N					cyto	cyto	chlo
MMETSP0747	Nitzschia punctata	Pt43232	CAMPEP_0178872336		4e-87	5e-33	Yes	0	N					cyto	cyto	chlo
MMETSP0747	Nitzschia punctata	Phatr3_J43233	CAMPEP_0178872336		8e-83	7e-30	Yes	1	N					cyto	cyto	chlo
MMETSP0747	Nitzschia punctata	Pt32401	CAMPEP_0178872336		5e-82	8e-33	Yes	0	N					cyto	cyto	chlo
MMETSP0747	Nitzschia punctata	Pt43232	CAMPEP_0178872336		7e-80	5e-33	Yes	0	N					cyto	cyto	chlo
MMETSP0747	Nitzschia punctata	Pt43234	CAMPEP_0178872336		2e-69	1e-37	Yes	0	N					cyto	cyto	chlo
MMETSP0747	Nitzschia punctata	ThapsDRAFT_bd672	CAMPEP_0178872336		6e-53	6e-30	Yes	0	N					cyto	cyto	chlo
MMETSP0747	Nitzschia punctata	ThapsDRAFT_bd1765	CAMPEP_0178872336		3e-52	3e-31	Yes	0	N					cyto	cyto	chlo
MMETSP0747	Nitzschia punctata	ThapsDRAFT_1093	CAMPEP_0178872336		6e-26	2e-28	No	0	N					cyto	cyto	chlo
MMETSP0747	Nitzschia punctata	Tp_5647	CAMPEP_0178872336		5e-25	4e-37	No	0	N					cyto	cyto	chlo
MMETSP0014	Nitzschia sp.	ThapsDRAFT_233	CAMPEP_0113451712	Secreted	3e-119	4e-95	Yes	1	N					Secreted	Secreted	Secreted
MMETSP0014	Nitzschia sp.	ThapsDRAFT_bd672	CAMPEP_0113459232	Secreted	3e-133	6e-30	Yes	1	Y	endomembrane		endomembrane	endomembrane	Secreted	Secreted	Secreted
MMETSP0014	Nitzschia sp.	ThapsDRAFT_bd1765	CAMPEP_0113459232	Secreted	5e-127	3e-31	Yes	0	Y	endomembrane		endomembrane	endomembrane	Secreted	Secreted	Secreted
MMETSP0014	Nitzschia sp.	ThapsDRAFT_1093	CAMPEP_0113459232	Secreted	6e-29	2e-28	Yes	0	Y	endomembrane		endomembrane	endomembrane	Secreted	Secreted	Secreted
MMETSP0014	Nitzschia sp.	Tp_5647	CAMPEP_0113459232	Secreted	7e-27	4e-37	No	0	Y	endomembrane		endomembrane	endomembrane	Secreted	Secreted	Secreted
MMETSP0014	Nitzschia sp.	Phatr3_J54251	CAMPEP_0113481950	Secreted	4e-151	1e-05	Yes	1	Y	Chloroplast		endomembrane	endomembrane	Secreted	Secreted	cyto
MMETSP0014	Nitzschia sp.	Phatr3_J44526	CAMPEP_0113481950	Secreted	1e-143	1e-05	Yes	0	Y	Chloroplast		endomembrane	endomembrane	Secreted	Secreted	cyto
MMETSP0014	Nitzschia sp.	Pt43232	CAMPEP_0113482332	Chloroplast	2e-88	5e-33	Yes	0	Y	Chloroplast		endomembrane	chloroplast	Secreted	Secreted	chlo
MMETSP0014	Nitzschia sp.	Pt32401	CAMPEP_0113482332	Chloroplast	3e-88	8e-33	Yes	1	Y	Chloroplast		endomembrane	chloroplast	Secreted	Secreted	chlo
MMETSP0014	Nitzschia sp.	Pt32401	CAMPEP_0113482332	Chloroplast	6e-86	8e-33	Yes	1	Y	Chloroplast		endomembrane	chloroplast	Secreted	Secreted	chlo
MMETSP0014	Nitzschia sp.	Pt43232	CAMPEP_0113482332	Chloroplast	1e-83	5e-33	Yes	0	Y	Chloroplast		endomembrane	chloroplast	Secreted	Secreted	chlo
MMETSP0014	Nitzschia sp.	Phatr3_J43233	CAMPEP_0113482332	Chloroplast	1e-81	7e-30	Yes	0	Y	Chloroplast		endomembrane	chloroplast	Secreted	Secreted	chlo
MMETSP0014	Nitzschia sp.	Pt43234	CAMPEP_0113482332	Chloroplast	4e-70	1e-37	Yes	0	Y	Chloroplast		endomembrane	chloroplast	Secreted	Secreted	chlo
MMETSP0014	Nitzschia sp.	Phatr3_J55029	CAMPEP_0113488638		3e-11	1e-14	No	0	N					cyto	nucl	nucl
MMETSP0014	Nitzschia sp.	Phatr3_J35370	CAMPEP_0113499684		6e-81	3e-07	Yes	1	N					cyto_nucl	nucl	nucl
MMETSP0014	Nitzschia sp.	ThapsDRAFT_22391	CAMPEP_0113499684		6e-53	1e-05	Yes	0	N					cyto_nucl	nucl	nucl
MMETSP0014	Nitzschia sp.	Phatr3_J42574	CAMPEP_0113510632	Secreted	1e-81	1e-05	Yes	1	N			*		Secreted	Secreted	nucl
MMETSP0014	Nitzschia sp.	Phatr3_J42574	CAMPEP_0113510632	Secreted	3e-63	1e-05	Yes	1	N			*		Secreted	Secreted	nucl
MMETSP0015	Odontella	ThapsDRAFT_22391	CAMPEP_0113543238		2e-43	1e-05	Yes	0	N					cyto	nucl	nucl
MMETSP0015	Odontella	Phatr3_J55029	CAMPEP_0113549160	Secreted	7e-17	1e-14	Yes	1	Y	endomembrane		endomembrane	endomembrane	Secreted	Secreted	chlo
MMETSP0015	Odontella	Pt43232	CAMPEP_0113552382	Secreted	4e-84	5e-33	Yes	0	Y	Chloroplast		endomembrane	endomembrane	Secreted	Secreted	chlo
MMETSP0015	Odontella	Pt32401	CAMPEP_0113552382	Secreted	1e-83	8e-33	Yes	1	Y	Chloroplast		endomembrane	endomembrane	Secreted	Secreted	chlo
MMETSP0015	Odontella	Pt32401	CAMPEP_0113552382	Secreted	6e-78	8e-33	Yes	1	Y	Chloroplast		endomembrane	endomembrane	Secreted	Secreted	chlo
MMETSP0015	Odontella	Phatr3_J43233	CAMPEP_0113552382	Secreted	8e-78	7e-30	Yes	0	Y	Chloroplast		endomembrane	endomembrane	Secreted	Secreted	chlo
MMETSP0015	Odontella	Pt43232	CAMPEP_0113552382	Secreted	9e-77	5e-33	Yes	0	Y	Chloroplast		endomembrane	endomembrane	Secreted	Secreted	chlo
MMETSP0015	Odontella	Pt43234	CAMPEP_0113552382	Secreted	2e-71	1e-37	Yes	0	Y	Chloroplast		endomembrane	endomembrane	Secreted	Secreted	chlo
MMETSP0015	Odontella	ThapsDRAFT_233	CAMPEP_0113555928		6e-116	4e-95	Yes	1	N				endomembrane	Secreted	nucl	nucl
MMETSP0015	Odontella	ThapsDRAFT_bd1765	CAMPEP_0113559078		1e-131	3e-31	Yes	1	N					Secreted	cyto	cyto
MMETSP0015	Odontella	ThapsDRAFT_bd672	CAMPEP_0113559078		4e-131	6e-30	Yes	0	N					Secreted	cyto	cyto
MMETSP0015	Odontella	Tp_5647	CAMPEP_0113559928	Chloroplast	1e-93	4e-37	Yes	1	Y	Chloroplast		endomembrane	chloroplast	mito	Secreted	chlo
MMETSP0015	Odontella	Phatr3_J44526	CAMPEP_0113564334	Secreted	3e-06	1e-05	Yes	0	Y	endomembrane		endomembrane	endomembrane	Secreted	Secreted	Secreted
MMETSP0015	Odontella	Phatr3_J35370	CAMPEP_0113573424		3e-47	3e-07	Yes	1	N					cyto	nucl	cyto
MMETSP0015	Odontella	ThapsDRAFT_1093	CAMPEP_0113587238		5e-63	2e-28	Yes	1	N					cyto	cyto_mito	cyto
MMETSP0160	Odontella Sinensis	ThapsDRAFT_1093	CAMPEP_0183293070	Secreted	3e-80	2e-28	Yes	1	Y	Chloroplast		endomembrane	endomembrane	Secreted	Secreted	chlo
MMETSP0160	Odontella Sinensis	Phatr3_J35370	CAMPEP_0183293240		2e-53	3e-07	Yes	0	N					Secreted	nucl	nucl
MMETSP0160	Odontella Sinensis	ThapsDRAFT_22391	CAMPEP_0183293240		2e-52	1e-05	Yes	1	N					Secreted	nucl	nucl
MMETSP0160	Odontella Sinensis	Phatr3_J43233	CAMPEP_0183301830		4e-86	7e-30	Yes	0	N					mito	mito	cyto
MMETSP0160	Odontella Sinensis	Pt32401	CAMPEP_0183306640		7e-95	8e-33	Yes	1	N					Secreted	mito	chlo
MMETSP0160	Odontella Sinensis	Pt43232	CAMPEP_0183306640		4e-93	5e-33	Yes	0	N					Secreted	mito	chlo
MMETSP0160	Odontella Sinensis	Pt32401	CAMPEP_0183306640		2e-86	8e-33	Yes	1	N					Secreted	mito	chlo
MMETSP0160	Odontella Sinensis	Pt43232	CAMPEP_0183306640		7e-84	5e-33	Yes	0	N					Secreted	mito	chlo
MMETSP0160	Odontella Sinensis	Pt43234	CAMPEP_0183306640		9e-67	1e-37	Yes	0	N					Secreted	mito	chlo
MMETSP0160	Odontella Sinensis	ThapsDRAFT_bd1765	CAMPEP_0183306640		3e-64	3e-31	Yes	0	N					Secreted	mito	chlo
MMETSP0160	Odontella Sinensis	ThapsDRAFT_bd672	CAMPEP_0183306640		8e-60	6e-30	Yes	0	N					Secreted	mito	chlo
MMETSP0160	Odontella Sinensis	Phatr3_J55029	CAMPEP_0183307592	Secreted	8e-52	1e-14	Yes	1	Y	Chloroplast		endomembrane	endomembrane	Secreted	Secreted	Secreted
MMETSP0160	Odontella Sinensis	Tp_5647	CAMPEP_0183315776		3e-42	4e-37	Yes	0	N			*		mito	mito	nucl
MMETSP0160	Odontella Sinensis	ThapsDRAFT_233	CAMPEP_0183327178	Secreted	2e-141	4e-95	Yes	1	N				endomembrane	Secreted	Secreted	chlo
MMETSP0160	Odontella Sinensis	Phatr3_J54251	CAMPEP_0183328592	Secreted	2e-13	1e-05	Yes	0	N				endomembrane	Secreted	Secreted	cyto
MMETSP0160	Odontella Sinensis	Phatr3_J44526	CAMPEP_0183328592	Secreted	7e-12	1e-05	Yes	0	N				endomembrane	Secreted	Secreted	cyto
Phat3_all	Phaeodactylum tricornutum	Pt32401	Phatr3_J32401.p1	Secreted	0	8e-33	Yes	1	N			endomembrane		Secreted	Secreted	E.R.
Phat3_all	Phaeodactylum tricornutum	Phatr3_J35370	Phatr3_J35370.p1	Secreted	0	3e-07	Yes	1	Y	endomembrane		endomembrane	endomembrane	Secreted	Secreted	chlo
Phat3_all	Phaeodactylum tricornutum	ThapsDRAFT_22391	Phatr3_J35370.p1	Secreted	4e-55	1e-05	Yes	0	Y	endomembrane		endomembrane	endomembrane	Secreted	Secreted	chlo
Phat3_all	Phaeodactylum tricornutum	Phatr3_J42574	Phatr3_J42574.p1	Secreted	0	1e-05	Yes	1	Y	Chloroplast		endomembrane	endomembrane	Secreted	Secreted	Secreted
Phat3_all	Phaeodactylum tricornutum	Pt43232	Phatr3_J43232.p1		0	5e-33	Yes	1	N			*	endomembrane	mito	mito	chlo
Phat3_all	Phaeodactylum tricornutum	ThapsDRAFT_bd1765	Phatr3_J43232.p1		3e-69	3e-31	Yes	0	N			*	endomembrane	mito	mito	chlo
Phat3_all	Phaeodactylum tricornutum	ThapsDRAFT_bd1765	Phatr3_J43232.p1		2e-60	3e-31	Yes	0	N			*	endomembrane	mito	mito	chlo
Phat3_all	Phaeodactylum tricornutum	Phatr3_J43233	Phatr3_J43233.p1	Chloroplast	0	7e-30	Yes	1	Y	Chloroplast		Mitochondria	chloroplast	Secreted	mito	chlo
Phat3_all	Phaeodactylum tricornutum	ThapsDRAFT_bd672	Phatr3_J43233.p1	Chloroplast	8e-65	6e-30	Yes	0	Y	Chloroplast		Mitochondria	chloroplast	Secreted	mito	chlo
Phat3_all	Phaeodactylum tricornutum	Tp_5647	Phatr3_J43233.p1	Chloroplast	1e-31	4e-37	No	0	Y	Chloroplast		Mitochondria	chloroplast	Secreted	mito	chlo
Phat3_all	Phaeodactylum tricornutum	ThapsDRAFT_1093	Phatr3_J43233.p1	Chloroplast	1e-27	2e-28	No	0	Y	Chloroplast		Mitochondria	chloroplast	Secreted	mito	chlo
Phat3_all	Phaeodactylum tricornutum	Pt43234	Phatr3_J43234.p1		0	1e-37	Yes	1	N					Secreted	mito	chlo
Phat3_all	Phaeodactylum tricornutum	Phatr3_J44526	Phatr3_J44526.p1	Secreted	0	1e-05	Yes	1	Y	endomembrane		endomembrane	endomembrane	Secreted	Secreted	Secreted
Phat3_all	Phaeodactylum tricornutum	Phatr3_J45443	Phatr3_J45443.p1	Secreted	0	4e-62	Yes	1	Y	Chloroplast		endomembrane	endomembrane	Secreted	Secreted	chlo
Phat3_all	Phaeodactylum tricornutum	Phatr3_J51305	Phatr3_J51305.p1	Endomembrane	0	9e-65	Yes	1	Y	Chloroplast		endomembrane	endomembrane	Secreted	mito	chlo
Phat3_all	Phaeodactylum tricornutum	Phatr3_J54251	Phatr3_J54251.p1	Secreted	0	1e-05	Yes	1	Y	endomembrane		endomembrane	endomembrane	Secreted	Secreted	chlo
Phat3_all	Phaeodactylum tricornutum	Phatr3_J55029	Phatr3_J55029.p1	Secreted	0	1e-14	Yes	1	N					Secreted	Secreted	chlo
CACOSW	Pleurosigma RCC3090	Pt32401	CACOSW_19559_1		0	8e-33	Yes	1	N					Secreted	cyto	chlo
CACOSW	Pleurosigma RCC3090	Pt43232	CACOSW_19559_1		0	5e-33	Yes	0	N					Secreted	cyto	chlo
CACOSW	Pleurosigma RCC3090	Pt32401	CACOSW_19559_1		4e-94	8e-33	Yes	1	N					Secreted	cyto	chlo
CACOSW	Pleurosigma RCC3090	Phatr3_J43233	CACOSW_19559_1		9e-94	7e-30	Yes	0	N					Secreted	cyto	chlo
CACOSW	Pleurosigma RCC3090	Pt43232	CACOSW_19559_1		1e-92	5e-33	Yes	0	N					Secreted	cyto	chlo
CACOSW	Pleurosigma RCC3090	Phatr3_J43233	CACOSW_19559_1		4e-87	7e-30	Yes	0	N					Secreted	cyto	chlo
CACOSW	Pleurosigma RCC3090	Pt43234	CACOSW_19559_1		6e-81	1e-37	Yes	0	N					Secreted	cyto	chlo
CACOSW	Pleurosigma RCC3090	Pt43234	CACOSW_19559_1		1e-77	1e-37	Yes	0	N					Secreted	cyto	chlo
CACOSW	Pleurosigma RCC3090	ThapsDRAFT_bd672	CACOSW_19559_1		6e-76	6e-30	Yes	0	N					Secreted	cyto	chlo
CACOSW	Pleurosigma RCC3090	ThapsDRAFT_bd672	CACOSW_19559_1		7e-71	6e-30	Yes	0	N					Secreted	cyto	chlo
CACOSW	Pleurosigma RCC3090	Tp_5647	CACOSW_19559_1		2e-29	4e-37	No	0	N					Secreted	cyto	chlo
CACOSW	Pleurosigma RCC3090	Tp_5647	CACOSW_19559_1		9e-24	4e-37	No	0	N					Secreted	cyto	chlo
CACOSW	Pleurosigma RCC3090	ThapsDRAFT_bd1765	CACOSW_205804_1		2e-78	3e-31	Yes	0	N					Secreted	cyto	nucl
CACOSW	Pleurosigma RCC3090	ThapsDRAFT_bd1765	CACOSW_205804_1		4e-62	3e-31	Yes	0	N					Secreted	cyto	nucl
CACOSW	Pleurosigma RCC3090	Phatr3_J45443	CACOSW_21486_1		8e-59	4e-62	No	1	N			endomembrane		cyto	nucl	cyto
CACOSW	Pleurosigma RCC3090	Phatr3_J51305	CACOSW_21486_1		9e-58	9e-65	No	0	N			endomembrane		cyto	nucl	cyto
CACOSW	Pleurosigma RCC3090	ThapsDRAFT_233	CACOSW_70380_1	Endomembrane	5e-143	4e-95	Yes	1	N			endomembrane	endomembrane	Secreted	E.R.	chlo
CACOSW	Pleurosigma RCC3090	Phatr3_J35370	CACOSW_9377_1		5e-107	3e-07	Yes	1	N					nucl	nucl	chlo
CACOSW	Pleurosigma RCC3090	ThapsDRAFT_22391	CACOSW_9377_1		4e-36	1e-05	Yes	0	N					nucl	nucl	chlo
CACOSW	Pleurosigma RCC3090	Phatr3_J55029	CACOSW_97910_1		2e-29	1e-14	Yes	1	N					cyto	nucl	nucl
CACOSW	Pleurosigma RCC3090	ThapsDRAFT_1093	CACOSW_98442_1	Chloroplast	4e-45	2e-28	Yes	1	Y	Chloroplast		endomembrane	chloroplast	Secreted	Secreted	chlo
MMETSP0174	Proboscia alata	Phatr3_J55029	CAMPEP_0194352222		1e-18	1e-14	Yes	0	Y	endomembrane		*	endomembrane	Secreted	E.R.	chlo
MMETSP0174	Proboscia alata	ThapsDRAFT_22391	CAMPEP_0194352222		2e-15	1e-05	Yes	0	Y	endomembrane		*	endomembrane	Secreted	E.R.	chlo
MMETSP0174	Proboscia alata	ThapsDRAFT_233	CAMPEP_0194354864	Secreted	9e-142	4e-95	Yes	1	Y	endomembrane		endomembrane	endomembrane	Secreted	Secreted	Secreted
MMETSP0174	Proboscia alata	ThapsDRAFT_bd1765	CAMPEP_0194366164		2e-79	3e-31	Yes	1	N					cysk	cysk	cyto
MMETSP0174	Proboscia alata	ThapsDRAFT_bd672	CAMPEP_0194366164		3e-75	6e-30	Yes	0	N					cysk	cysk	cyto
MMETSP0174	Proboscia alata	Phatr3_J42574	CAMPEP_0194367500		2e-14	1e-05	Yes	1	N					Secreted	nucl	nucl
MMETSP0174	Proboscia alata	Phatr3_J42574	CAMPEP_0194367500		7e-11	1e-05	Yes	1	N					Secreted	nucl	nucl
MMETSP0174	Proboscia alata	Phatr3_J51305	CAMPEP_0194373384		1e-66	9e-65	Yes	1	N					mito	nucl	cyto
MMETSP0174	Proboscia alata	Phatr3_J45443	CAMPEP_0194373384		7e-65	4e-62	Yes	0	N					mito	nucl	cyto
MMETSP0174	Proboscia alata	Pt32401	CAMPEP_0194378898		2e-74	8e-33	Yes	1	N					Secreted	cyto	cyto
MMETSP0174	Proboscia alata	Pt43232	CAMPEP_0194378898		6e-72	5e-33	Yes	0	N					Secreted	cyto	cyto
MMETSP0174	Proboscia alata	Pt32401	CAMPEP_0194378898		7e-68	8e-33	Yes	1	N					Secreted	cyto	cyto
MMETSP0174	Proboscia alata	Pt43232	CAMPEP_0194378898		8e-66	5e-33	Yes	0	N					Secreted	cyto	cyto
MMETSP0174	Proboscia alata	Phatr3_J43233	CAMPEP_0194378898		6e-61	7e-30	Yes	0	N					Secreted	cyto	cyto
MMETSP0174	Proboscia alata	Pt43234	CAMPEP_0194378898		3e-44	1e-37	Yes	0	N					Secreted	cyto	cyto
MMETSP0174	Proboscia alata	ThapsDRAFT_1093	CAMPEP_0194378898		4e-18	2e-28	No	0	N					Secreted	cyto	cyto
MMETSP0174	Proboscia alata	Tp_5647	CAMPEP_0194378898		3e-14	4e-37	No	0	N					Secreted	cyto	cyto
MMETSP0174	Proboscia alata	Phatr3_J54251	CAMPEP_0194393734		2e-19	1e-05	Yes	1	N					cyto	nucl	nucl
MMETSP0174	Proboscia alata	Phatr3_J44526	CAMPEP_0194393734		3e-16	1e-05	Yes	0	N					cyto	nucl	nucl
MMETSP0174	Proboscia alata	Phatr3_J35370	CAMPEP_0194398288		1e-17	3e-07	Yes	1	N					cyto	cyto	cyto
MMETSP0176	Proboscia alata	ThapsDRAFT_233	CAMPEP_0194409072	Secreted	8e-113	4e-95	Yes	1	Y	endomembrane		endomembrane	endomembrane	Secreted	Secreted	chlo
MMETSP0176	Proboscia alata	Phatr3_J54251	CAMPEP_0194410620		3e-20	1e-05	Yes	1	N					cyto	nucl	nucl
MMETSP0176	Proboscia alata	Phatr3_J44526	CAMPEP_0194410620		2e-16	1e-05	Yes	0	N					cyto	nucl	nucl
MMETSP0176	Proboscia alata	ThapsDRAFT_bd1765	CAMPEP_0194419520		2e-79	3e-31	Yes	1	N					cysk	cysk	cyto
MMETSP0176	Proboscia alata	ThapsDRAFT_bd672	CAMPEP_0194419520		3e-75	6e-30	Yes	0	N					cysk	cysk	cyto
MMETSP0176	Proboscia alata	Phatr3_J55029	CAMPEP_0194424920		1e-18	1e-14	Yes	0	Y	endomembrane		*	endomembrane	Secreted	E.R.	chlo
MMETSP0176	Proboscia alata	ThapsDRAFT_22391	CAMPEP_0194424920		9e-16	1e-05	Yes	0	Y	endomembrane		*	endomembrane	Secreted	E.R.	chlo
MMETSP0176	Proboscia alata	Phatr3_J42574	CAMPEP_0194424920		2e-08	1e-05	Yes	0	Y	endomembrane		*	endomembrane	Secreted	E.R.	chlo
MMETSP0176	Proboscia alata	Pt32401	CAMPEP_0194428282		2e-74	8e-33	Yes	1	N					Secreted	cyto	cyto
MMETSP0176	Proboscia alata	Pt43232	CAMPEP_0194428282		6e-72	5e-33	Yes	0	N					Secreted	cyto	cyto
MMETSP0176	Proboscia alata	Pt32401	CAMPEP_0194428282		6e-68	8e-33	Yes	1	N					Secreted	cyto	cyto
MMETSP0176	Proboscia alata	Pt43232	CAMPEP_0194428282		8e-66	5e-33	Yes	0	N					Secreted	cyto	cyto
MMETSP0176	Proboscia alata	Phatr3_J43233	CAMPEP_0194428282		5e-61	7e-30	Yes	0	N					Secreted	cyto	cyto
MMETSP0176	Proboscia alata	Pt43234	CAMPEP_0194428282		3e-44	1e-37	Yes	0	N					Secreted	cyto	cyto
MMETSP0176	Proboscia alata	ThapsDRAFT_1093	CAMPEP_0194428282		4e-18	2e-28	No	0	N					Secreted	cyto	cyto
MMETSP0176	Proboscia alata	Tp_5647	CAMPEP_0194428282		3e-14	4e-37	No	0	N					Secreted	cyto	cyto
MMETSP0176	Proboscia alata	Phatr3_J35370	CAMPEP_0194440244		6e-19	3e-07	Yes	1	N					cyto	cyto	cyto
MMETSP0816	Proboscia inermis	Phatr3_J42574	CAMPEP_0171304558		7e-16	1e-05	Yes	1	N					Secreted	cyto_nucl	mito
MMETSP0816	Proboscia inermis	ThapsDRAFT_bd1765	CAMPEP_0171308784		1e-79	3e-31	Yes	1	N					cysk	cysk	cyto
MMETSP0816	Proboscia inermis	ThapsDRAFT_bd672	CAMPEP_0171308784		1e-75	6e-30	Yes	0	N					cysk	cysk	cyto
MMETSP0816	Proboscia inermis	Pt32401	CAMPEP_0171308784		4e-46	8e-33	Yes	0	N					cysk	cysk	cyto
MMETSP0816	Proboscia inermis	Pt32401	CAMPEP_0171308784		2e-43	8e-33	Yes	0	N					cysk	cysk	cyto
MMETSP0816	Proboscia inermis	Pt43232	CAMPEP_0171308784		3e-43	5e-33	Yes	0	N					cysk	cysk	cyto
MMETSP0816	Proboscia inermis	Pt43232	CAMPEP_0171308784		5e-43	5e-33	Yes	0	N					cysk	cysk	cyto
MMETSP0816	Proboscia inermis	Phatr3_J43233	CAMPEP_0171308784		2e-40	7e-30	Yes	0	N					cysk	cysk	cyto
MMETSP0816	Proboscia inermis	Pt43234	CAMPEP_0171308784		7e-31	1e-37	No	0	N					cysk	cysk	cyto
MMETSP0816	Proboscia inermis	ThapsDRAFT_1093	CAMPEP_0171308784		3e-09	2e-28	No	0	N					cysk	cysk	cyto
MMETSP0816	Proboscia inermis	Tp_5647	CAMPEP_0171308784		3e-09	4e-37	No	0	N					cysk	cysk	cyto
MMETSP0816	Proboscia inermis	Phatr3_J55029	CAMPEP_0171309600		2e-16	1e-14	Yes	1	N					cyto	nucl	cyto
MMETSP0816	Proboscia inermis	ThapsDRAFT_22391	CAMPEP_0171309600		3e-15	1e-05	Yes	0	N					cyto	nucl	cyto
MMETSP0816	Proboscia inermis	Phatr3_J35370	CAMPEP_0171309600		1e-13	3e-07	Yes	0	N					cyto	nucl	cyto
MMETSP0816	Proboscia inermis	Phatr3_J54251	CAMPEP_0171310314		2e-20	1e-05	Yes	1	N					cyto_nucl	nucl	nucl
MMETSP0816	Proboscia inermis	Phatr3_J44526	CAMPEP_0171310314		1e-16	1e-05	Yes	0	N					cyto_nucl	nucl	nucl
MMETSP0816	Proboscia inermis	ThapsDRAFT_233	CAMPEP_0171312848	Secreted	9e-114	4e-95	Yes	1	Y	endomembrane		endomembrane	endomembrane	Secreted	Secreted	vacu
MMETSP0816	Proboscia inermis	Phatr3_J51305	CAMPEP_0171324578		2e-31	9e-65	No	1	N					cyto	cyto_nucl	cyto
MMETSP0816	Proboscia inermis	Phatr3_J45443	CAMPEP_0171324578		3e-31	4e-62	No	0	N					cyto	cyto_nucl	cyto
MMETSP0329	Pseudo-nitzschia arenysensis	ThapsDRAFT_233	CAMPEP_0116114490		2e-116	4e-95	Yes	1	N				endomembrane	Secreted	cyto	cyto
MMETSP0329	Pseudo-nitzschia arenysensis	ThapsDRAFT_bd1765	CAMPEP_0116115930	Chloroplast	6e-121	3e-31	Yes	1	Y	Chloroplast		endomembrane	chloroplast	Secreted	Secreted	chlo
MMETSP0329	Pseudo-nitzschia arenysensis	ThapsDRAFT_bd672	CAMPEP_0116115930	Chloroplast	6e-115	6e-30	Yes	0	Y	Chloroplast		endomembrane	chloroplast	Secreted	Secreted	chlo
MMETSP0329	Pseudo-nitzschia arenysensis	Pt32401	CAMPEP_0116115930	Chloroplast	3e-72	8e-33	Yes	0	Y	Chloroplast		endomembrane	chloroplast	Secreted	Secreted	chlo
MMETSP0329	Pseudo-nitzschia arenysensis	Pt32401	CAMPEP_0116115930	Chloroplast	1e-70	8e-33	Yes	0	Y	Chloroplast		endomembrane	chloroplast	Secreted	Secreted	chlo
MMETSP0329	Pseudo-nitzschia arenysensis	Pt43232	CAMPEP_0116115930	Chloroplast	5e-69	5e-33	Yes	0	Y	Chloroplast		endomembrane	chloroplast	Secreted	Secreted	chlo
MMETSP0329	Pseudo-nitzschia arenysensis	Pt43232	CAMPEP_0116115930	Chloroplast	4e-68	5e-33	Yes	0	Y	Chloroplast		endomembrane	chloroplast	Secreted	Secreted	chlo
MMETSP0329	Pseudo-nitzschia arenysensis	Phatr3_J43233	CAMPEP_0116115930	Chloroplast	3e-67	7e-30	Yes	0	Y	Chloroplast		endomembrane	chloroplast	Secreted	Secreted	chlo
MMETSP0329	Pseudo-nitzschia arenysensis	Pt43234	CAMPEP_0116115930	Chloroplast	5e-64	1e-37	Yes	0	Y	Chloroplast		endomembrane	chloroplast	Secreted	Secreted	chlo
MMETSP0329	Pseudo-nitzschia arenysensis	ThapsDRAFT_1093	CAMPEP_0116115930	Chloroplast	1e-29	2e-28	Yes	0	Y	Chloroplast		endomembrane	chloroplast	Secreted	Secreted	chlo
MMETSP0329	Pseudo-nitzschia arenysensis	Tp_5647	CAMPEP_0116115930	Chloroplast	2e-26	4e-37	No	0	Y	Chloroplast		endomembrane	chloroplast	Secreted	Secreted	chlo
MMETSP0329	Pseudo-nitzschia arenysensis	Phatr3_J54251	CAMPEP_0116126790	Secreted	1e-151	1e-05	Yes	1	Y	endomembrane		endomembrane	endomembrane	Secreted	Secreted	cyto
MMETSP0329	Pseudo-nitzschia arenysensis	Phatr3_J42574	CAMPEP_0116132920	Endomembrane	2e-83	1e-05	Yes	1	Y	Chloroplast		endomembrane	endomembrane	Secreted	nucl	nucl
MMETSP0329	Pseudo-nitzschia arenysensis	Phatr3_J42574	CAMPEP_0116132920	Endomembrane	7e-62	1e-05	Yes	1	Y	Chloroplast		endomembrane	endomembrane	Secreted	nucl	nucl
MMETSP0329	Pseudo-nitzschia arenysensis	Phatr3_J44526	CAMPEP_0116135662	Secreted	1e-153	1e-05	Yes	1	Y	endomembrane		endomembrane	endomembrane	Secreted	Secreted	Secreted
MMETSP0329	Pseudo-nitzschia arenysensis	Phatr3_J35370	CAMPEP_0116150498		1e-101	3e-07	Yes	1	Y	endomembrane		Mitochondria	endomembrane	mito	nucl	nucl
MMETSP0329	Pseudo-nitzschia arenysensis	ThapsDRAFT_22391	CAMPEP_0116150498		8e-59	1e-05	Yes	0	Y	endomembrane		Mitochondria	endomembrane	mito	nucl	nucl
MMETSP0329	Pseudo-nitzschia arenysensis	Phatr3_J55029	CAMPEP_0116150498		4e-08	1e-14	No	0	Y	endomembrane		Mitochondria	endomembrane	mito	nucl	nucl
MMETSP0139	Pseudo-nitzschia australis	Phatr3_J35370	CAMPEP_0168164936		6e-15	3e-07	Yes	1	N					Secreted	nucl	cyto
MMETSP0139	Pseudo-nitzschia australis	ThapsDRAFT_22391	CAMPEP_0168164936		2e-11	1e-05	Yes	0	N					Secreted	nucl	cyto
MMETSP0139	Pseudo-nitzschia australis	ThapsDRAFT_233	CAMPEP_0168170012	Secreted	7e-121	4e-95	Yes	1	N				endomembrane	Secreted	Secreted	cyto
MMETSP0139	Pseudo-nitzschia australis	Phatr3_J44526	CAMPEP_0168173516	Secreted	2e-156	1e-05	Yes	1	Y	endomembrane		endomembrane		Secreted	mito	Secreted
MMETSP0139	Pseudo-nitzschia australis	ThapsDRAFT_bd672	CAMPEP_0168176182	Chloroplast	1e-115	6e-30	Yes	1	Y	Chloroplast		endomembrane	chloroplast	mito	Secreted	chlo
MMETSP0139	Pseudo-nitzschia australis	ThapsDRAFT_bd1765	CAMPEP_0168176182	Chloroplast	3e-114	3e-31	Yes	0	Y	Chloroplast		endomembrane	chloroplast	mito	Secreted	chlo
MMETSP0139	Pseudo-nitzschia australis	ThapsDRAFT_1093	CAMPEP_0168176182	Chloroplast	4e-30	2e-28	Yes	0	Y	Chloroplast		endomembrane	chloroplast	mito	Secreted	chlo
MMETSP0139	Pseudo-nitzschia australis	Tp_5647	CAMPEP_0168176182	Chloroplast	7e-24	4e-37	No	0	Y	Chloroplast		endomembrane	chloroplast	mito	Secreted	chlo
MMETSP0139	Pseudo-nitzschia australis	Pt32401	CAMPEP_0168192798	Chloroplast	6e-87	8e-33	Yes	1	Y	Chloroplast		endomembrane	chloroplast	Secreted	Secreted	chlo
MMETSP0139	Pseudo-nitzschia australis	Pt43232	CAMPEP_0168192798	Chloroplast	7e-85	5e-33	Yes	0	Y	Chloroplast		endomembrane	chloroplast	Secreted	Secreted	chlo
MMETSP0139	Pseudo-nitzschia australis	Pt32401	CAMPEP_0168192798	Chloroplast	1e-83	8e-33	Yes	1	Y	Chloroplast		endomembrane	chloroplast	Secreted	Secreted	chlo
MMETSP0139	Pseudo-nitzschia australis	Phatr3_J43233	CAMPEP_0168192798	Chloroplast	5e-82	7e-30	Yes	0	Y	Chloroplast		endomembrane	chloroplast	Secreted	Secreted	chlo
MMETSP0139	Pseudo-nitzschia australis	Pt43232	CAMPEP_0168192798	Chloroplast	2e-81	5e-33	Yes	0	Y	Chloroplast		endomembrane	chloroplast	Secreted	Secreted	chlo
MMETSP0139	Pseudo-nitzschia australis	Pt43234	CAMPEP_0168192798	Chloroplast	4e-67	1e-37	Yes	0	Y	Chloroplast		endomembrane	chloroplast	Secreted	Secreted	chlo
MMETSP0139	Pseudo-nitzschia australis	Phatr3_J42574	CAMPEP_0168193038	Secreted	1e-83	1e-05	Yes	1	Y	Chloroplast		endomembrane	endomembrane	Secreted	Secreted	cyto
MMETSP0139	Pseudo-nitzschia australis	Phatr3_J42574	CAMPEP_0168193038	Secreted	3e-61	1e-05	Yes	1	Y	Chloroplast		endomembrane	endomembrane	Secreted	Secreted	cyto
MMETSP0139	Pseudo-nitzschia australis	Phatr3_J54251	CAMPEP_0168202242	Secreted	9e-152	1e-05	Yes	1	N			endomembrane	endomembrane	Secreted	Secreted	Secreted
MMETSP0140	Pseudo-nitzschia australis	Phatr3_J44526	CAMPEP_0168218202	Secreted	2e-156	1e-05	Yes	1	Y	endomembrane		endomembrane		Secreted	mito	Secreted
MMETSP0140	Pseudo-nitzschia australis	ThapsDRAFT_bd672	CAMPEP_0168220794	Chloroplast	9e-116	6e-30	Yes	1	Y	Chloroplast		endomembrane	chloroplast	mito	Secreted	chlo
MMETSP0140	Pseudo-nitzschia australis	ThapsDRAFT_bd1765	CAMPEP_0168220794	Chloroplast	3e-114	3e-31	Yes	0	Y	Chloroplast		endomembrane	chloroplast	mito	Secreted	chlo
MMETSP0140	Pseudo-nitzschia australis	ThapsDRAFT_1093	CAMPEP_0168220794	Chloroplast	4e-30	2e-28	Yes	0	Y	Chloroplast		endomembrane	chloroplast	mito	Secreted	chlo
MMETSP0140	Pseudo-nitzschia australis	Tp_5647	CAMPEP_0168220794	Chloroplast	7e-24	4e-37	No	0	Y	Chloroplast		endomembrane	chloroplast	mito	Secreted	chlo
MMETSP0140	Pseudo-nitzschia australis	ThapsDRAFT_233	CAMPEP_0168221598	Secreted	7e-121	4e-95	Yes	1	N				endomembrane	Secreted	Secreted	cyto
MMETSP0140	Pseudo-nitzschia australis	Phatr3_J54251	CAMPEP_0168222986	Secreted	4e-158	1e-05	Yes	1	N			endomembrane	endomembrane	Secreted	Secreted	Secreted
MMETSP0140	Pseudo-nitzschia australis	Pt32401	CAMPEP_0168223822	Chloroplast	6e-87	8e-33	Yes	1	Y	Chloroplast		endomembrane	chloroplast	Secreted	Secreted	chlo
MMETSP0140	Pseudo-nitzschia australis	Pt43232	CAMPEP_0168223822	Chloroplast	7e-85	5e-33	Yes	0	Y	Chloroplast		endomembrane	chloroplast	Secreted	Secreted	chlo
MMETSP0140	Pseudo-nitzschia australis	Pt32401	CAMPEP_0168223822	Chloroplast	9e-84	8e-33	Yes	1	Y	Chloroplast		endomembrane	chloroplast	Secreted	Secreted	chlo
MMETSP0140	Pseudo-nitzschia australis	Phatr3_J43233	CAMPEP_0168223822	Chloroplast	4e-82	7e-30	Yes	0	Y	Chloroplast		endomembrane	chloroplast	Secreted	Secreted	chlo
MMETSP0140	Pseudo-nitzschia australis	Pt43232	CAMPEP_0168223822	Chloroplast	2e-81	5e-33	Yes	0	Y	Chloroplast		endomembrane	chloroplast	Secreted	Secreted	chlo
MMETSP0140	Pseudo-nitzschia australis	Pt43234	CAMPEP_0168223822	Chloroplast	4e-67	1e-37	Yes	0	Y	Chloroplast		endomembrane	chloroplast	Secreted	Secreted	chlo
MMETSP0140	Pseudo-nitzschia australis	Phatr3_J42574	CAMPEP_0168228888		1e-62	1e-05	Yes	1	N					Secreted	cyto	chlo
MMETSP0140	Pseudo-nitzschia australis	Phatr3_J35370	CAMPEP_0168235932		1e-15	3e-07	Yes	1	N					Secreted	nucl	nucl
MMETSP0140	Pseudo-nitzschia australis	ThapsDRAFT_22391	CAMPEP_0168235932		2e-10	1e-05	Yes	0	N					Secreted	nucl	nucl
MMETSP0141	Pseudo-nitzschia australis	Phatr3_J35370	CAMPEP_0168246392		2e-28	3e-07	Yes	1	N					nucl	nucl	pero
MMETSP0141	Pseudo-nitzschia australis	ThapsDRAFT_22391	CAMPEP_0168246392		3e-17	1e-05	Yes	0	N					nucl	nucl	pero
MMETSP0141	Pseudo-nitzschia australis	Phatr3_J55029	CAMPEP_0168246392		8e-07	1e-14	No	0	N					nucl	nucl	pero
MMETSP0141	Pseudo-nitzschia australis	Phatr3_J42574	CAMPEP_0168250686	Secreted	1e-83	1e-05	Yes	1	Y	Chloroplast		endomembrane	endomembrane	Secreted	Secreted	cyto
MMETSP0141	Pseudo-nitzschia australis	Phatr3_J42574	CAMPEP_0168250686	Secreted	3e-61	1e-05	Yes	1	Y	Chloroplast		endomembrane	endomembrane	Secreted	Secreted	cyto
MMETSP0141	Pseudo-nitzschia australis	ThapsDRAFT_233	CAMPEP_0168253652	Secreted	6e-121	4e-95	Yes	1	N				endomembrane	Secreted	Secreted	cyto
MMETSP0141	Pseudo-nitzschia australis	Phatr3_J44526	CAMPEP_0168255628	Secreted	2e-156	1e-05	Yes	1	Y	endomembrane		endomembrane		Secreted	mito	Secreted
MMETSP0141	Pseudo-nitzschia australis	ThapsDRAFT_bd672	CAMPEP_0168256718	Chloroplast	8e-116	6e-30	Yes	1	Y	Chloroplast		endomembrane	chloroplast	mito	Secreted	chlo
MMETSP0141	Pseudo-nitzschia australis	ThapsDRAFT_bd1765	CAMPEP_0168256718	Chloroplast	3e-114	3e-31	Yes	0	Y	Chloroplast		endomembrane	chloroplast	mito	Secreted	chlo
MMETSP0141	Pseudo-nitzschia australis	ThapsDRAFT_1093	CAMPEP_0168256718	Chloroplast	4e-30	2e-28	Yes	0	Y	Chloroplast		endomembrane	chloroplast	mito	Secreted	chlo
MMETSP0141	Pseudo-nitzschia australis	Tp_5647	CAMPEP_0168256718	Chloroplast	6e-24	4e-37	No	0	Y	Chloroplast		endomembrane	chloroplast	mito	Secreted	chlo
MMETSP0141	Pseudo-nitzschia australis	Pt32401	CAMPEP_0168268132	Chloroplast	5e-87	8e-33	Yes	1	Y	Chloroplast		endomembrane	chloroplast	Secreted	Secreted	chlo
MMETSP0141	Pseudo-nitzschia australis	Pt43232	CAMPEP_0168268132	Chloroplast	6e-85	5e-33	Yes	0	Y	Chloroplast		endomembrane	chloroplast	Secreted	Secreted	chlo
MMETSP0141	Pseudo-nitzschia australis	Pt32401	CAMPEP_0168268132	Chloroplast	9e-84	8e-33	Yes	1	Y	Chloroplast		endomembrane	chloroplast	Secreted	Secreted	chlo
MMETSP0141	Pseudo-nitzschia australis	Phatr3_J43233	CAMPEP_0168268132	Chloroplast	4e-82	7e-30	Yes	0	Y	Chloroplast		endomembrane	chloroplast	Secreted	Secreted	chlo
MMETSP0141	Pseudo-nitzschia australis	Pt43232	CAMPEP_0168268132	Chloroplast	2e-81	5e-33	Yes	0	Y	Chloroplast		endomembrane	chloroplast	Secreted	Secreted	chlo
MMETSP0141	Pseudo-nitzschia australis	Pt43234	CAMPEP_0168268132	Chloroplast	3e-67	1e-37	Yes	0	Y	Chloroplast		endomembrane	chloroplast	Secreted	Secreted	chlo
MMETSP0141	Pseudo-nitzschia australis	Phatr3_J54251	CAMPEP_0168271838	Secreted	4e-158	1e-05	Yes	1	N			endomembrane	endomembrane	Secreted	Secreted	Secreted
MMETSP0142	Pseudo-nitzschia australis	ThapsDRAFT_233	CAMPEP_0168285650	Secreted	4e-121	4e-95	Yes	1	N				endomembrane	Secreted	Secreted	cyto
MMETSP0142	Pseudo-nitzschia australis	Phatr3_J35370	CAMPEP_0168288730		4e-15	3e-07	Yes	1	N					Secreted	nucl	cyto
MMETSP0142	Pseudo-nitzschia australis	ThapsDRAFT_22391	CAMPEP_0168288730		1e-11	1e-05	Yes	0	N					Secreted	nucl	cyto
MMETSP0142	Pseudo-nitzschia australis	Phatr3_J44526	CAMPEP_0168294096	Secreted	1e-156	1e-05	Yes	1	Y	endomembrane		endomembrane		Secreted	mito	Secreted
MMETSP0142	Pseudo-nitzschia australis	Phatr3_J54251	CAMPEP_0168294096	Secreted	2e-150	1e-05	Yes	0	Y	endomembrane		endomembrane		Secreted	mito	Secreted
MMETSP0142	Pseudo-nitzschia australis	ThapsDRAFT_bd672	CAMPEP_0168294756	Chloroplast	6e-116	6e-30	Yes	1	Y	Chloroplast		endomembrane	chloroplast	mito	Secreted	chlo
MMETSP0142	Pseudo-nitzschia australis	ThapsDRAFT_bd1765	CAMPEP_0168294756	Chloroplast	2e-114	3e-31	Yes	0	Y	Chloroplast		endomembrane	chloroplast	mito	Secreted	chlo
MMETSP0142	Pseudo-nitzschia australis	ThapsDRAFT_1093	CAMPEP_0168294756	Chloroplast	3e-30	2e-28	Yes	0	Y	Chloroplast		endomembrane	chloroplast	mito	Secreted	chlo
MMETSP0142	Pseudo-nitzschia australis	Tp_5647	CAMPEP_0168294756	Chloroplast	4e-24	4e-37	No	0	Y	Chloroplast		endomembrane	chloroplast	mito	Secreted	chlo
MMETSP0142	Pseudo-nitzschia australis	Pt32401	CAMPEP_0168295836	Chloroplast	4e-87	8e-33	Yes	1	Y	Chloroplast		endomembrane	chloroplast	Secreted	Secreted	chlo
MMETSP0142	Pseudo-nitzschia australis	Pt43232	CAMPEP_0168295836	Chloroplast	4e-85	5e-33	Yes	0	Y	Chloroplast		endomembrane	chloroplast	Secreted	Secreted	chlo
MMETSP0142	Pseudo-nitzschia australis	Pt32401	CAMPEP_0168295836	Chloroplast	6e-84	8e-33	Yes	1	Y	Chloroplast		endomembrane	chloroplast	Secreted	Secreted	chlo
MMETSP0142	Pseudo-nitzschia australis	Phatr3_J43233	CAMPEP_0168295836	Chloroplast	3e-82	7e-30	Yes	0	Y	Chloroplast		endomembrane	chloroplast	Secreted	Secreted	chlo
MMETSP0142	Pseudo-nitzschia australis	Pt43232	CAMPEP_0168295836	Chloroplast	1e-81	5e-33	Yes	0	Y	Chloroplast		endomembrane	chloroplast	Secreted	Secreted	chlo
MMETSP0142	Pseudo-nitzschia australis	Pt43234	CAMPEP_0168295836	Chloroplast	2e-67	1e-37	Yes	0	Y	Chloroplast		endomembrane	chloroplast	Secreted	Secreted	chlo
MMETSP0142	Pseudo-nitzschia australis	Phatr3_J42574	CAMPEP_0168302192	Secreted	9e-84	1e-05	Yes	1	Y	Chloroplast		endomembrane	endomembrane	Secreted	Secreted	cyto
MMETSP0142	Pseudo-nitzschia australis	Phatr3_J42574	CAMPEP_0168302192	Secreted	2e-61	1e-05	Yes	1	Y	Chloroplast		endomembrane	endomembrane	Secreted	Secreted	cyto
MMETSP0327	Pseudo-nitzschia delicatissima	ThapsDRAFT_233	CAMPEP_0116077484	Secreted	5e-121	4e-95	Yes	1	N				endomembrane	Secreted	Secreted	cyto
MMETSP0327	Pseudo-nitzschia delicatissima	Phatr3_J44526	CAMPEP_0116081320	Secreted	3e-148	1e-05	Yes	0	Y	endomembrane		endomembrane	endomembrane	Secreted	E.R.	Secreted
MMETSP0327	Pseudo-nitzschia delicatissima	ThapsDRAFT_bd1765	CAMPEP_0116085026	Chloroplast	4e-119	3e-31	Yes	1	Y	Chloroplast		endomembrane	chloroplast	Secreted	Secreted	chlo
MMETSP0327	Pseudo-nitzschia delicatissima	ThapsDRAFT_bd672	CAMPEP_0116085026	Chloroplast	1e-112	6e-30	Yes	0	Y	Chloroplast		endomembrane	chloroplast	Secreted	Secreted	chlo
MMETSP0327	Pseudo-nitzschia delicatissima	Pt32401	CAMPEP_0116085026	Chloroplast	5e-70	8e-33	Yes	0	Y	Chloroplast		endomembrane	chloroplast	Secreted	Secreted	chlo
MMETSP0327	Pseudo-nitzschia delicatissima	Pt32401	CAMPEP_0116085026	Chloroplast	7e-69	8e-33	Yes	0	Y	Chloroplast		endomembrane	chloroplast	Secreted	Secreted	chlo
MMETSP0327	Pseudo-nitzschia delicatissima	Pt43232	CAMPEP_0116085026	Chloroplast	2e-66	5e-33	Yes	0	Y	Chloroplast		endomembrane	chloroplast	Secreted	Secreted	chlo
MMETSP0327	Pseudo-nitzschia delicatissima	Phatr3_J43233	CAMPEP_0116085026	Chloroplast	2e-64	7e-30	Yes	0	Y	Chloroplast		endomembrane	chloroplast	Secreted	Secreted	chlo
MMETSP0327	Pseudo-nitzschia delicatissima	Pt43234	CAMPEP_0116085026	Chloroplast	3e-58	1e-37	Yes	0	Y	Chloroplast		endomembrane	chloroplast	Secreted	Secreted	chlo
MMETSP0327	Pseudo-nitzschia delicatissima	ThapsDRAFT_1093	CAMPEP_0116085026	Chloroplast	9e-33	2e-28	Yes	0	Y	Chloroplast		endomembrane	chloroplast	Secreted	Secreted	chlo
MMETSP0327	Pseudo-nitzschia delicatissima	Tp_5647	CAMPEP_0116085026	Chloroplast	1e-27	4e-37	No	0	Y	Chloroplast		endomembrane	chloroplast	Secreted	Secreted	chlo
MMETSP0327	Pseudo-nitzschia delicatissima	Phatr3_J54251	CAMPEP_0116103188	Secreted	1e-154	1e-05	Yes	1	Y	endomembrane		endomembrane	endomembrane	Secreted	Secreted	chlo
MMETSP0327	Pseudo-nitzschia delicatissima	Phatr3_J42574	CAMPEP_0116114190	Secreted	7e-87	1e-05	Yes	1	Y	Chloroplast		endomembrane	endomembrane	Secreted	Secreted	cyto
MMETSP0327	Pseudo-nitzschia delicatissima	Phatr3_J42574	CAMPEP_0116114190	Secreted	4e-60	1e-05	Yes	1	Y	Chloroplast		endomembrane	endomembrane	Secreted	Secreted	cyto
MMETSP0327	Pseudo-nitzschia delicatissima	Phatr3_J35370	CAMPEP_0116114190	Secreted	1e-06	3e-07	No	0	Y	Chloroplast		endomembrane	endomembrane	Secreted	Secreted	cyto
MMETSP1432	Pseudo-nitzschia delicatissima	ThapsDRAFT_bd1765	CAMPEP_0197261684	Chloroplast	3e-119	3e-31	Yes	1	Y	Chloroplast		endomembrane	chloroplast	Secreted	Secreted	chlo
MMETSP1432	Pseudo-nitzschia delicatissima	ThapsDRAFT_bd672	CAMPEP_0197261684	Chloroplast	1e-114	6e-30	Yes	0	Y	Chloroplast		endomembrane	chloroplast	Secreted	Secreted	chlo
MMETSP1432	Pseudo-nitzschia delicatissima	ThapsDRAFT_233	CAMPEP_0197262888	Secreted	1e-118	4e-95	Yes	1	N				endomembrane	Secreted	Secreted	cyto
MMETSP1432	Pseudo-nitzschia delicatissima	Phatr3_J42574	CAMPEP_0197264428		3e-68	1e-05	Yes	1	N					cyto	cyto_nucl	mito
MMETSP1432	Pseudo-nitzschia delicatissima	Pt32401	CAMPEP_0197267726	Chloroplast	3e-86	8e-33	Yes	1	Y	Chloroplast		endomembrane	chloroplast	Secreted	Secreted	chlo
MMETSP1432	Pseudo-nitzschia delicatissima	Pt43232	CAMPEP_0197267726	Chloroplast	1e-85	5e-33	Yes	0	Y	Chloroplast		endomembrane	chloroplast	Secreted	Secreted	chlo
MMETSP1432	Pseudo-nitzschia delicatissima	Pt32401	CAMPEP_0197267726	Chloroplast	3e-85	8e-33	Yes	1	Y	Chloroplast		endomembrane	chloroplast	Secreted	Secreted	chlo
MMETSP1432	Pseudo-nitzschia delicatissima	Pt43232	CAMPEP_0197267726	Chloroplast	6e-83	5e-33	Yes	0	Y	Chloroplast		endomembrane	chloroplast	Secreted	Secreted	chlo
MMETSP1432	Pseudo-nitzschia delicatissima	Phatr3_J43233	CAMPEP_0197267726	Chloroplast	1e-79	7e-30	Yes	0	Y	Chloroplast		endomembrane	chloroplast	Secreted	Secreted	chlo
MMETSP1432	Pseudo-nitzschia delicatissima	Pt43234	CAMPEP_0197267726	Chloroplast	4e-67	1e-37	Yes	0	Y	Chloroplast		endomembrane	chloroplast	Secreted	Secreted	chlo
MMETSP1432	Pseudo-nitzschia delicatissima	Phatr3_J35370	CAMPEP_0197268980		1e-06	3e-07	No	0	N					Secreted	cyto	mito
MMETSP1432	Pseudo-nitzschia delicatissima	Phatr3_J54251	CAMPEP_0197270336	Secreted	6e-156	1e-05	Yes	1	Y	endomembrane		endomembrane	endomembrane	Secreted	Secreted	chlo
MMETSP1432	Pseudo-nitzschia delicatissima	Phatr3_J44526	CAMPEP_0197270336	Secreted	6e-149	1e-05	Yes	0	Y	endomembrane		endomembrane	endomembrane	Secreted	Secreted	chlo
MMETSP1432	Pseudo-nitzschia delicatissima	Tp_5647	CAMPEP_0197271508		3e-115	4e-37	Yes	1	N			*	endomembrane	Secreted	mito	chlo
MMETSP1432	Pseudo-nitzschia delicatissima	ThapsDRAFT_1093	CAMPEP_0197271508		4e-44	2e-28	Yes	0	N			*	endomembrane	Secreted	mito	chlo
MMETSP0850	Pseudo-nitzschia fraudulenta	Phatr3_J54251	CAMPEP_0201115856	Secreted	2e-155	1e-05	Yes	1	Y	endomembrane		endomembrane	endomembrane	Secreted	Secreted	Secreted
MMETSP0850	Pseudo-nitzschia fraudulenta	Phatr3_J44526	CAMPEP_0201115856	Secreted	2e-154	1e-05	Yes	0	Y	endomembrane		endomembrane	endomembrane	Secreted	Secreted	Secreted
MMETSP0850	Pseudo-nitzschia fraudulenta	ThapsDRAFT_233	CAMPEP_0201123834	Secreted	8e-118	4e-95	Yes	1	N				endomembrane	Secreted	Secreted	chlo
MMETSP0850	Pseudo-nitzschia fraudulenta	Phatr3_J43233	CAMPEP_0201131294	Endomembrane	2e-10	7e-30	No	1	Y	Chloroplast		endomembrane	endomembrane	Secreted	mito	chlo
MMETSP0850	Pseudo-nitzschia fraudulenta	Phatr3_J42574	CAMPEP_0201138000		2e-64	1e-05	Yes	1	N					Secreted	cyto	chlo
MMETSP0850	Pseudo-nitzschia fraudulenta	Phatr3_J35370	CAMPEP_0201138000		2e-08	3e-07	Yes	0	N					Secreted	cyto	chlo
MMETSP0850	Pseudo-nitzschia fraudulenta	ThapsDRAFT_22391	CAMPEP_0201138000		6e-06	1e-05	Yes	0	N					Secreted	cyto	chlo
MMETSP0852	Pseudo-nitzschia fraudulenta	ThapsDRAFT_bd1765	CAMPEP_0201232594	Chloroplast	2e-121	3e-31	Yes	1	Y	Chloroplast		endomembrane	chloroplast	Secreted	Secreted	chlo
MMETSP0852	Pseudo-nitzschia fraudulenta	ThapsDRAFT_bd672	CAMPEP_0201232594	Chloroplast	4e-120	6e-30	Yes	0	Y	Chloroplast		endomembrane	chloroplast	Secreted	Secreted	chlo
MMETSP0852	Pseudo-nitzschia fraudulenta	Pt32401	CAMPEP_0201232594	Chloroplast	4e-73	8e-33	Yes	0	Y	Chloroplast		endomembrane	chloroplast	Secreted	Secreted	chlo
MMETSP0852	Pseudo-nitzschia fraudulenta	Pt32401	CAMPEP_0201232594	Chloroplast	2e-71	8e-33	Yes	0	Y	Chloroplast		endomembrane	chloroplast	Secreted	Secreted	chlo
MMETSP0852	Pseudo-nitzschia fraudulenta	Pt43232	CAMPEP_0201232594	Chloroplast	7e-71	5e-33	Yes	0	Y	Chloroplast		endomembrane	chloroplast	Secreted	Secreted	chlo
MMETSP0852	Pseudo-nitzschia fraudulenta	Pt43232	CAMPEP_0201232594	Chloroplast	3e-69	5e-33	Yes	0	Y	Chloroplast		endomembrane	chloroplast	Secreted	Secreted	chlo
MMETSP0852	Pseudo-nitzschia fraudulenta	Phatr3_J43233	CAMPEP_0201232594	Chloroplast	3e-68	7e-30	Yes	0	Y	Chloroplast		endomembrane	chloroplast	Secreted	Secreted	chlo
MMETSP0852	Pseudo-nitzschia fraudulenta	Pt43234	CAMPEP_0201232594	Chloroplast	6e-61	1e-37	Yes	0	Y	Chloroplast		endomembrane	chloroplast	Secreted	Secreted	chlo
MMETSP0852	Pseudo-nitzschia fraudulenta	ThapsDRAFT_1093	CAMPEP_0201232594	Chloroplast	2e-30	2e-28	Yes	0	Y	Chloroplast		endomembrane	chloroplast	Secreted	Secreted	chlo
MMETSP0852	Pseudo-nitzschia fraudulenta	Tp_5647	CAMPEP_0201232594	Chloroplast	7e-25	4e-37	No	0	Y	Chloroplast		endomembrane	chloroplast	Secreted	Secreted	chlo
MMETSP0852	Pseudo-nitzschia fraudulenta	ThapsDRAFT_233	CAMPEP_0201237638	Secreted	8e-118	4e-95	Yes	1	N				endomembrane	Secreted	Secreted	chlo
MMETSP0852	Pseudo-nitzschia fraudulenta	Phatr3_J54251	CAMPEP_0201245300	Secreted	2e-155	1e-05	Yes	1	Y	endomembrane		endomembrane	endomembrane	Secreted	Secreted	Secreted
MMETSP0852	Pseudo-nitzschia fraudulenta	Phatr3_J44526	CAMPEP_0201245300	Secreted	2e-154	1e-05	Yes	0	Y	endomembrane		endomembrane	endomembrane	Secreted	Secreted	Secreted
MMETSP0852	Pseudo-nitzschia fraudulenta	Phatr3_J42574	CAMPEP_0201254566		1e-66	1e-05	Yes	1	N					Secreted	cyto	cyto
MMETSP0852	Pseudo-nitzschia fraudulenta	Phatr3_J35370	CAMPEP_0201254566		1e-08	3e-07	Yes	0	N					Secreted	cyto	cyto
MMETSP0853	Pseudo-nitzschia fraudulenta	ThapsDRAFT_233	CAMPEP_0201264778	Secreted	8e-118	4e-95	Yes	1	N				endomembrane	Secreted	Secreted	chlo
MMETSP0853	Pseudo-nitzschia fraudulenta	Phatr3_J54251	CAMPEP_0201265178	Secreted	2e-155	1e-05	Yes	1	Y	endomembrane		endomembrane	endomembrane	Secreted	Secreted	Secreted
MMETSP0853	Pseudo-nitzschia fraudulenta	Phatr3_J44526	CAMPEP_0201265178	Secreted	2e-154	1e-05	Yes	0	Y	endomembrane		endomembrane	endomembrane	Secreted	Secreted	Secreted
MMETSP0853	Pseudo-nitzschia fraudulenta	Pt32401	CAMPEP_0201269746	Chloroplast	1e-81	8e-33	Yes	1	Y	Chloroplast		endomembrane	chloroplast	Secreted	Secreted	chlo
MMETSP0853	Pseudo-nitzschia fraudulenta	Pt43232	CAMPEP_0201269746	Chloroplast	6e-81	5e-33	Yes	0	Y	Chloroplast		endomembrane	chloroplast	Secreted	Secreted	chlo
MMETSP0853	Pseudo-nitzschia fraudulenta	Pt43232	CAMPEP_0201269746	Chloroplast	4e-79	5e-33	Yes	0	Y	Chloroplast		endomembrane	chloroplast	Secreted	Secreted	chlo
MMETSP0853	Pseudo-nitzschia fraudulenta	Phatr3_J43233	CAMPEP_0201269746	Chloroplast	2e-78	7e-30	Yes	0	Y	Chloroplast		endomembrane	chloroplast	Secreted	Secreted	chlo
MMETSP0853	Pseudo-nitzschia fraudulenta	Pt43234	CAMPEP_0201269746	Chloroplast	7e-68	1e-37	Yes	0	Y	Chloroplast		endomembrane	chloroplast	Secreted	Secreted	chlo
MMETSP0853	Pseudo-nitzschia fraudulenta	ThapsDRAFT_bd672	CAMPEP_0201269746	Chloroplast	1e-52	6e-30	Yes	0	Y	Chloroplast		endomembrane	chloroplast	Secreted	Secreted	chlo
MMETSP0853	Pseudo-nitzschia fraudulenta	ThapsDRAFT_bd1765	CAMPEP_0201269746	Chloroplast	9e-52	3e-31	Yes	0	Y	Chloroplast		endomembrane	chloroplast	Secreted	Secreted	chlo
MMETSP0853	Pseudo-nitzschia fraudulenta	ThapsDRAFT_1093	CAMPEP_0201269746	Chloroplast	2e-25	2e-28	No	0	Y	Chloroplast		endomembrane	chloroplast	Secreted	Secreted	chlo
MMETSP0853	Pseudo-nitzschia fraudulenta	Tp_5647	CAMPEP_0201269746	Chloroplast	2e-24	4e-37	No	0	Y	Chloroplast		endomembrane	chloroplast	Secreted	Secreted	chlo
MMETSP0853	Pseudo-nitzschia fraudulenta	Phatr3_J42574	CAMPEP_0201280738		1e-64	1e-05	Yes	1	N					Secreted	cyto	chlo
MMETSP0853	Pseudo-nitzschia fraudulenta	Phatr3_J35370	CAMPEP_0201280738		2e-08	3e-07	Yes	0	N					Secreted	cyto	chlo
MMETSP0853	Pseudo-nitzschia fraudulenta	ThapsDRAFT_22391	CAMPEP_0201280738		7e-06	1e-05	Yes	0	N					Secreted	cyto	chlo
MMETSP1423	Pseudo-nitzschia heimii	Phatr3_J42574	CAMPEP_0197175396	Secreted	6e-81	1e-05	Yes	1	Y	Chloroplast		endomembrane	endomembrane	Secreted	Secreted	chlo
MMETSP1423	Pseudo-nitzschia heimii	Phatr3_J42574	CAMPEP_0197175396	Secreted	5e-66	1e-05	Yes	1	Y	Chloroplast		endomembrane	endomembrane	Secreted	Secreted	chlo
MMETSP1423	Pseudo-nitzschia heimii	Phatr3_J35370	CAMPEP_0197175396	Secreted	2e-06	3e-07	No	0	Y	Chloroplast		endomembrane	endomembrane	Secreted	Secreted	chlo
MMETSP1423	Pseudo-nitzschia heimii	Phatr3_J54251	CAMPEP_0197179642	Secreted	3e-154	1e-05	Yes	1	Y	endomembrane		endomembrane	endomembrane	Secreted	Secreted	cyto
MMETSP1423	Pseudo-nitzschia heimii	Phatr3_J44526	CAMPEP_0197179642	Secreted	8e-153	1e-05	Yes	0	Y	endomembrane		endomembrane	endomembrane	Secreted	Secreted	cyto
MMETSP1423	Pseudo-nitzschia heimii	ThapsDRAFT_233	CAMPEP_0197185078	Secreted	1e-120	4e-95	Yes	1	Y	Chloroplast		endomembrane	endomembrane	Secreted	Secreted	cyto
Pseudonitzschia	Pseudo-nitzschia multiseries	Phatr3_J43233	Psemu_195095		6e-06	7e-30	No	1	Y	Chloroplast		endomembrane	mitochondrion	Secreted	mito	chlo
Pseudonitzschia	Pseudo-nitzschia multiseries	Phatr3_J42574	Psemu_325255	Secreted	2e-86	1e-05	Yes	0	Y	Chloroplast		endomembrane		Secreted	Secreted	cyto
Pseudonitzschia	Pseudo-nitzschia multiseries	Phatr3_J42574	Psemu_325255	Secreted	3e-45	1e-05	Yes	0	Y	Chloroplast		endomembrane		Secreted	Secreted	cyto
Pseudonitzschia	Pseudo-nitzschia multiseries	Phatr3_J35370	Psemu_325255	Secreted	6e-08	3e-07	Yes	0	Y	Chloroplast		endomembrane		Secreted	Secreted	cyto
Pseudonitzschia	Pseudo-nitzschia multiseries	Phatr3_J54251	Psemu_6781		3e-145	1e-05	Yes	1	N					Secreted	nucl	mito
Pseudonitzschia	Pseudo-nitzschia multiseries	Phatr3_J44526	Psemu_6781		3e-144	1e-05	Yes	0	N					Secreted	nucl	mito
MMETSP1060	Pseudo-nitzschia pungens	Phatr3_J54251	CAMPEP_0172359778	Secreted	1e-150	1e-05	Yes	1	Y	Chloroplast		endomembrane	endomembrane	Secreted	Secreted	chlo
MMETSP1060	Pseudo-nitzschia pungens	Phatr3_J44526	CAMPEP_0172359778	Secreted	2e-143	1e-05	Yes	0	Y	Chloroplast		endomembrane	endomembrane	Secreted	Secreted	chlo
MMETSP1060	Pseudo-nitzschia pungens	ThapsDRAFT_bd672	CAMPEP_0172362078	Chloroplast	7e-125	6e-30	Yes	1	Y	Chloroplast		endomembrane	chloroplast	Secreted	Secreted	chlo
MMETSP1060	Pseudo-nitzschia pungens	ThapsDRAFT_bd1765	CAMPEP_0172362078	Chloroplast	5e-123	3e-31	Yes	0	Y	Chloroplast		endomembrane	chloroplast	Secreted	Secreted	chlo
MMETSP1060	Pseudo-nitzschia pungens	ThapsDRAFT_1093	CAMPEP_0172362078	Chloroplast	1e-31	2e-28	Yes	0	Y	Chloroplast		endomembrane	chloroplast	Secreted	Secreted	chlo
MMETSP1060	Pseudo-nitzschia pungens	Pt32401	CAMPEP_0172362832	Secreted	3e-87	8e-33	Yes	1	Y	Chloroplast		endomembrane	endomembrane	Secreted	Secreted	chlo
MMETSP1060	Pseudo-nitzschia pungens	Pt43232	CAMPEP_0172362832	Secreted	8e-86	5e-33	Yes	0	Y	Chloroplast		endomembrane	endomembrane	Secreted	Secreted	chlo
MMETSP1060	Pseudo-nitzschia pungens	Pt32401	CAMPEP_0172362832	Secreted	8e-84	8e-33	Yes	1	Y	Chloroplast		endomembrane	endomembrane	Secreted	Secreted	chlo
MMETSP1060	Pseudo-nitzschia pungens	Pt43232	CAMPEP_0172362832	Secreted	2e-81	5e-33	Yes	0	Y	Chloroplast		endomembrane	endomembrane	Secreted	Secreted	chlo
MMETSP1060	Pseudo-nitzschia pungens	Phatr3_J43233	CAMPEP_0172362832	Secreted	2e-79	7e-30	Yes	0	Y	Chloroplast		endomembrane	endomembrane	Secreted	Secreted	chlo
MMETSP1060	Pseudo-nitzschia pungens	Pt43234	CAMPEP_0172362832	Secreted	7e-66	1e-37	Yes	0	Y	Chloroplast		endomembrane	endomembrane	Secreted	Secreted	chlo
MMETSP1060	Pseudo-nitzschia pungens	Tp_5647	CAMPEP_0172362832	Secreted	2e-26	4e-37	No	0	Y	Chloroplast		endomembrane	endomembrane	Secreted	Secreted	chlo
MMETSP1060	Pseudo-nitzschia pungens	Phatr3_J35370	CAMPEP_0172371086		1e-14	3e-07	Yes	1	N					Secreted	nucl	chlo
MMETSP1060	Pseudo-nitzschia pungens	ThapsDRAFT_22391	CAMPEP_0172371086		3e-11	1e-05	Yes	0	N					Secreted	nucl	chlo
MMETSP1060	Pseudo-nitzschia pungens	Phatr3_J42574	CAMPEP_0172371538	Endomembrane	1e-82	1e-05	Yes	1	Y	Chloroplast		endomembrane	endomembrane	Secreted	nucl	cyto
MMETSP1060	Pseudo-nitzschia pungens	Phatr3_J42574	CAMPEP_0172371538	Endomembrane	1e-62	1e-05	Yes	1	Y	Chloroplast		endomembrane	endomembrane	Secreted	nucl	cyto
MMETSP1060	Pseudo-nitzschia pungens	ThapsDRAFT_233	CAMPEP_0172379864		2e-123	4e-95	Yes	1	N				endomembrane	Secreted	cyto	cyto
MMETSP1061	Pseudo-nitzschia pungens	ThapsDRAFT_bd672	CAMPEP_0172382404	Chloroplast	3e-124	6e-30	Yes	1	Y	Chloroplast		endomembrane	chloroplast	Secreted	Secreted	chlo
MMETSP1061	Pseudo-nitzschia pungens	ThapsDRAFT_bd1765	CAMPEP_0172382404	Chloroplast	2e-122	3e-31	Yes	0	Y	Chloroplast		endomembrane	chloroplast	Secreted	Secreted	chlo
MMETSP1061	Pseudo-nitzschia pungens	ThapsDRAFT_1093	CAMPEP_0172382404	Chloroplast	1e-31	2e-28	Yes	0	Y	Chloroplast		endomembrane	chloroplast	Secreted	Secreted	chlo
MMETSP1061	Pseudo-nitzschia pungens	Tp_5647	CAMPEP_0172382404	Chloroplast	3e-26	4e-37	No	0	Y	Chloroplast		endomembrane	chloroplast	Secreted	Secreted	chlo
MMETSP1061	Pseudo-nitzschia pungens	Phatr3_J42574	CAMPEP_0172382602	Endomembrane	3e-82	1e-05	Yes	1	Y	Chloroplast		endomembrane	endomembrane	Secreted	nucl	cyto
MMETSP1061	Pseudo-nitzschia pungens	Phatr3_J42574	CAMPEP_0172382602	Endomembrane	3e-63	1e-05	Yes	1	Y	Chloroplast		endomembrane	endomembrane	Secreted	nucl	cyto
MMETSP1061	Pseudo-nitzschia pungens	Phatr3_J35370	CAMPEP_0172384804		1e-62	3e-07	Yes	1	N					Secreted	nucl	cyto
MMETSP1061	Pseudo-nitzschia pungens	ThapsDRAFT_22391	CAMPEP_0172384804		2e-31	1e-05	Yes	0	N					Secreted	nucl	cyto
MMETSP1061	Pseudo-nitzschia pungens	Pt32401	CAMPEP_0172385286	Secreted	8e-87	8e-33	Yes	1	Y	Chloroplast		endomembrane	endomembrane	Secreted	Secreted	chlo
MMETSP1061	Pseudo-nitzschia pungens	Pt43232	CAMPEP_0172385286	Secreted	2e-85	5e-33	Yes	0	Y	Chloroplast		endomembrane	endomembrane	Secreted	Secreted	chlo
MMETSP1061	Pseudo-nitzschia pungens	Pt32401	CAMPEP_0172385286	Secreted	5e-85	8e-33	Yes	1	Y	Chloroplast		endomembrane	endomembrane	Secreted	Secreted	chlo
MMETSP1061	Pseudo-nitzschia pungens	Pt43232	CAMPEP_0172385286	Secreted	1e-82	5e-33	Yes	0	Y	Chloroplast		endomembrane	endomembrane	Secreted	Secreted	chlo
MMETSP1061	Pseudo-nitzschia pungens	Phatr3_J43233	CAMPEP_0172385286	Secreted	3e-80	7e-30	Yes	0	Y	Chloroplast		endomembrane	endomembrane	Secreted	Secreted	chlo
MMETSP1061	Pseudo-nitzschia pungens	Pt43234	CAMPEP_0172385286	Secreted	1e-65	1e-37	Yes	0	Y	Chloroplast		endomembrane	endomembrane	Secreted	Secreted	chlo
MMETSP1061	Pseudo-nitzschia pungens	ThapsDRAFT_233	CAMPEP_0172393468	Secreted	1e-123	4e-95	Yes	1	N				endomembrane	Secreted	Secreted	cyto
MMETSP1061	Pseudo-nitzschia pungens	Phatr3_J54251	CAMPEP_0172397898	Endomembrane	4e-151	1e-05	Yes	1	Y	endomembrane		endomembrane	endomembrane	Secreted	nucl	cyto
MMETSP1061	Pseudo-nitzschia pungens	Phatr3_J44526	CAMPEP_0172397898	Endomembrane	3e-150	1e-05	Yes	0	Y	endomembrane		endomembrane	endomembrane	Secreted	nucl	cyto
MMETSP1097	Pseudopedinella elastica	Tp_5647	CAMPEP_0181264650	Endomembrane	6e-35	4e-37	No	1	Y	endomembrane		endomembrane	endomembrane	Secreted	mito	cyto
MMETSP1097	Pseudopedinella elastica	ThapsDRAFT_1093	CAMPEP_0181264650	Endomembrane	7e-31	2e-28	Yes	0	Y	endomembrane		endomembrane	endomembrane	Secreted	mito	cyto
MMETSP1097	Pseudopedinella elastica	Pt32401	CAMPEP_0181264650	Endomembrane	6e-27	8e-33	No	0	Y	endomembrane		endomembrane	endomembrane	Secreted	mito	cyto
MMETSP1097	Pseudopedinella elastica	Pt43232	CAMPEP_0181264650	Endomembrane	2e-26	5e-33	No	0	Y	endomembrane		endomembrane	endomembrane	Secreted	mito	cyto
MMETSP1097	Pseudopedinella elastica	Phatr3_J43233	CAMPEP_0181264650	Endomembrane	5e-26	7e-30	No	0	Y	endomembrane		endomembrane	endomembrane	Secreted	mito	cyto
MMETSP1097	Pseudopedinella elastica	Pt32401	CAMPEP_0181264650	Endomembrane	1e-25	8e-33	No	0	Y	endomembrane		endomembrane	endomembrane	Secreted	mito	cyto
MMETSP1097	Pseudopedinella elastica	ThapsDRAFT_bd1765	CAMPEP_0181264650	Endomembrane	4e-25	3e-31	No	0	Y	endomembrane		endomembrane	endomembrane	Secreted	mito	cyto
MMETSP1097	Pseudopedinella elastica	ThapsDRAFT_bd672	CAMPEP_0181264650	Endomembrane	5e-25	6e-30	No	0	Y	endomembrane		endomembrane	endomembrane	Secreted	mito	cyto
MMETSP1097	Pseudopedinella elastica	Pt43232	CAMPEP_0181264650	Endomembrane	2e-23	5e-33	No	0	Y	endomembrane		endomembrane	endomembrane	Secreted	mito	cyto
MMETSP1097	Pseudopedinella elastica	Pt43234	CAMPEP_0181264650	Endomembrane	3e-18	1e-37	No	0	Y	endomembrane		endomembrane	endomembrane	Secreted	mito	cyto
MMETSP1097	Pseudopedinella elastica	Phatr3_J55029	CAMPEP_0181267890		2e-07	1e-14	No	1	N					nucl	Secreted	chlo
MMETSP1097	Pseudopedinella elastica	Phatr3_J35370	CAMPEP_0181267890		1e-06	3e-07	No	0	N					nucl	Secreted	chlo
MMETSP1097	Pseudopedinella elastica	Phatr3_J51305	CAMPEP_0181269154		1e-76	9e-65	Yes	1	N					cyto	nucl	chlo
MMETSP1097	Pseudopedinella elastica	Phatr3_J45443	CAMPEP_0181269154		4e-73	4e-62	Yes	0	N					cyto	nucl	chlo
MMETSP0101	Pteridomonas danica	ThapsDRAFT_bd672	CAMPEP_0114343356		1e-28	6e-30	No	0	N					cysk	cysk	cyto
MMETSP0101	Pteridomonas danica	Phatr3_J43233	CAMPEP_0114343356		3e-28	7e-30	No	1	N					cysk	cysk	cyto
MMETSP0101	Pteridomonas danica	Pt43234	CAMPEP_0114343356		3e-27	1e-37	No	0	N					cysk	cysk	cyto
MMETSP0101	Pteridomonas danica	ThapsDRAFT_1093	CAMPEP_0114343356		3e-27	2e-28	No	0	N					cysk	cysk	cyto
MMETSP0101	Pteridomonas danica	Pt32401	CAMPEP_0114343356		1e-26	8e-33	No	0	N					cysk	cysk	cyto
MMETSP0101	Pteridomonas danica	Pt43232	CAMPEP_0114343356		3e-26	5e-33	No	0	N					cysk	cysk	cyto
MMETSP0101	Pteridomonas danica	Pt32401	CAMPEP_0114343356		4e-26	8e-33	No	0	N					cysk	cysk	cyto
MMETSP0101	Pteridomonas danica	Pt43232	CAMPEP_0114343356		1e-25	5e-33	No	0	N					cysk	cysk	cyto
MMETSP0101	Pteridomonas danica	Phatr3_J45443	CAMPEP_0114359766		3e-72	4e-62	Yes	1	N					nucl	cyto	cyto
MMETSP0101	Pteridomonas danica	Phatr3_J51305	CAMPEP_0114359766		1e-70	9e-65	Yes	0	N					nucl	cyto	cyto
MMETSP0101	Pteridomonas danica	ThapsDRAFT_bd1765	CAMPEP_0114369578		1e-25	3e-31	No	0	N					cysk	cysk	cyto
MMETSP0101	Pteridomonas danica	Tp_5647	CAMPEP_0114369578		4e-25	4e-37	No	0	N					cysk	cysk	cyto
MMETSP0102	Pteridomonas danica	Phatr3_J45443	CAMPEP_0114400932		5e-73	4e-62	Yes	1	N					cyto_nucl	cyto	cyto
MMETSP0102	Pteridomonas danica	Phatr3_J51305	CAMPEP_0114400932		2e-71	9e-65	Yes	0	N					cyto_nucl	cyto	cyto
MMETSP0102	Pteridomonas danica	ThapsDRAFT_bd672	CAMPEP_0114401872		7e-09	6e-30	No	1	N					Secreted	cyto	cyto
MMETSP0102	Pteridomonas danica	Pt43234	CAMPEP_0114401872		9e-09	1e-37	No	0	N					Secreted	cyto	cyto
MMETSP0102	Pteridomonas danica	Phatr3_J43233	CAMPEP_0114401872		2e-08	7e-30	No	0	N					Secreted	cyto	cyto
MMETSP0102	Pteridomonas danica	ThapsDRAFT_bd1765	CAMPEP_0114401872		3e-08	3e-31	No	0	N					Secreted	cyto	cyto
MMETSP0102	Pteridomonas danica	Tp_5647	CAMPEP_0114401872		7e-08	4e-37	No	0	N					Secreted	cyto	cyto
MMETSP0102	Pteridomonas danica	ThapsDRAFT_1093	CAMPEP_0114401872		4e-07	2e-28	No	0	N					Secreted	cyto	cyto
MMETSP0102	Pteridomonas danica	Pt43232	CAMPEP_0114401872		2e-06	5e-33	No	0	N					Secreted	cyto	cyto
MMETSP0102	Pteridomonas danica	Pt43232	CAMPEP_0114401872		5e-06	5e-33	No	0	N					Secreted	cyto	cyto
MMETSP0102	Pteridomonas danica	Pt32401	CAMPEP_0114401872		6e-06	8e-33	No	0	N					Secreted	cyto	cyto
MMETSP1173	Rhizochromulina marina cf	Phatr3_J51305	CAMPEP_0118968498	Mitochondrion	5e-79	9e-65	Yes	1	N		Mitochondria	Mitochondria	mitochondrion	mito	mito	chlo
MMETSP1173	Rhizochromulina marina cf	Phatr3_J45443	CAMPEP_0118968498	Mitochondrion	3e-77	4e-62	Yes	0	N		Mitochondria	Mitochondria	mitochondrion	mito	mito	chlo
MMETSP0789	Rhizosolenia setigera	ThapsDRAFT_1093	CAMPEP_0178953386	Secreted	1e-46	2e-28	Yes	1	Y	Chloroplast		endomembrane	endomembrane	Secreted	Secreted	Secreted
MMETSP0789	Rhizosolenia setigera	Tp_5647	CAMPEP_0178953386	Secreted	5e-32	4e-37	No	0	Y	Chloroplast		endomembrane	endomembrane	Secreted	Secreted	Secreted
MMETSP0789	Rhizosolenia setigera	ThapsDRAFT_22391	CAMPEP_0178954616		1e-34	1e-05	Yes	1	N					nucl	nucl	nucl
MMETSP0789	Rhizosolenia setigera	Pt32401	CAMPEP_0178954926		2e-101	8e-33	Yes	1	N					Secreted	cyto	chlo
MMETSP0789	Rhizosolenia setigera	Pt43232	CAMPEP_0178954926		3e-99	5e-33	Yes	0	N					Secreted	cyto	chlo
MMETSP0789	Rhizosolenia setigera	Pt43232	CAMPEP_0178954926		8e-98	5e-33	Yes	0	N					Secreted	cyto	chlo
MMETSP0789	Rhizosolenia setigera	Pt32401	CAMPEP_0178954926		1e-97	8e-33	Yes	1	N					Secreted	cyto	chlo
MMETSP0789	Rhizosolenia setigera	Phatr3_J43233	CAMPEP_0178954926		2e-96	7e-30	Yes	0	N					Secreted	cyto	chlo
MMETSP0789	Rhizosolenia setigera	Pt43234	CAMPEP_0178954926		3e-75	1e-37	Yes	0	N					Secreted	cyto	chlo
MMETSP0789	Rhizosolenia setigera	ThapsDRAFT_bd1765	CAMPEP_0178954926		9e-75	3e-31	Yes	0	N					Secreted	cyto	chlo
MMETSP0789	Rhizosolenia setigera	ThapsDRAFT_bd672	CAMPEP_0178954926		3e-65	6e-30	Yes	0	N					Secreted	cyto	chlo
MMETSP0789	Rhizosolenia setigera	ThapsDRAFT_233	CAMPEP_0178956756	Secreted	1e-120	4e-95	Yes	1	Y	endomembrane		endomembrane	endomembrane	Secreted	Secreted	Secreted
MMETSP0789	Rhizosolenia setigera	Phatr3_J44526	CAMPEP_0178962618	Secreted	1e-11	1e-05	Yes	0	Y	endomembrane		endomembrane	endomembrane	Secreted	Secreted	chlo
MMETSP0789	Rhizosolenia setigera	Phatr3_J55029	CAMPEP_0178962618	Secreted	1e-10	1e-14	No	0	Y	endomembrane		endomembrane	endomembrane	Secreted	Secreted	chlo
MMETSP0789	Rhizosolenia setigera	Phatr3_J35370	CAMPEP_0178966198		4e-26	3e-07	Yes	0	N					cyto_nucl	nucl	cyto
MMETSP0789	Rhizosolenia setigera	Phatr3_J54251	CAMPEP_0178969476		1e-13	1e-05	Yes	0	N					cyto_nucl	cyto_nucl	nucl
MMETSP0789	Rhizosolenia setigera	Phatr3_J42574	CAMPEP_0178977048		5e-08	1e-05	Yes	0	N					Secreted	mito	mito
CAAOSW	Shinoodiscus bioculatus	ThapsDRAFT_22391	CAAOSW_13909_1		2e-20	1e-05	Yes	1	N					Secreted	nucl	nucl
CAAOSW	Shinoodiscus bioculatus	Phatr3_J35370	CAAOSW_13909_1		6e-15	3e-07	Yes	0	N					Secreted	nucl	nucl
CAAOSW	Shinoodiscus bioculatus	ThapsDRAFT_233	CAAOSW_198228_1	Secreted	9e-74	4e-95	No	1	N					Secreted	Secreted	nucl
CAAOSW	Shinoodiscus bioculatus	ThapsDRAFT_233	CAAOSW_198228_1	Secreted	1e-72	4e-95	No	1	N					Secreted	Secreted	nucl
CAAOSW	Shinoodiscus bioculatus	ThapsDRAFT_233	CAAOSW_198228_1	Secreted	3e-28	4e-95	No	1	N					Secreted	Secreted	nucl
[truncated: 1,243 more rows]

## Sheet: Carbonic anhydrase heatmap
Species	CA_tp_5647	CA_tp_5647	CA_tp_5647	CA_tp_5647	CA_tp_5647	CA_tp_5647	Phatr3_J32401	Phatr3_J32401	Phatr3_J32401	Phatr3_J32401	Phatr3_J32401	Phatr3_J32401	Phatr3_J35370	Phatr3_J35370	Phatr3_J35370	Phatr3_J35370	Phatr3_J35370	Phatr3_J35370	Phatr3_J42574	Phatr3_J42574	Phatr3_J42574	Phatr3_J42574	Phatr3_J42574	Phatr3_J42574	Phatr3_J43232	Phatr3_J43232	Phatr3_J43232	Phatr3_J43232	Phatr3_J43232	Phatr3_J43232	Phatr3_J43233	Phatr3_J43233	Phatr3_J43233	Phatr3_J43233	Phatr3_J43233	Phatr3_J43233	Phatr3_J43234	Phatr3_J43234	Phatr3_J43234	Phatr3_J43234	Phatr3_J43234	Phatr3_J43234	Phatr3_J44526	Phatr3_J44526	Phatr3_J44526	Phatr3_J44526	Phatr3_J44526	Phatr3_J44526	Phatr3_J45443
	all	chloroplast	endomembrane	mitochondria	secreted		all	chloroplast	endomembrane	mitochondria	secreted		all	chloroplast	endomembrane	mitochondria	secreted		all	chloroplast	endomembrane	mitochondria	secreted		all	chloroplast	endomembrane	mitochondria	secreted		all	chloroplast	endomembrane	mitochondria	secreted		all	chloroplast	endomembrane	mitochondria	secreted		all	chloroplast	endomembrane	mitochondria	secreted		all
Stauroneis constricta	0	0	0	0	0		0	0	0	9	8		2	0	0	0	0		0	0	0	0	7		0	0	0	10	0		0	0	0	9	0		0	0	0	9	0		0	0	0	0	7		0
Craspedostauros australis	0	0	0	0	0		1	0	0	0	7		2	0	0	0	0		2	0	0	0	0		0	0	0	0	7		0	0	0	0	8		0	0	0	0	7		1	0	0	0	0		0
Cylindrotheca closterium	0	0	0	0	0		0	0	0	0	0		2	0	0	0	0		0	0	0	0	8		0	0	0	0	0		0	0	5	0	0		0	0	0	0	0		0	0	0	0	7		0
Glenodinium foliaceum	0	0	0	0	0		1	3	0	0	0		0	0	0	0	0		0	0	0	0	0		1	3	0	0	0		2	4	0	0	0		1	0	0	0	0		0	0	0	0	0		1
Durinskia baltica	1	0	0	0	0		0	0	5	0	7		0	0	0	0	7		2	0	0	0	0		0	0	5	0	7		0	0	6	0	8		0	0	5	0	7		1	0	0	0	0		1
Kryptoperidinium foliaceum	0	0	0	0	0		1	3	0	0	7		0	0	0	0	0		0	0	0	0	0		1	3	0	0	0		2	4	0	0	0		1	3	0	0	0		0	0	0	0	0		1
Nitzschia punctata	0	0	0	0	0		2	0	0	0	8		2	0	0	0	8		2	0	0	0	8		1	0	0	0	0		2	0	0	0	0		1	0	0	0	0		1	0	0	0	7		0
Fragilariopsis cylindrus	2	0	0	0	0		0	3	0	0	0		2	0	0	0	0		0	0	0	0	7		0	3	0	0	0		0	3	0	0	0		0	3	0	0	0		1	0	0	0	0		0
Fragilariopsis kerguelensis	2	4	0	0	8		0	0	0	0	8		2	0	0	0	8		2	0	0	0	0		0	0	0	0	7		0	0	0	0	7		0	0	0	0	7		2	0	5	0	8		0
Pseudo-nitzschia australis	0	0	0	0	0		0	4	0	0	0		2	0	0	0	0		2	0	0	0	8		0	3	0	0	0		0	3	0	0	0		0	3	0	0	0		0	0	0	0	8		0
Pseudo-nitzschia multiseries	0	0	0	0	0		0	0	0	0	0		0	0	0	0	7		0	0	0	0	7		0	0	0	0	0		1	0	0	0	0		0	0	0	0	0		1	0	0	0	0		0
Pseudo-nitzschia pungens	0	0	0	0	0		0	0	0	0	8		2	0	0	0	0		0	0	6	0	0		0	0	0	0	7		0	0	0	0	7		0	0	0	0	7		0	0	5	0	7		0
Pseudo-nitzschia fraudulenta	0	0	0	0	0		0	4	0	0	0		1	0	0	0	0		2	0	0	0	0		0	3	0	0	0		0	3	5	0	0		0	3	0	0	0		0	0	0	0	7		0
Pseudo-nitzschia heimii	0	0	0	0	0		0	0	0	0	0		0	0	0	0	0		0	0	0	0	8		0	0	0	0	0		0	0	0	0	0		0	0	0	0	0		0	0	0	0	7		0
Pseudo-nitzschia arenysensis	0	0	0	0	0		0	3	0	0	0		2	0	0	0	0		0	0	6	0	0		0	3	0	0	0		0	3	0	0	0		0	3	0	0	0		0	0	0	0	8		0
Pseudo-nitzschia delicatissima	2	0	0	0	0		0	4	0	0	0		0	0	0	0	0		2	0	0	0	8		0	3	0	0	0		0	3	0	0	0		0	3	0	0	0		0	0	0	0	7		0
Haslea RCC2667	1	0	0	0	0		0	4	0	0	0		2	0	0	0	0		0	0	0	0	8		0	3	0	0	0		0	3	0	0	0		0	3	0	0	0		1	0	0	0	0		0
Nitzschia sp.	0	0	0	0	0		0	4	0	0	0		2	0	0	0	0		0	0	0	0	8		0	3	0	0	0		0	3	0	0	0		0	3	0	0	0		0	0	0	0	7		0
Fistulifera solaris	0	0	0	0	0		0	4	0	0	8		0	0	0	0	8		0	0	0	0	8		0	3	0	0	0		0	0	0	0	8		0	0	0	0	7		0	0	0	0	8		0
Phaeodactylum tricornutum	0	0	0	0	0		0	0	0	0	8		0	0	0	0	8		0	0	0	0	8		2	0	0	0	0		0	4	0	0	0		2	0	0	0	0		0	0	0	0	8		0
Amphora coffeaeformis	2	0	0	0	0		1	3	0	0	8		1	0	0	0	7		1	0	0	0	8		0	3	0	0	7		0	4	0	0	7		0	3	0	0	7		1	0	0	0	7		0
Entomoneis sp.	1	0	0	0	0		0	4	0	0	0		0	0	0	0	0		2	0	0	0	0		0	3	0	0	0		0	3	0	0	0		0	3	0	0	0		1	0	0	0	0		0
Amphiprora paludosa	0	0	0	0	0		0	3	0	0	0		2	0	0	0	0		0	0	0	0	8		0	3	0	0	0		0	4	0	0	0		0	3	0	0	0		2	0	0	0	0		0
Amphiprora sp.	0	0	0	0	0		1	3	0	0	0		2	0	0	0	8		1	0	0	0	0		1	3	0	0	0		2	4	0	0	0		0	3	0	0	0		2	0	0	0	0		0
Pleurosigma RCC3090	0	0	0	0	0		1	0	0	0	0		2	0	0	0	0		0	0	0	0	0		1	0	0	0	0		1	0	0	0	0		1	0	0	0	0		0	0	0	0	0		1
Navicula RCC3092	0	4	0	0	0		0	4	0	0	8		0	0	6	0	0		0	0	0	0	0		0	3	0	0	0		0	3	0	0	0		0	3	0	0	0		0	0	0	0	7		0
Synedra acus	1	0	0	0	0		0	0	0	9	0		1	0	0	0	0		0	0	0	0	8		0	0	0	10	0		0	0	0	0	7		0	0	0	9	0		0	0	0	0	7		0
Synedra RCC2510	0	0	0	0	7		1	0	0	0	8		0	0	0	0	7		0	0	0	0	8		1	0	0	0	0		2	0	0	0	0		1	0	0	0	0		0	0	0	0	7		0
Synedropsis recta cf	1	0	0	0	0		1	0	0	0	8		0	0	0	0	7		0	0	0	0	7		1	0	0	0	0		2	0	0	0	0		1	0	0	0	0		0	0	0	0	7		0
Thalassiothrix antarctica	0	0	0	0	7		1	0	0	0	0		2	0	0	0	8		0	0	0	0	8		1	0	0	0	0		2	0	0	0	0		1	0	0	0	0		0	0	6	0	0		0
Thalassionema nitzschioides	0	0	0	0	0		1	0	0	0	7		2	0	0	0	8		2	0	0	0	8		1	0	0	0	7		2	0	0	0	8		1	0	0	0	7		2	0	0	0	7		0
Thalassionema frauenfeldii	0	0	0	0	7		1	0	0	0	0		0	0	0	0	8		0	0	0	0	7		1	0	0	0	0		2	0	0	0	0		1	0	0	0	0		0	0	5	0	0		0
Licmophora paradoxa	1	0	0	0	0		0	0	0	0	0		2	0	0	0	0		2	0	0	0	0		0	0	0	0	0		0	0	0	0	0		0	0	0	0	0		1	0	0	0	0		0
Astrosyne radiata	0	0	0	0	7		1	0	0	0	8		0	0	0	0	8		0	0	0	0	8		1	0	0	0	0		2	0	0	0	0		1	0	0	0	0		1	0	0	0	0		1
Cyclophora tenuis	0	3	0	0	0		2	0	0	0	7		1	0	0	0	0		2	0	0	0	0		0	0	0	0	7		0	0	0	0	8		0	0	0	0	7		1	0	0	0	0		0
Grammatophora oceanica	0	0	0	0	0		1	0	0	0	0		2	0	0	0	0		0	0	0	0	7		1	0	0	0	0		2	0	0	0	0		1	0	0	0	0		0	0	0	0	7		0
Staurosira complex sp.	1	0	0	0	0		0	0	0	10	0		2	0	0	0	0		0	0	0	0	7		0	0	0	9	0		0	0	0	9	0		0	0	0	9	0		0	0	0	0	7		1
Asterionellopsis glacialis	0	3	0	0	0		2	4	0	0	7		2	0	6	0	0		2	0	0	0	7		2	3	0	0	0		1	3	0	0	0		1	0	0	0	0		2	0	0	0	8		0
Striatella unipunctata	0	0	0	0	0		0	0	0	0	0		0	0	0	0	0		0	0	0	0	0		0	0	0	0	0		0	0	0	0	0		0	0	0	0	0		0	0	0	0	0		0
Attheya septentrionalis	0	0	0	0	0		1	0	0	0	0		2	0	0	0	0		0	0	0	0	0		1	0	0	0	0		2	0	0	0	0		1	0	0	0	0		0	0	0	0	7		0
Chaetoceros sp. 1202	0	0	0	0	0		0	0	0	0	0		0	0	0	0	0		0	0	0	0	0		0	0	0	0	0		0	0	0	0	0		0	0	0	0	0		0	0	0	0	0		0
Chaetoceros curvisetus	0	0	0	0	0		2	0	0	0	0		2	0	0	0	0		0	0	0	0	0		1	0	0	0	0		2	0	0	0	0		1	0	0	0	0		0	0	0	0	0		0
Chaetoceros brevis	0	0	0	0	0		2	0	0	0	0		1	0	0	0	0		0	0	0	0	0		1	0	0	0	0		1	0	0	0	0		1	0	0	0	0		0	0	0	0	0		0
Chaetoceros debilis	1	3	0	0	0		0	4	0	0	8		0	0	0	0	7		0	0	0	0	0		0	3	0	0	0		0	3	0	0	0		0	3	0	0	0		0	0	0	0	0		0
Chaetoceros cf. neogracile	0	0	0	0	7		0	4	0	0	8		0	0	0	0	0		0	0	0	0	0		0	3	0	0	0		0	3	0	0	0		0	3	0	0	0		0	0	0	0	0		0
Chaetoceros affinis	0	0	0	0	0		2	0	0	0	8		0	0	0	0	7		0	0	0	0	0		1	0	0	0	0		1	0	0	0	0		1	0	0	0	0		0	0	0	0	0		0
Chaetoceros neogracile	0	3	0	0	0		1	4	0	0	0		1	0	5	0	0		0	0	0	0	0		2	3	0	0	0		1	3	0	0	0		0	3	0	0	0		0	0	0	0	0		0
Chaetoceros dichaeta	0	0	0	0	0		0	0	0	0	0		0	0	0	0	0		0	0	0	0	0		0	0	0	0	0		0	0	0	0	0		0	0	0	0	0		0	0	0	0	0		0
Dactyliosolen fragilissimus	0	0	0	0	0		2	0	0	0	0		2	0	0	0	0		0	0	0	0	0		1	0	0	0	0		1	0	0	0	0		1	0	0	0	0		0	0	0	0	0		0
Eucampia antarctica	1	0	0	0	0		0	0	0	0	0		2	0	0	0	0		0	0	0	0	0		1	0	0	0	0		1	0	0	0	0		0	3	0	0	0		1	0	0	0	0		0
Extubocellulus spinifer	2	3	0	0	0		0	4	0	9	0		2	0	0	0	0		1	0	0	0	7		0	3	0	10	0		0	3	0	9	0		0	3	0	9	0		2	0	0	0	8		0
Minutocellus polymorphus	2	0	0	0	7		1	4	0	0	0		2	0	0	0	8		1	0	0	0	7		2	3	0	0	0		1	3	0	0	0		1	3	0	0	0		1	0	0	0	0		0
Odontella sp.	0	0	0	0	0		0	0	0	0	0		0	0	0	0	0		0	0	0	0	0		0	0	0	0	0		0	0	0	0	0		0	0	0	0	0		0	0	0	0	0		0
Odontella sinensis	1	0	0	0	0		2	0	0	0	8		1	0	0	0	0		0	0	0	0	0		1	0	0	0	0		1	0	0	0	0		1	0	0	0	0		0	0	0	0	7		0
Triceratium dubium	0	0	0	0	0		0	0	0	0	8		1	0	0	0	0		0	0	0	0	7		0	0	0	0	7		0	0	0	0	7		0	0	0	0	7		0	0	0	0	7		0
Skeletonema dohrnii	0	3	0	0	0		1	0	0	0	0		1	0	0	0	0		0	0	0	0	0		1	0	0	0	0		1	0	0	0	0		1	0	0	0	0		0	0	0	0	0		0
Skeletonema marinoi	2	4	0	0	0		1	3	0	9	0		1	0	5	0	0		1	0	0	0	0		1	3	0	9	0		1	3	0	9	0		1	3	0	9	0		0	0	0	0	0		0
Skeletonema grethea	1	0	0	0	0		0	0	0	9	0		1	0	0	0	0		0	0	0	0	0		0	0	0	9	0		0	0	0	9	0		0	0	0	9	0		0	0	0	0	0		0
Skeletonema japonicum	2	0	0	0	0		1	0	0	0	0		0	0	0	0	0		0	0	0	0	0		1	0	0	0	0		0	3	0	0	0		0	3	0	0	0		0	0	0	0	0		0
Skeletonema costatum	2	0	0	0	0		0	3	0	0	0		1	0	0	0	0		0	0	0	0	0		0	0	0	9	0		0	3	0	0	0		0	3	0	0	0		0	0	0	0	0		0
Skeletonema menzelii	2	0	0	0	0		1	0	0	0	0		1	0	0	0	7		1	0	0	0	7		1	0	0	0	0		0	3	0	0	0		1	3	0	0	0		0	0	0	0	0		0
Minidiscus RCC1721	0	0	0	0	0		0	0	0	0	0		0	0	0	0	0		0	0	0	0	0		0	0	0	0	0		0	0	0	0	0		0	0	0	0	0		0	0	0	0	0		0
Detonula confervacea	2	0	0	0	0		0	3	0	0	0		1	0	0	0	0		1	0	0	0	0		0	3	0	0	0		0	3	0	0	0		0	3	0	0	0		1	0	0	0	0		0
Thalassiosira antarctica	2	0	0	0	0		1	3	0	0	0		1	0	0	0	0		0	0	0	0	0		1	3	0	0	0		1	3	0	0	7		1	3	0	0	0		0	0	0	0	0		0
Thalassiosira punctigera	0	3	0	0	0		0	3	0	0	0		1	0	0	0	0		0	0	0	0	0		0	3	0	0	0		0	3	0	0	0		0	3	0	0	0		0	0	0	0	0		0
Thalassiosira gravida	0	0	0	0	0		0	0	0	0	0		1	0	0	0	0		1	0	0	0	0		0	0	0	0	0		0	0	0	0	0		0	0	0	0	0		0	0	0	0	0		0
Thalassiosira rotula	2	0	0	0	0		0	0	0	0	0		1	0	0	0	0		0	0	0	0	0		0	0	0	0	0		0	0	0	0	0		0	0	0	0	0		0	0	0	0	0		0
Thalassiosira miniscula	2	0	0	0	0		1	3	0	0	0		1	0	0	0	0		1	0	0	0	0		1	3	0	0	0		1	3	0	0	0		1	3	0	0	0		0	0	0	0	7		0
Shinoodiscus bioculatus	0	0	0	10	0		0	0	0	0	0		1	0	0	0	0		0	0	0	0	0		0	0	0	0	0		0	0	0	0	0		0	0	0	0	0		0	0	0	0	0		0
Thalassiosira oceanica	2	4	0	0	8		0	3	0	0	7		1	0	0	0	0		0	0	0	0	0		0	0	0	0	0		0	3	0	0	7		0	0	0	0	0		1	0	0	0	0		0
Cyclotella meneghiniana	0	0	0	0	8		1	0	0	0	0		0	3	0	0	0		0	0	0	0	0		1	0	0	0	0		1	0	0	0	0		1	0	0	0	0		0	3	0	0	0		0
Thalassiosira pseudonana	2	0	0	0	0		0	3	0	0	0		0	0	5	0	0		0	0	0	0	0		0	3	0	0	0		0	3	0	0	0		0	0	0	0	7		0	0	0	0	0		0
Thalassiosira sp. FW	0	0	0	0	0		0	0	0	0	0		0	0	0	0	0		0	0	0	0	0		0	0	0	0	0		0	0	0	0	0		0	0	0	0	0		0	0	0	0	0		0
Thalassiosira weissflogii	1	3	0	0	0		1	3	5	0	7		1	0	0	0	0		0	0	0	0	0		1	3	5	0	7		1	3	5	0	7		1	3	5	0	7		1	0	0	0	0		1
Helicotheca tamensis	0	3	0	0	0		2	0	0	0	0		0	0	0	0	0		0	0	0	0	0		1	0	0	0	0		1	0	0	0	0		1	0	0	0	0		0	0	0	0	0		0
Ditylum brightwellii	2	4	5	0	7		0	0	0	0	8		2	0	0	0	8		1	0	0	0	0		2	0	0	0	7		1	0	0	0	7		1	0	0	0	7		1	0	5	0	0		0
Coscinodiscus wailesii	0	3	0	0	0		0	4	0	0	0		2	0	0	0	0		1	0	0	0	0		0	3	0	0	0		1	0	0	0	0		1	0	0	0	0		2	0	0	0	0		0
Rhizosolenia setigera	0	0	0	0	0		2	0	0	0	0		1	0	0	0	0		1	0	0	0	0		1	0	0	0	0		1	0	0	0	0		1	0	0	0	0		0	0	0	0	7		0
Guinardia deliculata	0	0	5	0	0		0	0	0	0	0		0	0	0	0	0		1	0	0	0	0		1	0	0	0	0		2	0	0	0	0		1	0	0	0	0		1	0	0	0	0		2
Aulacoseira subarctica	0	0	0	0	8		1	0	0	0	7		2	0	0	0	0		1	0	0	0	0		1	0	0	0	0		2	0	0	0	0		1	0	0	0	0		1	0	0	0	0		0
Stephanopyxis turris	0	3	0	0	0		1	0	0	0	0		0	0	0	0	7		2	0	0	0	0		1	0	0	0	0		1	0	0	0	0		1	0	0	0	0		0	0	0	0	0		0
Proboscia inermis	0	0	0	0	0		1	0	0	0	0		1	0	0	0	0		2	0	0	0	0		1	0	0	0	0		1	0	0	0	0		0	0	0	0	0		1	0	0	0	0		0
Proboscia alata	0	0	0	0	0		0	0	0	0	0		2	0	0	0	0		2	0	0	0	0		1	0	0	0	0		1	0	0	0	0		1	0	0	0	0		1	0	0	0	0		1
Leptocylindrus danicus	0	3	0	0	0		1	0	0	0	0		1	0	0	0	0		1	0	0	0	0		1	0	0	0	0		1	0	0	0	0		1	0	0	0	0		1	0	0	0	0		0
Corethron hystrix	0	0	0	0	0		2	0	0	0	0		0	0	5	0	0		0	0	5	0	0		1	0	0	0	0		1	0	0	0	0		1	0	0	0	0		0	0	5	0	0		0
Corethron pennatum	0	0	0	0	0		0	0	0	0	0		0	0	0	0	8		0	0	5	0	7		0	0	0	0	0		0	0	0	0	0		0	0	0	0	0		0	0	5	0	7		0
Number diatom species matches	29	17	2	1	11		39	31	2	6	26		55	1	6	0	21		30	0	4	0	29		41	29	2	7	10		40	32	4	5	14		37	28	2	6	12		29	1	7	0	29		9
Number pennate species matches	11	4	0	0	5		16	16	1	3	17		24	0	2	0	14		14	0	2	0	24		14	16	1	3	7		14	16	3	2	9		13	13	1	3	8		16	0	4	0	22		6
Number centric species matches	18	13	2	1	6		23	15	1	3	9		31	1	4	0	7		16	0	2	0	5		27	13	1	4	3		26	16	1	3	5		24	15	1	3	4		13	1	3	0	7		3
Localisation		High confidence			Low confidence
Chloroplast		4			3
Mitochondria		10			9
Endomembrane		6			5
Secreted		8			7
Other/ untargeted/ incomplete		2			1
[truncated: 53 more columns]

## Sheet: Theta CA alignment
#NEXUS
begin taxa;
	dimensions ntax=204;
	taxlabels
	Bact_Prot_Methylobacter_tundripaludum_SV96[&description=""]
	Bact_Cobi_Chryseobacterium_sp_BLS98[&description=""]
	Bact_Cobi_Pedobacter_sp_PACM_27299[&description=""]
	Bact_Cobi_Fibrella_aestuarina_BUZ_2[&description=""]
	Bact_Cobi_Flavobacterium_johnsoniae[&description=""]
	Bact_Cobi_Flavobacterium_hibernum[&description=""]
	Green_G2_Picocystis_salinarum[&description=""]
	Green_G3B_Dolichomastix_tenuilepis[&description=""]
	PESC_Spumella_elongata[&description=""]
	Api_Chromera_velia[&description=""]
	FD_Karenia_brevis[&description=""]
	FD_Karenia_brevis_2[&description=""]
	CD_Alexandrium_monilatum_Chloroplast[&description=""]
	CD_Alexandrium_margalefi_Endomembrane[&description=""]
	CD_Alexandrium_monilatum[&description=""]
	H1_Pavlova_gyrans[&description=""]
	PESC_Phaeomonas_parva[&description=""]
	Green_G2_Tetraselmis_chuii[&description=""]
	Green_G2_Tetraselmis_chuii_2[&description=""]
	Green_G2_Tetraselmis_striata[&description=""]
	H2_Chrysochromulina_ericina[&description=""]
	H3_Emiliania_hxleyi[&description=""]
	Het_Lab_Aplanochytrium_sp[&description=""]
	Bol_Bolidomonas_sp[&description=""]
	Extubocellulus_spinifer_Chloroplast[&description=""]
	Fragilariopsis_kerguelensis_3_Chloroplast[&description=""]
	Pseudo-nitzschia_delicatissima_Chloroplast[&description=""]
	Pseudo-nitzschia_arenysensis_Chloroplast[&description=""]
	Pseudo-nitzschia_australis_Chloroplast[&description=""]
	Pseudo-nitzschia_australis_Chloroplast_2[&description=""]
	Pseudo-nitzschia_fraudulenta_Chloroplast[&description=""]
	Pseudo-nitzschia_pungens_Chloroplast[&description=""]
	Thalassionema_nitzschioides_Chloroplast[&description=""]
	Thalassionema_nitzschioides_Chloroplast_2[&description=""]
	Fragilariopsis_kerguelensis_2[&description=""]
	Fragilariopsis_kerguelensis_2_2[&description=""]
	Nitzschia_sp_Endomembrane[&description=""]
	Haslea_RCC2677_Chloroplast[&description=""]
	Amphora_coffeaformis_2_Chloroplast[&description=""]
	Amphora_coffeaformis_2_Chloroplast_2[&description=""]
	Eucampia_antarctica_Chloroplast[&description=""]
	Dactyliosolen_fragilissimus_Chloroplast[&description=""]
	Ditylum_brightwellii_Chloroplast[&description=""]
	Ditylum_brightwellii[&description=""]
	Raph_Fibrocapsa_japonica_Chloroplast[&description=""]
	Raph_Fibrocapsa_japonica_Chloroplast_2[&description=""]
	Leptocylindrus_danicus_Chloroplast[&description=""]
	Skeletonema_marinoi[&description=""]
	Glenodinium_foliaceum_Chloroplast[&description=""]
	Glenodinium_foliaceum_Chloroplast_2[&description=""]
	Kryptoperidinium_foliaceum_Chloroplast[&description=""]
	Skeletonema_menzelii_japonicum_Chloroplast[&description=""]
	Skeletonema_marinoi_dohrnii_Chloroplast[&description=""]
	Skeletoneum_costatum_marinoi_Chloroplast[&description=""]
	Thalassiosira_weissflogii_1_Chloroplast[&description=""]
	Thalassiosira_weissflogii_1_Chloroplast_2[&description=""]
	Thalassiosira_weissflogii_5_Chloroplast[&description=""]
	Thalassiosira_weissflogii_5_Chloroplast_2[&description=""]
	Thalassiosira_sp_NH_Chloroplast[&description=""]
	Thalassiosira_pseudonana_3059_Chloroplast[&description=""]
	Entomoneis_sp[&description=""]
	Chaetoceros_debilis_Chloroplast[&description=""]
	Chaetoceros_debilis_Chloroplast_2[&description=""]
	Chaetoceros_curvisetus_Secreted[&description=""]
	Chaetoceros_cf_neogracile_Chloroplast[&description=""]
	Amphiprora_paludosa[&description=""]
	Amphiprora_sp_CCMP467_Chloroplast[&description=""]
	Amphiprora_sp_CCMP467_Chloroplast_2[&description=""]
	Minutocellus_polymorphus_Chloroplast[&description=""]
	Staurosira_complex_sp[&description=""]
	Thalassiosira_weissflogii_6_Chloroplast[&description=""]
	Thalassiosira_weissflogii_7_Chloroplast[&description=""]
	Skeletonema_menzelii_marinoi_Chloroplast[&description=""]
	Thalassiosira_miniscula_Chloroplast[&description=""]
	Thalassiosira_miniscula_Chloroplast_2[&description=""]
	Cyclotella_meneghiniana_Chloroplast[&description=""]
	Thalassiosira_sp_Chloroplast[&description=""]
	Thalassiosira_pseudonana_672_Chloroplast[&description=""]
	Skeletonema_grethea_japonicum_menzelii_Chloroplast[&description=""]
	Skeletonema_costatum_Chloroplast[&description=""]
	Skeletonema_dohrnii_marinoi_Chloroplast[&description=""]
	Minidiscus_RCC1721_Chloroplast[&description=""]
	Thalassiosira_punctigera_Chloroplast[&description=""]
	Thalassiosira_antarctica_Chloroplast[&description=""]
	Detonula_confervacea_Chloroplast[&description=""]
	Thalassiosira_sp_Chloroplast_2[&description=""]
	Thalassiosira_weissflogii_3_Chloroplast[&description=""]
	Thalassiosira_weissflogii_4_Chloroplast[&description=""]
	Extubocellulus_spinifer_Chloroplast_2[&description=""]
	Extubocellulus_spinifer_Chloroplast_3[&description=""]
	Stephanopyxis_turris[&description=""]
	Odontella_2[&description=""]
	Triceratium_dubium_Chloroplast[&description=""]
	Dict_Dictyocha_speculum[&description=""]
	Fistulifera_solaris_Chloroplast[&description=""]
	Phaeodactylum_J43233p1_Chloroplast[&description=""]
	Amphora_coffeaformis_Chloroplast[&description=""]
	Amphora_coffeaformis_Chloroplast_2[&description=""]
	Amphiprora_paludosa_Chloroplast[&description=""]
	Amphiprora_sp_Chloroplast[&description=""]
	Kryptoperidinium_foliaceum_Chloroplast_2[&description=""]
	Durinskia_baltica_Chloroplast[&description=""]
	Durinskia_baltica_Chloroplast_2[&description=""]
	Glenodinium_foliaceum_Chloroplast_3[&description=""]
	Glenodinium_foliaceum[&description=""]
	Kryptoperidinium_foliaceum[&description=""]
	Craspedostauros_australis_Chloroplast[&description=""]
	Nitzschia_punctata[&description=""]
	Cyclophora_tenuis_Chloroplast[&description=""]
	Grammatophora_oceanica[&description=""]
	Pen_Ara_Grammatophora_oceanica[&description=""]
	Synedra_RCC2510[&description=""]
	Thalassionema_nitzschioides[&description=""]
	Aulacoseira_subarctica[&description=""]
	Synedropsis_recta_cf[&description=""]
	Thalassiothrix_antarctica[&description=""]
	Thalassionema_frauenfeldii[&description=""]
	Thalassionema_nitzschioides_2[&description=""]
	Thalassionema_nitzschioides_3[&description=""]
	Green_G3A_Pyramimonas_obovata[&description=""]
	Other_opi_Salpingoeca_rosetta[&description=""]
	Other_Am_Paramoeba_atlantica[&description=""]
	Other_Am_Paramoeba_atlantica_2[&description=""]
	C1_Cryptomonas_paramecium[&description=""]
	Exc_Eutreptiella_gymnastica[&description=""]
	Chl_Norrisiella_sphaerica[&description=""]
	Chl_Lotharella_oceanica[&description=""]
	Chl_Partenskyella_glossopodia[&description=""]
	Chl_Bigelowiella_natans[&description=""]
	Exc_Eutreptiella_gymnastica_2[&description=""]
	Pel_CCMP2097[&description=""]
	Pel_CCMP2097_Secreted[&description=""]
	FD_Karlodinium_micrum[&description=""]
	CD_Prorocentrum_minimum[&description=""]
	FD_Karlodinium_micrum_2[&description=""]
	Fragilariopsis_kerguelensis_Chloroplast[&description=""]
	Thalassiosira_oceanica_Chloroplast[&description=""]
	Thalassiosira_oceanica_Chloroplast_2[&description=""]
	Extubocellulus_spinifer[&description=""]
	Minutocellus_polymorphus[&description=""]
	Navicula_RCC3092_Chloroplast[&description=""]
	Ditylum_brightwelli[&description=""]
	Pseudo-nitzschia_delicatissima[&description=""]
	Shionodiscus_bioculatus_Secreted[&description=""]
	Thalassiosira_rotula_Endomembrane[&description=""]
	Thalassiosira_rotula_Endomembrane_2[&description=""]
	Detonula_confervacea_Chloroplast_2[&description=""]
	Thalassiosira_antarctica_Chloroplast_2[&description=""]
	Thalassiosira_antarctica_Chloroplast_3[&description=""]
	H1_Phaeocystis_antarctica[&description=""]
	H2_Chrysochromulina_brevifilum[&description=""]
	H3_Emiliania_huxleyi[&description=""]
	Thalassiosira_pseudonana_5647[&description=""]
	Cyclotella_meneghiniana_Chloroplast_2[&description=""]
	Skeletonema_japonicum[&description=""]
	Thalassiosira_sp[&description=""]
	Skeletonema_costatum_marinoi_Chloroplast[&description=""]
	Skeletonema_menzelii[&description=""]
	Minidiscus_RCC1721_Chloroplast_2[&description=""]
	Thalassiosira_miniscula[&description=""]
	H3_Pleurochrysis_carterae_Chloroplast[&description=""]
	Dict_Dictyocha_speculum_Chloroplast[&description=""]
	H1_Phaeocystis_antarctica_Endomembrane[&description=""]
	H2_Chrysochromulina_brevifilum_2[&description=""]
	H3_Scyphosphaera_apsteinii[&description=""]
	Astrosyne_radiata_Chloroplast[&description=""]
	Cyclophora_tenuis_Chloroplast_2[&description=""]
	Chaetoceros_curvisetus_2[&description=""]
	Staurosira_complex_sp_2[&description=""]
	Thalassiothrix_antarctica_2[&description=""]
	Thalassionema_frauenfeldii_Secreted[&description=""]
	Synedra_RCC2510_Endomembrane[&description=""]
	Synedropsis_recta_cf_Chloroplast[&description=""]
	Stephanopyxis_turris_2[&description=""]
	Asterionellopsis_glacialis_Chloroplast[&description=""]
	Extubocellulus_spinifer_Chloroplast_4[&description=""]
	Extubocellulus_spinifer_Chloroplast_5[&description=""]
	Minutocellulus_polymorphus_Chloroplast[&description=""]
	Odontella_Sinensis_Chloroplast[&description=""]
	Chaetoceros_neogracile_Chloroplast[&description=""]
	Chaetoceros_debilis_Chloroplast_3[&description=""]
	Chaetoceros_cf_neogracile_Chloroplast_2[&description=""]
	Chaetoceros_sp_Chloroplast[&description=""]
	Helicotheca_tamensis[&description=""]
	Ditylum_brightwellii_Secreted[&description=""]
	Ditylum_brightwellii_Secreted_2[&description=""]
	Ditylum_brightwellii_2_Secreted[&description=""]
	Ditylum_brightwellii_2_Secreted_2[&description=""]
	Eucampia_antarctica_Chloroplast_2[&description=""]
	Cyclotella_meneghiniana_Chloroplast_3[&description=""]
	Thalassiosira_pseudonana_1093_Chloroplast[&description=""]
	Thalassiosira_sp_Chloroplast_3[&description=""]
	Thalassiosira_weissflogii_2_Chloroplast[&description=""]
	Skeletonema_grethea_japonicum_menzelii[&description=""]
	Skeletonema_dohrnii_marinoi_3_Chloroplast[&description=""]
	Skeletonema_dohrnii_marinoi_2_Chloroplast[&description=""]
	Thalassiosira_rotula_Chloroplast[&description=""]
	Shionodiscus_bioculatus[&description=""]
	Minidiscus_RCC1721[&description=""]
	Thalassiosira_miniscula_Chloroplast_3[&description=""]
	Thalassiosira_punctigera_Chloroplast_2[&description=""]
	Thalassiosira_antarctica_Chloroplast_4[&description=""]
	Detonula_confervacea_Chloroplast_3[&description=""]
	Thalassiosira_sp_NH_Chloroplast_2[&description=""]
;
end;
begin characters;
	dimensions nchar=210;
	format datatype=protein missing=? gap=-;
	matrix
	Bact_Prot_Methylobacter_tundripaludum_SV96	rEyYpNaNySeIlEkEvIaYlEhIgFnpDkVmTaNsIcSdDiAMqFIsDsGlLgPf-lGgLdGfPfTgLtGvQFaHhMpeGaLlIyYgPhIgItEEgEiGkVvRdGqDEsNcCgAaqAaL-KiNdQpQe-LlDyQeDtVqLfQkNk-IeDePyPiQeAtEvMfEaeRiHlLiTkSeFvGkYlIlIgSiFiNvDeAaScIaYkEfQtTnLy
	Bact_Cobi_Chryseobacterium_sp_BLS98	RKWYPKALTSIDTVNRLLDTIEKK-LKPDQLMHADSMCCDDVAIQYPRAYEMLGPF-LGGLDGFPFAGLTGMGFAHHVPDGAVIIFYAPHIGITREGQIGEISRIGQSNSACCGAAKGALGQIIEGN---SLDFQMNTEQIFLHSK-ILNAENQIFEATEVMYEADKRIEVLVKESYPCKYVILVGGIFINGDKMGSFCQYKKFEYINLE
	Bact_Cobi_Pedobacter_sp_PACM_27299	RQHYPNAISTIDSINRLIDFVEELDLEPSQIMMADSICSDDVSIQFVRSNEFLGPF-LGGLDGFPFAGLSGMCFASHVPDGAVLVYYGPHIGISKAGVLGEIHRYGQQSTDCCGAAKGALKSIIEGH---DIDYQMNTEQIILKEK-ILAAVHPIKETTEVIYEADARINTLVNQKYTCKYVILLGTIHINSDTMGSFTSAKRFELINLA
	Bact_Cobi_Fibrella_aestuarina_BUZ_2	RAWYPNAMTTIDSVNRLIDFVEEE-LEPTQVMLADSICSDDVSIQYARAMEFLGPF-MGGLDGFPFTGLTGMGFASHVPSGAVFIYYGPHIGITKTGVIGEIHRLGQHNSGCCGAAKGALAQIVEGN---ELDYQMNTEQILWKQKDIVQAETPLFEATEVIYEADKRINELVAQSYTCKYVILMGAVLVNSDSMGSYTSAKRFDVIDLT
	Bact_Cobi_Flavobacterium_johnsoniae	RKHYPNALTTIDFINKIIDFIEELDLEPAEIMFADSICSDDVSIQYVRANEFLGPF-MGGLDGFPFTGLTGMQFASHVPDGAVFIYYGPHIGISKEGTIGEINRFGQHPSSCCGAAHGALHAIKPGH---EIDYQMNTEQILYNQKDILKADIPLFEATEIIYESDRRIQQLIEAKYNCKYIILVGAVLINSDSIGSFSSTKRFDVIDLK
	Bact_Cobi_Flavobacterium_hibernum	KKHYPNALTTIDFINKVIDYVEELDLEPAQIMLADSICSDDVSIQYARALEFLGPF-MGGLDGFPFTGLTGMQFASHVPEGAVFIYYGPHIGISKEGIVGEINRFGQNNSSCCGAAKGALNSIEPGN---EMDYQMNTEQILYNQKDILNHNIPLYEATEVVYEADQRIQKLVAAEYNCKYVILAGIILINSDSVGSFNSTKRFEIINLK
	Green_G2_Picocystis_salinarum	RREFAGAVPACKTKEAVPEMLQKHGLMAEKTILCSSICSDEIREKSSWCHLTWGENALGGIAGLPFAGKTGFKFASHVPKGGLFLFVASHVGVNQEGVIGKVRRHGQSDSSSCGAGVAGLAEQPEGSVLKQLDYQMETKAVLLEHI-IKESISPQASVARVLYEEISRVKRIVPT-DAQYPIAIMGGYQINTDDLPDYLLVKDFYLLKDG
	Green_G3B_Dolichomastix_tenuilepis	ASSFPGSIAAEATGKTTIRMLRELGFTPEETLFANSTCPDEVRKDGTWGQLTWGETNFGGLGGIPFAGKTGFAYASHIPGGKLFIFYASHVGIGLEGEVGKLLRRGQSESSACGAAIGAYRRDRERECIHPEDAQMEAKRLIFNNSYRTSSRGQAVELHEVMYEERRRIHSIIPK-DFGYDIALLGGIQVNTCDATDFLALRHFEVRKAH
	PESC_Spumella_elongata	KRHFPLAQCGTDILLKADLLLMEHGCTGDNTLYAQSICPDEIHESGELFSKHMGEVHMGGLGGIPFTGKTGFAFSHHVPDGNLFILFAPHIGISDSGELGKYTRKGQNDGTACGAACGALKIEADNNLRMYGDYQMEFTSQVNERLGAPDEDSKQAALAYAMFEVEFMNRNIHFDERGKPNLYLLGGIQINMPKMPDFFMPLMFEKRNAN
	Api_Chromera_velia	RKFFPGATNSKDILTQLDATLKRLDVTGENTLYAQSVCPDEIHEEGDILASYMGEVHLGGLAGLPFTGRTGFAFSHHVPGGNLFILMAPHIGISDSHQLGMYSRVGQEDGTACGAAVGALKSPLTLESLGFEDYQMNFISEVQKRKDEPEGNPRQAALIHAVYDVKKFLDNIVSTGDRQGKLFLLCGVQINMPKMEDFFQPLAFEMLQHG
	FD_Karenia_brevis	HKEFPGALPGAGVHCRVKAILTDYGFTPANTLFANSFCPDEIYEATRLMSDYWGEVPLGGLGGAPFAGKTGYKFSHHVPDGNILIIYGPHVGISESGEVGKYLREGQHLSTACGAVIGAYHGMKDDEEI-EADVQMCWKSHIMPHC-IRCQQAPLAALAYQAFESNYKINKVVDTDFGKGRLVLLGGILINMPACKDHFLPISFEVREAG
	FD_Karenia_brevis_2	HQEFPGALPGAGVHCRVAALLEDYGFTPENTLFGNSICPDEIFAPTRLMADHWGEVPLGGLGGAPFAGKTGFKFSHHVPDGNILVIYGPHVAVSESGEVGKYLREGQHHSTACGAVIGAFNGMKDGQEIEESDLQMGWKSQIKPHC-IARQTSPLAALAYQAFESKYKVNQVVDTNFGSGRLVLLGGILINMPACRDHFLPLSFEVRQAG
	CD_Alexandrium_monilatum_Chloroplast	QASFPGAMRGGDVALRVLKALRTFGVTRNNVVYGHSICSDEIGDRGTLLTRWYGTSFLGGIGGAPYVGKTGFGFAAHVPGGHVVLLFGPHIGFSPNGEPGKFLRTGQLASTSCGAAIAALGQITSGKSMPQRDIEQSWREKLRPFG-ISKSGNQMVELAMKNYKVEDEVKRIVNTNFGEGNLVLIGGIQINMPYMSGYFMPLHFSIRSKT
	CD_Alexandrium_margalefi_Endomembrane	RANFPGALPGKEVARRMLKALKPFGVDRDNTVYGHSICSDEIGDAGTVLTNYFGTSFLGGIGGAPYVGKTGFGFAAHAPDGNVVLVFGPHIGISPEGEPGKFRRDGQAESTSCGAVIAAYSQLTSGTPMKPQDMEQSWREKLGPHC-LGESSNLMVDLVMQAYKAEDKVLEISNTNFGKGHLILLGGIQINMPYLPGYWVPLHFSVRAAG
	CD_Alexandrium_monilatum	RKSFPGAMTGSTVMARMLEKVEPYGVKWDNTVYGQSLCSDEISDRGVLLTKYFGHSHLGGIGGAPYVGKTGFGFSHHVPDGHVVVVFGPHIGISPTGELGKFLRVGQSLSTSCGAVIAAYSQCTSGANXPPQDMMQSWRGQLKPHC-IERSVNPMKDLVMKAYREEAEVMRIVNTDYGSGHLVLLGGIQINMPHMRGFFAPMHFSIRSAG
	H1_Pavlova_gyrans	HEFFPGALPGAAVVKRVATILRAEGFTPHNTLYGQSICSDEINEKGPLMQEYWGERPLGGIGGAPYAGKTGFGFSHHVPNGNVIILYGPHVAVSETGELGKFKREGQDHSDACGACVAAYKHASGQGMQRDEDMQQAWRGKVRPHV-IMKADEPLADLTKVVYEADEMTHHIVNHDFGEGKLVLLGGIQVNLPRYDDHFVPLTFEVSSKA
	PESC_Phaeomonas_parva	ERCFPGTLPGSALVARTSAVLGTKDITPENTIFGSSICADEIMEPGDQYAKLFGEVNMGGISGAPFVGKTGFSFSHHVPNGNVLILFGPHVGITSDGTIGKYLRHGQHLSSACGAVSAAFAAGQCGPD--PNDMQQTWRDQLAPYC-IQEASEPQMELVYRFYNVESIEAIVNND-FGSGKLVLIGGIQINLQENEDHFLPLTFEIRQKG
	Green_G2_Tetraselmis_chuii	NACFPGSLAAATVLSRTVEVLRSTAINSQSVLFGHSICPDEINQRCAQMMEHWGEVPLGGLGGVPFAGKTGFTFSHHVPNGXVFVLFGPHXAINAAGELGKYRRTGQTDSDACGAVLAAYRGVASEEN--VFDLEQSWRRRVEARY-IAASEEPLQALALTTYETDSMLAIVNHE-FGEGKLIMLGGIQVNTPSYEDYFQPLLFRVSSKS
	Green_G2_Tetraselmis_chuii_2	SRCFPGALPNTPVVRRTVDLLEAATICPKTVLYGQSICPDEINXKHTRMMNFWGEVPMGGIGGAPYVGKTGFGFSHHVPDGHVFILFGPHIAISEGGELGKYRRIGQHDSSACGAVLAAY-ACRAGGVNPMNDMQQSWRQKVHANF-INASEEPLQTLITRTYEEEKTMLEIVDHGFGNGKLILLGGIQINLPKYEDHFQPLLFRVSSAG
	Green_G2_Tetraselmis_striata	-------MPGTPVLRRTIDVLQASSIVPPSVLYGQSICPDEINEEGTIMANHWGEVPMGGIGGAPYVGKTGFGFSHHVPNGHVLVLFGPHIAVSEAGELGKYTRVGQHESSACGAVLAAYNACRAGEVNPMMDMQQCWRQKVHSHY-IEEAPEPLKVLIRKTYDEEKLMLEIANHDFGEGKLILLGGIQINLPAYEDHFQPLMFRVSSKS
	H2_Chrysochromulina_ericina	HRCFPGALPGSAMVRRMASALSSIGITPENAIYGQSICPDEINEKGTMMVEHFGSCPMGGIGGAPFCGKTGFMFSHHVPDGHVVVLFGPHIAISDEGELGKYLRDGQSHSTACGAVLAAYNFDDNGE---KHDMQQSWKGKVNDNI-INSAPEPIATLMLTAYEAQEMLVIVNTK-FGNGKLVLIGGVQINMPQCEDHFLPLMLQVSSET
	H3_Emiliania_hxleyi	SRCFPGALPGPAVVARMKVLEKLYGLTPENTIYGQSICPDEINEKGTLMADHWGECPMGGIGGAPFVGKTGFGFSHHVPDGHIIILFGPHIAISDEGELGKYLREGQVESTACGAVLGAYACGKAGE---EMDMQQSWKQRINRRF-IESSDDQMKALIHVAYEAEMLLGIVDTE-FSSGKLILIGGIQINMPKWEDHFQPLYYQVHQKG
	Het_Lab_Aplanochytrium_sp	QKNFPGAETAAEIESRVAHVLER-GFTNDNTLFCQSCCPDEIREVPQDIIAMLHHRTLGGLAGIPFTGVTGWKFSAHVPGGNIVLLYGPHVGVDRDNSVGFVTRSGQVPSHACGAAIAALSSVRQGQTHPCFDDQQAAVEMLPNYQ-IDEADDEMAGLSYATFYMDYLKKIVSTD-IGGGKIAFLGGIIVNITDTIDRFLPLSFEVFDPK
	Bol_Bolidomonas_sp	LQAFPNALPVSVFKSRVKHMLKSKGMDATTTLLSTSFCCDEVNRSFSAMASDFSGHNLGGLSGFPFAGTVGIGMASHIPDGSAFIIYGPHVGFANTHDVGKVERKGIAPNGCCGSAIAAMNSPKKGKRLSLVDIQQYHCQQVTSAVDSPSVSLNQTTLPTAVYDADVDFLLGTTSLKKALNLALIGGILINTAPHQDYFLPLRFELFNPQ
	Extubocellulus_spinifer_Chloroplast	RSVFPSSITNSDLEYRVVSALAERGFTTSNTLLCSSLCSDELTRLADDFAKIYGRNNLGGLAGFPFAGNIGFQMSGHIPSGFCLLIYGPHVGLTRDGVVGKVEREGVSDDICCRSAIEASNGASTGVA--FTDLQQGAQNLVAPLVDLKESEHPMLELPYGIYDIKELVEGIVNQGDVKGGIALLGGVQINTGPTLDYFHPLRFDLINNR
	Fragilariopsis_kerguelensis_3_Chloroplast	QTKFPGAMTNRDFVTKATXVLRSKGFNGANTLLATXLCCDELARQLDDFNGIYGNNNLGGLAGFPFAGNTGFGMXXHIPDGYCLIVYGPHVGITEDGTVGKVERSGIDVDGCCGSALAASSSINKGFAPTFTDFQQNARELILPHGKADAGDKRMVELPYALYDSKMLLEEIITATGIKRGIAVLGGVQINTGPTPDYFVPLQFDYINYR
	Pseudo-nitzschia_delicatissima_Chloroplast	QAHFGGAISNQDLVTTAARLLASKGYNGENTLLATSLCCDELARQLDDFNGIYGNNNLGGLAGFPFAGKTGFGMAAHIPDGYCLXVYGPHVGXSXDGTVGKVERXGIAVDTCCGSAVAASGXIMXGTKPVFLDFQQQGQELILPHGKLADXEBRMIELPYALYDSDXXLTEIVQTTSIKRGLTMLGGIQINTGPTPDYFVPLKFZXINYR
	Pseudo-nitzschia_arenysensis_Chloroplast	QSSFVGAISNQDLVTTTARLLASKGYHGENTLLATSLCCDELARQLDDFNGIYGKNNLGGLAGFPFAGKTGFGMAAHIPDGFCLLVYGPHVGVAADGTVGKVERSGIAVDTCCGSAVAASGGIMSGSFSVFLDFQQQGQELILPHGKLADAEDRMVELPYALYDSDVLLTEIVQTTSIKRGLTMLGGIQINTGPTPDYFVPLKFQSVNYR
	Pseudo-nitzschia_australis_Chloroplast	RGYFPGALTNQELVTSAVNVLASKGYNGENTLLATSLCCDELARQL-DFNGVYGQNNLGGLAGFPFAGNTGFGMAGHIPDGYCLIVYGPHVGVAADGTVGKVERSGIQVDTCCGSAVAASGSIMDGSKILFSNFQQQGQELILPHGKLADAENRMVELPYALFDSHMLLNEIVAGTGIKRGLAMLGGIQINTGPTPDYFVPLSFEYMNYR
	Pseudo-nitzschia_australis_Chloroplast_2	RGYFPGALTNQELVTSAVNVLASKGYNGENTLLATSLCCDELARQL-DFNGVYGQNNLGGLAGFPFAGNTGFGMAGHIPDGYCLIVYGPHVGVAADGTVGKVERSGIQVDTCCGSAVAASGSIMDGSKILFSNFQQQGQELILPHGKLADAENRMVELPYALFDSHMLLNEIVAGTGIKRGLAMLGGIQINTGPTPDYFVPLSFEYMNYR
	Pseudo-nitzschia_fraudulenta_Chloroplast	RGSFPGAISNQDLVTGAVGILARKGYNGENTLLATSLCCDELARQLDDFNGIYGNNNLGGLAGFPFAGKTGFGMAAHIPDGYCLVVYGPHVGVATDGTVGKVERSGIAVDTCCGSAVAASGSILSGTKDVFVDFQQQGQELILPHGKADAGENRMIELPYALYDSDVLLTEIVEGTGIKRGLAMLGGIQINTGPTPDYFVPLKFDYLNYR
	Pseudo-nitzschia_pungens_Chloroplast	KGCFPGAITNQEVVTATVNILASKGYNGENTLLATSLCCDELARQLDDFNRIYGNNNLGGLAGFPFAGKTGFGMAAHIPDGYCLIVYGPHVGITADGTVGKVERSGIAVDTCCGSAVAASNSIMXGTKDVFLDFQQQGQELTLPHGKLADAENRMVELPLALFESDVLLTEIVQGTSIKRGLAMLGGIQINTGPTPDYFVPLKFDYTNYR
	Thalassionema_nitzschioides_Chloroplast	KRSFPEALTNKDLGFAVVDILAEKGFTKEKTLLATSLCCDELARRLDDFVKIYGNNNLGGLAGFPFAGNTGFGMSAHIPDGFCLIIYGPHVGIAKDGAIGKVEREGVAVETCCGSAVAANNQITDGGMPIFSDFQQGAQELILPFGKLADASDRMLELPYALYESDLLLGEIIKEKGLKRGTAVLGGIQINTSPTMDYFHPLRFDYIDGM
	Thalassionema_nitzschioides_Chloroplast_2	KRSFPEALTNKDLGFAVVDILAEKGFTKEKTLLATSLCCDELARRLDDFVKIYGNNNLGGLAGFPFAGNTGFGMSAHIPDGFCLIIYGPHVGIAKDGAIGKVEREGVAVETCCGSAVAANNQITDGGMPIFSDFQQGAQELILPFGKLADASDRMLELPYALYESDLLLGEIIKEKGLKRGTAVLGGIQINTSPTMDYFHPLRFDYIDGM
	Fragilariopsis_kerguelensis_2	HGHFPGAVTNKELVTSVVSTLFNKGYKVGNTLLATSLCCDELARQLEDFNGVYGNNNLGGLAGFPFAGNTGFGMSHHIPDGYCLIVFGPHVGVAKDGSVGKVERAGIEIDTCCGSAVAASNSITNGSKCPFTDFQQSAQELILPHGKVDAGADRMIELPYAIYDSDMLLSEIINVEGLKRGLALLGGIQINTGPTPDYFHPLRFDYMNYR
	Fragilariopsis_kerguelensis_2_2	HGHFPGAVTNKELVTSVVSTLFNKGYKVGNTLLATSLCCDELARQLEDFNGVYGNNNLGGLAGFPFAGNTGFGMSHHIPDGYCLIVFGPHVGVAKDGSVGKVERAGIEIDTCCGSAVAASNSITNGSKCPFTDFQQSAQELILPHGKVDAGADRMIELPYAIYDSDMLLSEIINVEGLKRGLALLGGIQINTGPTPDYFHPLRFDYMNYR
	Nitzschia_sp_Endomembrane	KDTFPGAISNKELETRVVSVLNDRGFTAENTLLATSLCCDELARVLDDFVRVYGNNNLGGLAGFPFAGNTGFGMAGHIPNGNCLIIHGPHVGITQDGLVGKVEREGIAVDKCCGSAIAASGGITNGGAQIFSDFQQGAQELILPHGRLMEAPNRMIELPYALYESDMLMQDIIETGSLKRSTAVLGGVQINTSPTLDYFHPLRFDLLDSS
	Haslea_RCC2677_Chloroplast	KQAFPGAISNRELETRVVSVLNDRGFTAENTLLATSLCCDELARVLDDFVRVYGNNNLGGLAGFPFAGNTGFGMAGHIPNGNCLIIHGPHVGITQDGLVGKVEREGIAVDKCCGSAIAASGGITNGGAQIFSDFQQGAQELILPHGRLMEAPNRMIELPYALYESDLLMRDIIETSSLKRATAVLGGIQINTSPTLDYFHPLRFDLIDST
	Amphora_coffeaformis_2_Chloroplast	QSYFPGAIDNRSLEDAVINILKAKGFTPANTLLATSLCCDELARRLDDFVKVFGNNNLGGLAGFPFAGNTGFGMAAHIPDGYCLLIYGPHVGISKDGTVGKVERQGIAIDTCCGSAVAASNGITDGGATMFTDFQQGACQLILPHGKLSDAENRMVELPLALFDSDVLMQDIVQSGGTKRGLAILGGIQINTNPVPDYFLPIRFDYMNNQ
	Amphora_coffeaformis_2_Chloroplast_2	QSYFPGAIDNRSLEDAVINILKAKGFTPANTLLATSLCCDELARRLDDFVKVFGNNNLGGLAGFPFAGNTGFGMAAHIPDGYCLLIYGPHVGISKDGTVGKVERQGIAIDTCCGSAVAASNGITDGGATMFTDFQQGACQLILPHGKLSDAENRMVELPLALFDSDVLMQDIVQSGGTKRGLAILGGIQINTNPVPDYFLPIRFDYMNNQ
	Eucampia_antarctica_Chloroplast	KSTFPGAMSNKDLETKVVEILAKKGFEGENTLLATSLCCDELARRLDDLGKVYGKNFLGGLAGFPFAGNTGFGMSAHIPNGNCLIVQAPHVGITQDGLVGKVEREGIAVDSCCGSAIAASNGITEGGATLFSDFQQGAQELILPHGKTDAGNDRMIELPYALYESDMLMQDIIVAGGLKKGTAVLSGIQINTSPSLDYFHPLRFDFLDSN
	Dactyliosolen_fragilissimus_Chloroplast	KTNFPGAMSNQELEFKVVDILSSFGFEGENTLLATSLCCDELARTLDDLGRCYGKNFLGGLAGFPFAGNTGFGMSAHIPNGFCLIVQAPHVGITQDGVVGVVEREGIEVDKCCGSAIAASNGITDGGATIFSDFQQGAQELILPHGKLSSASNRMKELPYALFESDMLMQDIIEAGGLKQGTAVLSGIQINTSPTMDYFHPLRFDYLDSN
	Ditylum_brightwellii_Chloroplast	KGTFPGAMSNKELEMKVVEILAARGFEGKNTLLATSLCCDELARTLDDLGKCFGKNFLGGLAGFPFAGNTGFGMSAHIPDGYCLIVQGPHVGITQDGVVGCVEREGIAVDKCCGSAIAASNGITEGGATIFSDFQQGAQELILPHGKLAEAPNRMAELPYALFESDMLMQDIIQAGGLKAGTAVLSGIQINTSPTMDYFHPLRFDYLDGN
	Ditylum_brightwellii	KGTFPGAMSNKELEMKVVEILAARGFEGKNTLLATSLCCDELARTLDDLGKCFGKNFLGGLAGFPFAGNTGFGMSAHIPDGYCLIVQGPHVGITQDGVVGCVEREGIAVDKCCGSAIAASNGITEGGATIFSDFQQGAQELILPXGKLAEAPNRMAELPYALFESDMLMQDIIQAGGLKAGTAVLSGIQINTSPTMDYFHPLRFDYLDGN
	Raph_Fibrocapsa_japonica_Chloroplast	QSKFSGAFTNEDLTTRIVSCLAGKGFTAENTLLCTSLCCDELARQLDDFVNVYGNNSLGGLSGFPFAGLTGFGMAAHIPDGFCLIVYGPHVGVSSGGIVGKVERNGIEVDNCCGSAIAASNGITDGGAPLFTDFQQNAQELILPHGKLAAAYDRMVELPYALYESDILMREIIQ-SLTKKGTAILGGIQINTGPTPDYFKPLRFDYLDNQ
	Raph_Fibrocapsa_japonica_Chloroplast_2	QSNFPGAISNSVLETRTVSALAAKNYTGSNTLLATSLCCDELARQLDDFVKIYGNNNLGGLSGFPFAGNTGFGMAAHIPDGYCLIVYGPHVGVAQDGTVGKVERNGIKVDNCCGSAIAASNGITDGGAPIFTDFQQGAQELILPHGKLASAYSRMVELPFALYDSDMLLRDIVMTSGTKKGIALLGGIQINTGPTQDYFKPLRFDFLNSK
	Leptocylindrus_danicus_Chloroplast	QAAFPGSINNQDLVTSVVDILAEKGYTGANTLLATSLCCDELARQL-DFVSVFGKNNLGGLAGFPFAGNTGFGMSAHIPDGYCLIVYGPHVGIAADGTIGKVERAGIDIDSCCGSAIAASNSITEGSFPVFTDFQQGVQELILPHGKLXEAXNRMVELPLALYDSDLLMREIIQKLGIKRGVAVLGGIQINTGPTLDYFLPLRFDYMNYR
	Skeletonema_marinoi	KKAFPGAISNTDLVNKVVGVLEGKGFANGNTLLATSLCADELARVLDEFVSVYGNNNLGGLSGFPFAGNTGFGMAAHIPDGFCLLVHGPHVGICKNGQIGKVERQGIAVDNCCGSAIAASNGITHGGAQIFSDFQQGAQELILPFGKLSDAEDRMHELPYALYDSEILVKDIVETGGIKKGLALLGGIQINTGPSDDYFHPLRFDYFDEN
	Glenodinium_foliaceum_Chloroplast	KSYFPGALSNRELEMKVVSTLADRGFSGSNTLLCTSLCCDELARRLDDFVKVYGDNSLGGLSGFPFGGNTGFGMAAHIPGGNCLIVYGPHVGVAADGTIGKVERKGIAIDTCCGSAIAASNGITEGGAAIFTDFQQGAQELILPHGKLTDAKNRMLELPYALYDSDLLMKDIVNTAGLKKGTAILGGIQINTGPTLDYFHPLRFDFVVNG
	Glenodinium_foliaceum_Chloroplast_2	KSYFPGALSNRELEMKVVSTLADRGFSGSNTLLCTSLCCDELARRLDDFVKVYGDNSLGGLSGFPFGGNTGFGMAAHIPGGNCLIVYGPHVGVAADGTIGKVERKGIAIDTCCGSAIAASNGITEGGAAIFTDFQQGAQELILPHGKLTDAKNRMLELPYALYDSDLLMKDIVNTAGLKKGTAILGGIQINTGPTLDYFHPLRFDFVVNG
	Kryptoperidinium_foliaceum_Chloroplast	KSYFPGALSNRELEMKVVSTLADRGFSGSNTLLCTSLCCDELARRLDDFVKVYGDNSLGGLSGFPFGGNTGFGMAAHIPGGNCLIVYGPHVGVAADGTIGKVERKGIAIDTCCGSAIAASNGITEGGAAIFTDFQQGAQELILPHGKLTDAKNRMLELPYALYDSDLLMKDIVNTAGLKKGTAILGGIQINTGPTLDYFHPLRFDFVVNG
	Skeletonema_menzelii_japonicum_Chloroplast	KKKFPGAISNTKLTKRVVAALKSKGFTPENTLVATSLCADELARVLDNFVQIYGQNNLGGLSGFPFAGNTGFGMSAHVPDGFCLTIHGPHVGITKDGVIGKVERSGIAVDSCCGSAIAASNGITDGSANIFSDFQQGAQELILPFGKLSDADDRMKELPYALYDSDVLVRDIIESGGIKKGLALLGGIQINTGPTDDYFHPLRFDYYDSD
	Skeletonema_marinoi_dohrnii_Chloroplast	KKTFPGAISNTKLTKKVVAALESKGFTPGNTLVATSFCADELARVLDDFVXIYGQNNLGGLSGFPFAGNTGWGMSAHVPNGFCLTIHGPHVGITQDGVVGKVERSGIAVDSCCGSAXXXXXXXXXXXXXXFSDFQQGAQELILPHGKLNDADDRMKELPYALYDSDVLVRDIIXXGGIKQGLALLGGIQINTGPTDDYFHPLRFDYYDSD
	Skeletoneum_costatum_marinoi_Chloroplast	KKTFPGAISNTKLTKKVVAALESKGFTPGNTLVATSFCADELARVLDDFVNIYGQNNLGGLSGFPFAGNTGWGMSAHVPNGFCLTIHGPHVGITQDGVVGKVERSGIAVDSCCGSAIAASNGITDGSANIFSDFQQGAQELILPHGKLNDADDRMKELPYALYDSDVLVRDIIESGGIKQGLALLGGIQINTGPTDDYFHPLRFDYYDSD
	Thalassiosira_weissflogii_1_Chloroplast	KNNFPCAITNSALTKKTVAALEKRGISPSNTLLATSLCCDELARVLDDFNQIYGNNNLGGLSGFPFAGNTGFGMAAHVPDGFCLLVHGPHVGISQGGVIGKVERSGIEVDNCCGSAIAASNGITSGGAAIFTDFQQGAQELILPHGKLSDANDRMKELPYALYDSDILVREIIHDGGIKKGLALLGGIQINTGPSDDYFHPLRFDLYDEN
	Thalassiosira_weissflogii_1_Chloroplast_2	KNNFPCAITNSALTKKTVAALEKRGISPSNTLLATSLCCDELARVLDDFNQIYGNNNLGGLSGFPFAGNTGFGMAAHVPDGFCLLVHGPHVGISQGGVIGKVERSGIEVDNCCGSAIAASNGITSGGAAIFTDFQQGAQELILPHGKLSDANDRMKELPYALYDSDILVREIIHDGGIKKGLALLGGIQINTGPSDDYFHPLRFDLYDEN
	Thalassiosira_weissflogii_5_Chloroplast	KXNFPXAITNSALTKKTVAALEKRGISPSNTLLATSLCCDELARVLDDFNQIYGNNNLGGLSGFPFAGNTGFGMAAHVPDGFCLLVHGPHVGISQGGVIGKVERSGIEVDNCCGSAIAASNGITSGGAAIFTDFQQGAQELILPHGKLSDANDRMKELPYALYDSDILVREIIHDGGIKKGLALLGGIQINTGPSDDYFHPLRFDLYDEN
	Thalassiosira_weissflogii_5_Chloroplast_2	KXNFPXAITNSALTKKTVAALEKRGISPSNTLLATSLCCDELARVLDDFNQIYGNNNLGGLSGFPFAGNTGFGMAAHVPDGFCLLVHGPHVGISQGGVIGKVERSGIEVDNCCGSAIAASNGITSGGAAIFTDFQQGAQELILPHGKLSDANDRMKELPYALYDSDILVREIIHDGGIKKGLALLGGIQINTGPSDDYFHPLRFDLYDEN
	Thalassiosira_sp_NH_Chloroplast	KKNFPGAVSNIDLEARVTKMLEKKGVSPDNTLLCTSLCCDELARVLDDFVNIYGNNNLGGLAGFPFAGNTGFGMSAHVPDGFCLLIHGPHVGITQDGVIGKVERSGIAVDSCCGSAIAASNGITDGDANVFTDFQQGAQELILPFGKLKDAEDRMKELPYALYDSDVLVRDIVETGSIKKGLFLLGGIQINTGPTPDYFHPLRFDYYDEN
	Thalassiosira_pseudonana_3059_Chloroplast	KKNFPGAVSNIDLEARVTKMLEKKGVSPDNTLLCTSLCCDELARVLDDFVNIYGNNNLGGLAGFPFAGNTGFGMSAHVPDGFCLLIHGPHVGITQDGVIGKVERSGIAVDSCCGSAIAASNGITDGDANVFTDFQQGAQELILPFGKLKDAEDRMKELPYALYDSDVLVRDIVETGSIKKGLFLLGGIQINTGPTPDYFHPLRFDYYDEN
	Entomoneis_sp	TGKFPGAISNKDLEQKVVGMLEGKGFTPKNTLLATSLCADELARVIDDFVKIYGNNNLGGLAGFPFAGNTGFGMSAHIPDGYCFIIYGPHVGVTADGVVGKVERNGIAVDTCCGSAIAASNGITDGGAQIFSDFQQGAQELILPHGKLSDAADRMVELPYALYDSDVLVNDIVKAGGVKGGLVLLGGIQINTGPTYDYFHPLRFDFINNK
	Chaetoceros_debilis_Chloroplast	QDHFPNALSNEELVTRVVTKLSAKGYTGANTLLATSLCCDELARQLDDLTGIYGNNNLGGLAGFPFAGNTGFGMSAHIPDGYCLIAYGPHVGLAADGTVGKVERSGISVDTCCGSAFAASNGITDGGAEIFTDFQQGAHELILPHGKLNEAEDRMVELPFALYDSDLLMREIVKKTGIKRGLALMGGIQINTGPTLDYFVPLRFDFMDYR
	Chaetoceros_debilis_Chloroplast_2	QDHFPNALSNEELVTRVVTKLSAKGYTGANTLLATSLCCDELARQLDDLTGIYGNNNLGGLAGFPFAGNTGFGMSAHIPDGYCLIAYGPHVGLAADGTVGKVERSGISVDTCCGSAFAASNGITDGGAEIFTDFQQGAHELILPHGKLNEAEDRMVELPFALYDSDLLMREIVKKTGIKRGLALMGGIQINTGPTLDYFVPLRFDFMDYR
	Chaetoceros_curvisetus_Secreted	QKNFPGAIDNQELVTNVVDYLSGKGYTQGNTLLATSLCCDELARQLDDFCGVYGNNNLGGLAGFPFAGDTGFGMSAHIPDGYCLIVYGPHVGMAADGTVGKVERSGIAVDNCCGSAIAASARITDGGAEIFTDFQQNAQELILPHGKLADAEDRMAELPYALYDSDVLLRKIVSKLGIKRGLALLGGIQINTGPTLDYFHPLSFDFMNYR
	Chaetoceros_cf_neogracile_Chloroplast	QKNFPGALDNKALVTKVVDILAGKGYTGANTLLATSLCCDELARQLDDFNGIYGNNNLGGLAGFPFAGNTGFGMAAHIPDGYCLITYGPHVGVAADGTVGKVERSGVAVDTCCGSAVAASNGITDGGAQIFTDFQQGAQELILPHGKLSEAKNRMVELPYALYDSDMLLSEIVKILGVKRGVALLGGIQINTGPTLDYFVPLRFDFMNYR
	Amphiprora_paludosa	TSRFPGAITNLELETKVVETLAGFGFNSDNTLLATSLCADELARVLDDFVKVYGNNNLGGLSGFPFAGNTGFGMSAHIPEGCCLMIYAPHVGVSKDGTVGKVERAGIDIDTCCGSAIAASNGITDGGAKIFSDFQQGAQELILPHGKLADAENRMIELPYALYESDILVGDIVQAGIKKGGIALLGGIQINTSPTMDYFHPLRFDYINSD
	Amphiprora_sp_CCMP467_Chloroplast	TSRFPGAITNLELETKVIQKLVDNGFSSENTLLATSLCADEVARVLDDFVKVFGNNNLGGLSGFPFAGNTGFGMSGHIPGGKCLVIYGPHVGVAKDGTVGKVERAGIEIDTCCGSAIAASNGITDGGAKIFTDFQQGAQELILPHGKLADAENRMIELPYAIYESDILMGDIIDAGIKEGGLALLGGIQINTAPTMDYFHPLRFDYMDSD
	Amphiprora_sp_CCMP467_Chloroplast_2	TSRFPGAITNLELETKVIQKLVDNGFSSENTLLATSLCADEVARVLDDFVKVFGNNNLGGLSGFPFAGNTGFGMSGHIPGGKCLVIYGPHVGVAKDGTVGKVERAGIEIDTCCGSAIAASNGITDGGAKIFTDFQQGAQELILPHGKLADAENRMIELPYAIYESDILMGDIIDAGIKEGGLALLGGIQINTAPTMDYFHPLRFDYMDSD
	Minutocellus_polymorphus_Chloroplast	KSAFPGALSNQELETKVVGLLAEKGYNAANTLLCTSLCCDELARCLDDFVKVYGNNNLGGLAGFPFAGNTGFGMSAHIPDGYCLMIYGPHVGIAQDGTIGKVERSGIELDNCCGSAIAASNGITDGGATLFTDFQQGAQELILPHGKLGSADNRMHELPYALFDSDLLVKDIVGTGGIKKGLAMLGGIQINTAPKLDYFHPLRFDYMNNN
	Staurosira_complex_sp	TGIFPGALSNAELETNVVRALSQKGYTDKNTLLATSLCCDELARRLDDFVKVYGNNNLGGLSGFPFAGNTGFGMAAHIPDGSCLVVYGPHVGVATNGQVGKVERAGIKVDSCCGSAIAASNGITEGGAQIFTDFQQGVQELILPHGKLADAEDRMVELPYALYESDLLMADIVQTGRVRNNIALLGGIQINTAPAMDYFLPLRFDYMDNQ
	Thalassiosira_weissflogii_6_Chloroplast	KANFPGAMSNKELETKVVSVLEGKGFKPSNTLLATSLCADELARVLDDFVKVYGNNNLGGLSGFPFAGNTGFGMAAHVPDGYCLLVHGPHVGITKDGLIGKVERPGIAVDXCCGSAIAASKGITDGGAKIFTDFQQGAQELILPFGKLNDCEDRMKELPYALYDSDILVRDIINTGGIKKGLALLGGIQINTGPTLDYFHPLRFDLYDEN
	Thalassiosira_weissflogii_7_Chloroplast	KANFPGAISNKQLATKVVSVLEGKGYTPGNTLLATSLCADELARVLDDFVKVYGNNNLGGLSGFPFAGNTGFGMAAHVPDGYCLLVHGPHVGITKDGLIGKVERPGIAVDNCCGSAIAASKGITDGGAKIFSDFQQGAQELILPFGKLGEAENRMKELPYALYDSDILVRDIINTGGIKKGLALLGGIQINTGPTLDYFHPLRFEYYNED
	Skeletonema_menzelii_marinoi_Chloroplast	KXNFPGAISNKXMEXKXASILEAKGFTPANTLLCTSLCCDELARNLDDLNKVYGHNNLGGLSGFPFAGNTGFGMSAHVPDGFCLLVHGPHVGISKDGVIGKVERSGIAVDNCCGSAIAASNGITDGGAKIFSDFQQGAQELILPXGKLNDADNRMKELPYALYDSDILVRDIINGGGIKQGLALLSGIQINTXPTLDYFHPLRFDYYDXX
	Thalassiosira_miniscula_Chloroplast	KQNFPGAISNRDLESKVASILESKGLTPANTLLCTSLCCDELARSLDDLNKVYGHNNLGGLSGFPFAGNTGFGMSAHVPDGYCLLVHGPHVGITQDGVIGKVERSGIAVDNCCGSAIAASNGITDGGAKIFSDFQQGAQELILPFGKLNDADNRMKELPYALYDSDILVRDIVSSGGIKKGLALLSGIQINTSPTLDYFHPLRFDYYDEN
	Thalassiosira_miniscula_Chloroplast_2	KQNFPGAISNRDLESKVASILESKGLTPANTLLCTSLCCDELARSLDDLNKVYGHNNLGGLSGFPFAGNTGFGMSAHVPDGYCLLVHGPHVGITQDGVIGKVERSGIAVDNCCGSAIAASNGITDGGAKIFSDFQQGAQELILPFGKLNDADNRMKELPYALYDSDILVRDIVSSGGIKKGLALLSGIQINTSPTLDYFHPLRFDYYDEN
	Cyclotella_meneghiniana_Chloroplast	RQNFPGALSNRELAVRVVELLEEKGMDSDNTLLCTSLCADELARVLDEFVGVYGNNNLGGLSGFPFAGNTGWGMSAHVPGGYNLVIHGPHVGITKDGVIGKVERSGIAVDNCCGSAIAASNGITDGGANIFSDFQQGAQELILPFGKLSRADNRMRELPYALYDSQVLVDDIVNTSSIKAGLAVLGGIQINTGPTLDYFHPLRFDYYDAD
	Thalassiosira_sp_Chloroplast	KKNFPGAISNRELATRVVELLDEKNFNPSNTLLCTSLCADELARELDEFVNIFGNNNLGGLAGFPFAGNTGWGMSAHVPEGYCLVIHGPHVGISKDGQIGKVERSGIAVDKCCGSAIAASNGITDGTASIFSDFQQGAQELILPFGKLARAEDRMRELPYALYDSEVLVTDIVNTGSIKKGLAVLGGIQINTSPTLDYFHPLRFDYYDAD
	Thalassiosira_pseudonana_672_Chloroplast	KKNFPGAISNRELATRVVELLDEKNFNPSNTLLCTSLCADELARELDEFVNIFGNNNLGGLAGFPFAGNTGWGMSAHVPEGYCLVIHGPHVGISKDGQIGKVERSGIAVDKCCGSAIAASNGITDGTASIFSDFQQGAQELILPFGKLARAEDRMRELPYALYDSEVLVTDIVNTGSIKKGLAVLGGIQINTSPTLDYFHPLRFDYYDAD
	Skeletonema_grethea_japonicum_menzelii_Chloroplast	KANFPGAINNRDLATRVVELLEEKGFSPSNTLLATSLCADELARVLDEFVSIYGNNNLGGLSGFPFAGNTGWGMSAHVPDGFCLTIHGPHVGITKDGQIGKVERSGIAVDNCCGSAIAASNGITDGSANIFTDFQQGAQELILPFGKLARADERMRELPYALYDSEVMVTDIVNTGSIKQGLAVLGGIQINTAPQLDYFHPLRFDYFDSD
	Skeletonema_costatum_Chloroplast	KSNFPGAINNRDLATRVVELLEEKGFDPSNTLLATSLCADELARVLDEFVSIYGNNNLGGLSGFPFAGNTGWGMSAHVPDGFCLTIHGPHVGITKEGQIGKVERSGIAVDTCCGSAVAASNGITDGTASIFTDFQQGAQELILPFGKLARADERMRELPYALYDSEVMVTDIVNTASIKQGLAVLGGIQINTAPQLDYFHPLRFDYYDAD
	Skeletonema_dohrnii_marinoi_Chloroplast	KSNFPGAINNRDLATRVVELLEEKGFDPSNTLLATSLCADELARVLDEFVSIYGNNNLGGLSGFPFAGNTGWGMSAHVPNGXCLTIHGPHVGITKEGQIGKVERSGIAVDNCCGSAIAASNGITDGSANIFTDFQQGAQELILPFGKLARADERMRELPYALYDSEVMVTDIVNTASIKQGLAVLGGIQINTAPQLDYFHPLRFDYYDAD
	Minidiscus_RCC1721_Chloroplast	KKNFSGAISNKKLSRRVVKALERKGFTPDNTLLATSVCADELARVLDEFVDIFGNNNLGGLSGFPFAGNTGWGMSAHVPDGFCLTIHGPHVGITKDGVIGKVERSGIAVDSCCGSAIAASGRITDGEADIFSDFQQGAQELILPFGKLARAENRMRELPYALYDSEVMVSDIVNTGSIKKGLAVLGGIQINTSPTLDYFHPLRFDYYDEN
	Thalassiosira_punctigera_Chloroplast	KNAFPGAISNRELATRVVGLLEEKGFTPENTLLATSVCADELARVLDEFVDIYGTNNLGGLSGFPFAGNTGWGMSAHVPNGFCLTIHGPHVGITKDGVIGKVERSGIAVDNCCGSAIAASNAITDGTADIFSDFQQGAQELILPFGKLGRAENRMRELPYALYDSEVMVTDIVNTASIKQGLAVLGGIQINTAPQLDYFHPLRFDYFDSD
	Thalassiosira_antarctica_Chloroplast	KSSFPGAISNKELATRVVELLDEKGFTPDNTLLATSVCADELARVLDEFVDIYGTNNLGGLSGFPFAGNTGWGMSAHVPNGYCLTIHGPHVGITKDGLIGKVERSGIAVDNCCGSAIAASNGITDGTGDIFSDFQQGAQELILPFGKLERAEDRMRELPYALYDSEVMVTDIVNTGGIKKGLAVLGGIQINTGPTLDYFHPLRFDYFDED
	Detonula_confervacea_Chloroplast	RSNFPGAISNKELATRVVELLEEKGFTSDNTLLATSVCADELARELDQFVDIYGNNNLGGLSGFPFAGNTGWGMSAHVPGGYCLTIHGPHVGITKDGVIGKVERSGIAVDNCCGSAIAASNGITDGSADIFSDFQQGAQELILPFGKLDRADDRMRELPYALYDSEVMVTDIVTTASIKSGLAVLGGIQINTGPTLDYFHPLRFDYFNED
	Thalassiosira_sp_Chloroplast_2	QANFPGAISNKELATRVVELLEEKGFTPDNTLLATSVCADELARELDEFVDLYGNNNLGGLSGFPFAGNTGWGMSAHVPGGYCLTIHGPHVGITKDGVIGKVERSGIAVDNCCGSAIAASNSITDGSADIFSDFQQSAQELILPFGKLSRADNRMRELPYAIYDSEVMVTDIVNTASIKAGLAVLGGIQINTSPTLDYFHPLRFDYFDGD
	Thalassiosira_weissflogii_3_Chloroplast	KTNFPGAISNKDLATRVVELLGEKGFKPSNTLLATSLCADELARELDEFVEIYGNNNLGGLSGFPFAGNTGFGMAAHIPDGFCLVIHGPHVGITKEGQVGKVERSGIAVDNCCGSAIAASNGITDGGATIFTDFQQGAQELILPFGKLGRAENRMRELPYALYDSEALVTDIVNTGGIKKGLAVLGGIQINTSPTLDYFHPLKFDYYDSD
	Thalassiosira_weissflogii_4_Chloroplast	KKNFPGAISNKDLATRVVGLLDEKGFNPSNTLLCTSLCADELARVLDEFVDIYGNNNLGGLSGFPFAGNTGFGMAAHIPDGFCLLIHGPHVGITKEGQVGKVERSGIAVDNCCGSAIAASNGITNGGAAIFSDFQQGAQELILPFGKLGRAENRMRELPYALYDSEVLVTDIVNTGGIKKGLAVLGGIQINTSPTLDYFHPLKFDYYDSD
	Extubocellulus_spinifer_Chloroplast_2	KGAFPGALSNEELETRVVKILSGKGYDSTNTLLCTSLCCDELARTLDDFVGAFGNNNLGGLAGFPFAGNTGFGMSAHVPDGYCLLVYGPHVGIAKDGTIGKVERQGIDIDNCCGSAIAASNGITDGGATLFTDFQQGAQELILPHGKLSDAANRMHELPYALYDSDLLVRDIVGTGSIKAGLAMLGGIQINTGPTLDYFHPLRFDYLNND
	Extubocellulus_spinifer_Chloroplast_3	KGAFPGALSNEELETRVVKILSGKGYDSTNTLLCTSLCCDELARTLDDFVGAFGNNNLGGLAGFPFAGNTGFGMSAHVPDGYCLLVYGPHVGIAKDGTIGKVERQGIDIDNCCGSAIAASNGITDGGATLFTDFQQGAQELILPHGKLSDAANRMHELPYALYDSDLLVRDIVGTGSIKAGLAMLGGIQINTGPTLDYFHPLRFDYLNND
	Stephanopyxis_turris	KSLFPGAISNQDLETRVVDVLAKIGYSGVNTLLATSLCADELARRLDDFVKVYGNNNLGGLSGFPFAGNTGFGMAAHIPDGYCLTVYGPHVGISSDGVVGKVERDGIEVDNCCGSAIAASNGITDGGAVVFTDFQQGAQELILPHGKLADAENRMIELPYALYDSDLLVQDIVMAGGIKKGIALLGGIQINTGPSLDYFHPLRFDYMNNK
	Odontella_2	KGLFPDALSNQELETNVVKALSEKGYDADNTLLCTSLCCDELRRLEDDFVNVYGNNNLGGLSGFPFAGNTGFGMSAHIPDGYCLLVHGPHVGVDKDGTVGKVEREGIAVDNCCGSAIAASGGITDGGAMIFTDFQQGAQELILPHGKLTDAENRMLELPYALYDSDLLMRDIIATGGTKGGLAVLGGIQINTGPTPDYFHPLRFDYMNNK
	Triceratium_dubium_Chloroplast	KSLFPNALSNGELETRVVDVLSEKGYDGTNTLLATSLCCDELRRLEDDFVKVYGNNNLGGLSGFPFAGNTGFGMAAHIPDGYCLIVYGPHVGVSKDGTVGKVEREGIEVDNCCGSAIAASGGITEGGATIFTDFQQGAQELILPHGKLASAENRMLELPYALYESDLLMGDIVQAGGTKAGLALLGGIQINTGPTPDYFHPLRFDYMNSK
	Dict_Dictyocha_speculum	HEIFPGALTNKELVAKITKTLKANGIDKEKTLVATSLCCDEVNRPLEALSGTFADNNMGGLAGFPVGGAVAFGMAAHIPGGSCVAVYGPHVGVDSKGAVGTVERKGRKGGSCCGSAVAASGSIFKGEAEAVVDAQQYFNKALQPYAELEKADEKMVELPYALYDATELMTRIVEAGVSDGLIAVLGGVQINTPAFTDYYLPLSFNLYDNQ
	Fistulifera_solaris_Chloroplast	RDSFPGAMPNDMLLERVGLKLIRSGFTKDTTLVASSFCSDEVNRPLDTFLKYYGNHSMGGLAGFPFSGVTGFAMASHIPNGNCLLVYGPHVGVNGEGKVGTVERKGQQSGACCGSAVAASRQVIDGDADQALDAQQAYSNMLLPYASITYAKDPMVVLPYATFKPDGMMNKIVAAIGPNGKVALLGGLQINTPELSDYFLPLRFEVRDSS
	Phaeodactylum_J43233p1_Chloroplast	QQAFPGAATNDQLVAKTKSALSRFGFG-SNSLVATSFCSDEVNRPLTDFAKEFKDTSLGGLAGFPFSGVTGFGMAKHIPGGSCLVVYGPHVGVDLDGNVGTVNRRGREGGTCCGSAVAAAGKVFNGEADPSMDAQQLYGNMLLPYAEIGNAQDAMVELPYATYEPDDLMQKIVAKVGGDGKIALLGGLQINTPACPDYFLPLRFEVRDNQ
	Amphora_coffeaformis_Chloroplast	QQAFPGAQSNADLVKKVKGALRKYGYG-KDTLLATSFCCDEVNRPLEAFAAEYGQQNMGGLAGFPFGGVTGFAMAKHVPGGSCLVVYGPHVGVDFDGKVGTVNRRGKEGGTCCGSAVAASGSVYKGEIEETMDAQQIYGSVLLPYAELAKANDPMVELPYVMFEPDDLTQKIVAKVGGNGKIALLGGIQINTPTMSDFFLPLRFEVRDNK
	Amphora_coffeaformis_Chloroplast_2	QQAFPGAQSNADLVKKVKGALRKYGYG-KDTLLATSFCCDEVNRPLEAFAAEYGQQNMGGLAGFPFGGVTGFAMAKHVPGGSCLVVYGPHVGVDFDGKVGTVNRRGKEGGTCCGSAVAASGSVYKGEIEETMDAQQIYGSVLLPYAELAKANDPMVELPYVMFEPDDLTQKIVAKVGGNGKIALLGGIQINTPTMSDFFLPLRFEVRDNK
	Amphiprora_paludosa_Chloroplast	LSAFPGAQTNAELVAKVSKALSGYGYTPANTLVATSFCCDEVNRPLDALAKEYSMPNMGGLAGFPFGGVTGFAMAKHIPGGSCLVVYGPHVGVDVNGNVGTVNRRGKEGGTCCGSAVAASSGVYKGEIQENIDAQQLYGSVLLPYAELAKAADSMIELPYAMFEPDDLTQKIVEKKVNNGKIALLGGIQINTPDVSDFFLPLRFEVRDKD
	Amphiprora_sp_Chloroplast	LAAFPGAQSNAELVEKVGKALKKYGYGP-NSLLATSFCCDEVNRPLDDLSKAYGSPNMGGLAGFPFGGVTSFAMAKHIPGGSCLVVYGPHVGVDLNGKVGTVNRRGKEGGTCCGSAVAASQAVAKGEVQESIDAQQLYGSVLLPYAELSKAADPMIELPYAMFEPDDLTQKIVDKVGGNGKIALLGGVQINTPDVSDYFLPLRFEVRDNK
	Kryptoperidinium_foliaceum_Chloroplast_2	AVAFPGAKNNAALLKLIAGELTDFGYGAKNTLVATSLCCDEVNRPLKALASAYDEPVMGGLAGFPFGGVTSFGMAHHIPGGNCLVVYGPHVGVDQYGSVGTVNRRGRAGGACCGSAAALAKMVPPGEAKASLDAQQAYDSQLAPYGELLNADDRNVDLPYALYDAKKMMDSIVAKIEGDGNIAILGGIQINTPEISDYFLPLSFELRDKT
	Durinskia_baltica_Chloroplast	AAAFNGALSNDAFLKMISGVLSTYGYGPKNTLVATSLCCDEVNRPLKALASAYDEPVMGGLAGFPFGGVTSFGMAHHIPGGSCLVVFGPHVGVDQYGSVGTVNRRGRAGGACCGSAAALAKMVPPGEAPTSLDAQQAYDAQLAPFGPLLNADDRNVELPFALYEAKAMMDSIVAKLEGDGNIALLGGIQINTPEISDYFLPLSFELRDKE
	Durinskia_baltica_Chloroplast_2	AAAFNGALSNDAFLKMISGVLSTYGYGPKNTLVATSLCCDEVNRPLKALASAYDEPVMGGLAGFPFGGVTSFGMAHHIPGGSCLVVFGPHVGVDQYGSVGTVNRRGRAGGACCGSAAALAKMVPPGEAPTSLDAQQAYDAQLAPFGPLLNADDRNVELPFALYEAKAMMDSIVAKLEGDGNIALLGGIQINTPEISDYFLPLSFELRDKE
	Glenodinium_foliaceum_Chloroplast_3	AIAFPGALNNDALLKMIQKSLSGYGYG-KTTLVATSLCCDEVNRPLKALASAYDEPVMGGLAGFPFGGVTSFGMAHHIPGGSALVVYGPHVGVDQYGQVGTVNRRGRAGGACCGSAAALGKMVPPGEAQPSLDAQQAYDAQLAPYGPLLNADDRNVELPFALYEAMAMMNSIVAKLEGDGKIALMGGIQINTPEISDYFLPLSFELRDKE
	Glenodinium_foliaceum	AIAFPGALNNDALLKMIQKSLSGYGYG-KTTLVATSLCCDEVNRPLKALASAYDEPVMGGLAGFPFGGVTSFGMAHHIPGGSALVVYGPHVGVDQYGQVGTVNRRGRAGGACCGSAAALGKMVPPGEAQPSLDAQQAYDAQLAPYGPLLNADDRNVELPFALYEAMAMMNSIVAKLEGDGKIALMGGIQINTPEISDYFLPLSFELRDKE
	Kryptoperidinium_foliaceum	AIAFPGALNNDALLKMIQKSLSGYGYG-KTTLVATSLCCDEVNRPLKALASAYDEPVMGGLAGFPFGGVTSFGMAHHIPGGSALVVYGPHVGVDQYGQVGTVNRRGRAGGACCGSAAALGKMVPPGEAQPSLDAQQAYDAQLAPYGPLLNADDRNVELPFALYEAMAMMNSIVAKLEGDGKIALMGGIQINTPEISDYFLPLSFELRDKE
	Craspedostauros_australis_Chloroplast	AMAFPNALPNAEFIKRVTERLSKYGYG-KNSLVATSLCCDEVNRPLKDLAKVYDEPVMGGLAGFPFGGVTSFGMAHHIPGGSCLVVFGPHVGVDSYGSVGTVNRRGRAGGACCGSAAALGKGQMPPMQDGSLDAQQAYDGQLAPYAELLTADDRNVELPYALYDARKMMDNIVDKMEGNGSIALMGGIQINTPDLSDYFLPLNFELLNSK
	Nitzschia_punctata	--XXXGAITNSELMKRVDERLAPYGYG-SNSLVATSLCCDEVNRPLKALAKQYXXEVMGGLAGFPFGGVTSFGMAHHIPGGSCLVVYGPHVGVDSMGSVGTVNRRGRAXGACCGSAAALGKGAMVPKSDGSLDVQQAYDANLAPYGELLAADDRNIELPYALYDAKKMMDSIVAKMEGNGYIAMLGGIQINTPDISDYFLPLNFELRNSQ
	Cyclophora_tenuis_Chloroplast	EEVFSGAMKNADIVLFATHALRKYGYGP-TTLLATSLCCDEVNRDLKALIGAYGDNSMGGLAGFAFGGVTSFGMAHHIPDGSCLIVYGPHVGIDTHGNVGKINRRGRISGACCGSAAAAGYKVRRGQPKAPLDAQQYFGSMLLPHAELARAKDSMVELPHALYDVDELMLKIIMNVAGDGKIALLGGIQINTPAAPDYFLPKKFEIRNNK
	Grammatophora_oceanica	KSAFPNAVPNSELVEKVTGSLSKFGYG-ETSLLATSLCCDEVNRVLKDFGAKFADNSMGGLAGFPFGGVTSFGMAAHIPGGSCLVVFGPHVGVDSQGNVGTVERRGKEGGACCGSAAALGHCVSKGEASPPVDAQQAMGNLLLPYADLGKAENDMVQLPLSLYDAKNLMNKILENVGGDGKIALLGGVQINTPEEEDYFLPLDFEVRTNK
	Pen_Ara_Grammatophora_oceanica	KSAFPNAVPNSELVEKVTGSLSKFGYG-ETSLLATSLCCDEVNRVLKDFGAKFADNSMGGLAGFPFGGVTSFGMAAHIPGGSCLVVFGPHVGVDSQGNVGTVERRGKEGGACCGSAAALGHCVSKGEASPPVDAQQAMGNLLLPYADLGKAENDMVQLPLSLYDAKNLMNKILENVGGDGKIALLGGVQINTPEEEDYFLPLDFEVRTNK
	Synedra_RCC2510	FSAYPKAMTNSDLVGKVKDALAPHGYG-ESTLVATSLCCDEINRVLKDFGEVYGDNSMGGLAGFPFGGVTSFGMAHHIPGGDCLIVFGPHVGIDSDGVVGKVNRRXXXXXXXXXXX-----XXKKSS---VVDAQQTFNNLLLPYAELDAAEDSMAELPLALYDAKKIMDQIVAGVGGTGKIALLGGVQINTPEESDYFLPLSFEVKSNS
	Thalassionema_nitzschioides	HSVYPGAVTNSDLVSKAKSALAAHGYG-EKTLLATSLCCDEINRVLRDFGTVYDVNSMGGLAGFPFGGVTSFGMAHHIPGGDCLVVFGPHVGIDADGVVGKVNRRGMASGACCGSAAAAGHCALKGEVPRVVDAQQTFNNLLLPYAELDAADDTMAELPRALYDAKKIIDQIVAAVGGDGKIALLGGIQINTPEESDYFLPMDFEVRSNK
	Aulacoseira_subarctica	-NFYPGALSNAELVSKVGAVLSKHGYG-ETTLLATSLCCDEVNRTLASFDKIYGENHMGGLAGFPFCGATSFGMAHHIPNGSCLIVYGPHVGVDLDGNVGKVNRRGRQSGPCCGSAAAAGYNVRSGKINKPFDAQQTWGNLLLPHAELASAPVEAAEVPLALFDCDELMQKIVGAVAGEGKIALLGGIQINTPPYSDYFLPKVFVLKNNK
	Synedropsis_recta_cf	LSSYSSAITNADLVSRVSSALDKYGYG-DTTLLATSLCCDEVNRELRDFGKYYGEHSMGGLAGFAFGGVTSFGMAHHIPGGDCLIVYGPHVGVDSDGNVGKINRRGRKSGACCGSGAAAGYAVRKGTRDPALDAQQTFGNMLLPHGHLEAAEDTMAELPLAMFDANELMQQIVAAVGGDGKIALLGGVQINTPATPDYFLPMSFEIRDNR
	Thalassiothrix_antarctica	MRSFPRAITNXELVSRVSTALQK-GYG-ESTLLATSLCCDEVNRELLNLSKJYGDQSMGGLAGFAFGGVTSFGMAHHIPGGDCLVVYGPHVGVDADGNVGKINRRGRKSGACCGSGAAAGYATNPLDAQQXXXXXXXXGNLLLPHGHLEEAEDPMVELPLAMFDANDLMHQIVAAVGGDGKIALLGGVQINTPETSDFFLPMVFEIRDNK
	Thalassionema_frauenfeldii	LQSYPGAITNDELISRVKSALDK-GYG-KSSLLATSLCCDEVNRELLDLSKLYGEHSMGGLAGFAFGGVTSFGMAHHIPNGDCLVVYGPHVGVDADGNVGKINRRGRESGACCGSAVAAKGAVRKGKRDPPLDAQQNFGNLLLPHGHLEEAADPMVELPLAMFDANDLMHQIVAAVGGNGKIALLGGIQINTPQTSDFFLPINFEIRDNK
	Thalassionema_nitzschioides_2	LQSFSGAITNSELVSRVKSGLDK-GYG-KTTLLATSLCCDEVNRELIELSKLYGEHSMGGLAGFAFGGVTSFGMAHHIPGGDCLVVYGPHVGVDADGNVGKINRRGRKSGACCGSGVAAAGAVRKGKRDPPLDAQQNFGNLLLPHGHLEEAEDAMVELPLAMFDANDLMHQIVAAVGGDGKIALLGGVQINTPNTSDFFLPLNFEIRDNK
	Thalassionema_nitzschioides_3	LQSFSGAITNSELVSRVKSGLDK-GYG-KTTLLATSLCCDEVNRELIELSKLYGEHSMGGLAGFAFGGVTSFGMAHHIPGGDCLVVYGPHVGVDADGNVGKINRRGRKSGACCGSGVAAAGAVRKGKRDPPLDAQQNFGNLLLPHGHLEEAEDAMVELPLAMFDANDLMHQIVAAVGGDGKIALLGGVQINTPNTSDFFLPLNFEIRDNK
	Green_G3A_Pyramimonas_obovata	REAFPGAVPAMELNRAALKCLADEGFEPEKTLFGNSTCPDEVNRVRAHFTWVDSF-NLGGLAGIPFTGKTGFAFHSHMPGGGLFILYASHVGVSREGKVGYVERHGMSCSKACGASIGAYH-LADHAHEPSNDYQMWLSRTIKARLQIKEAKDPNIEIPHVIYDREELLHMIPD--DYTGKLALLGGIQINTPQVPDHFLVRDFETMVVG
	Other_opi_Salpingoeca_rosetta	AKSFPKAFPSSKFVTEANNVLMARGYSKENTLFASSCCSDEINRLL-YQMNSWGEHQLGGLAGFPFVGRTGFAYQSHMPDGRLFIMCAAHVGVSRAGNLGYCNRPGMEESKACGSALGAYSNGCDGDGTAVHDLQQHLTRLVKKHFDIKKADDPIAKLSLVVAEEEVCAIIPPDY---RSEVAILAGLQVNTDTVDDFFIPLHFKIRGKD
	Other_Am_Paramoeba_atlantica	LSSFPNSVPLELLVKTVKKILLNRTTNVEKSLVATSNCPDEINRDFFHLATHFGRPTMGGLAGFPFVGKTGFQFLAHVPDGLMVLFCSSHVGVDHTREVGKILRLGMNLTTACGSTCGALQRIQAGDSNLPFDAQQNWLKFIASQFQIEQSKNSQVELPQVVSERD--MKKIIPR--CPVPVVLVSGVQINVEGGDDYFDLHEFKG----
	Other_Am_Paramoeba_atlantica_2	QNHFPQCVTLEHLFKWVHRALRARTGALKNALVATSSCPDEIDLDLSEFGQDFGRPTMGGLAGFPFVGKTGFQFLAHLPDGLLVIFCSSHIGVNHTQEAGKIRRVGMDDTTACGAAVGAFQKIEERDQTVSLDEQQNWIQFVAKNFHIKEHKNPQVELANVVGEKD--VRGIIPA-DCPTPVIVVSGVQINVEGGDDYFLLHQFKGWVG-
	C1_Cryptomonas_paramecium	------------MLDIVKNTLKEKGYDGDKILFATS-CCPEINRDLDDQADHFGRACMGGLAGFPFVGRTGFKFMHHVPDGCMFIICASHVGVDDTGKVGYVNRVGMKASSACGAAVGAYLDKSESDIKKPLDTQMAYQRLVALNFKINEAPNPMAELAVLCAEKKVDLDNILLD-KIHFPLAILNGIQINFEGGDDYFYVISFTFDDGH
	Exc_Eutreptiella_gymnastica	RKHFPGSMPQSRLIKIVKAGLSKYGCTPDSTLLSTSCCPDEINRDLQDTAAVWGRACMGGLAGFPFAGKTGLSYLHHVPGGALLIFAASHVGIDDKGEVGVVKRVGMHSSSTCGAAVGAYKEHIPGALTRKLDPQMNYIKFVATQYLIKKAANPMAELAIRCAQRDLAMLLPLPHFELDFPVAIVGGIQINFEGGEDFFHLQSFEFVRAR
	Chl_Norrisiella_sphaerica	ASNYPGAVSQTTLVSGVKEVLTRHNFDEEGCLLATSTCPDEINRSVDTLTGAFGDVPLGGLGGLPFTGTTGFAYSAHVPDGQLLVLYAPHIGISNNGKIGEVARPGMKPTPTCGACLGYSAGFDSGSMSNIGDYQLDIKNMLTSNLHDVTKQNEYVALSFFMYKKEEILNAIPE--ELPVPIALIGGIQINTDDIPDFFAPLDFLIKDKG
	Chl_Lotharella_oceanica	RKHFPGAHRADIVLRTTRAVFKKHGFNEDNTLFASSTCPDEINCVIDDFSLIWGEHSLGGLAGLPFTGKTGFSFSHHVPDGRLLIFFAPHIGVASDGKTGRVHRLGIAQTTACGSCIAAQNGTRCKPCDDIGDYQQSVTEIVTDFIEEKVEGDMNVKVTESLYDREEILKIIPD--DFKKPIALIGGILINTDYQHDYILVKDLLIRKKN
	Chl_Partenskyella_glossopodia	NAVYPGAMTTHAFSDYVKKTLGKHGFTKESCLCAVSSCPDELNRGLDSMEDAWGESNLGGLAGMPFTGKTGFGFSHHVPGGQLLVVFAPHVGITKDGELGKIQRVGMANTTSCGSCMAAYGEVCQEIKEKVGDVQQEKLAVVSARIDCEDDTAKIAKLSDIVYEAEILA--IIPD-DCAVPVAIVGGIQINTDYKTDFFHVRDVMLRSGP
	Chl_Bigelowiella_natans	KGKFPGVLPVEEALKVTQQLFQKHGFTPKSCLLAASTCSDEINRVVDRFSDVWGECNLGGLAGLPFTGKSGFNLSHHIPNGQLLILFAPHIGVTKTGEVGMIMRRGMKSTTACGSCMAAYESVITKDDP-IGDRQQTINKIVKSFLPEKEREDALVCVANMMYETEIL--KIIPN-DFKYSVGLIGGIHVNTDHTSDFFVIKDLMLRKG-
	Exc_Eutreptiella_gymnastica_2	RENFPGAMPDCQVVALVARALKSPGWSPQNTLLGTSFCPDEINEKGNLLQEMFGKVPFSGLAGIPFAGKTGFKFASHVPDGTILIVYGPHVAISAEGQVGKFKRAGQDLTSACGACIGAL-TIERGNYVPREDFQMNYIEELSHRLEHAHPQGKQVGLVFQSFAVQKLMRSIIDVIVKGSPILLLGGVQVNMPALPDFYLPMCFKMFSSE
	Pel_CCMP2097	-ATFPGAMPYETLTQQVVKTLLPRGYTKYTTLLGTSLCPDEVNAPLESLRSVWPGRALGGLGGLPFSGKAGLSYAHHATNGKLLIVFAPHVGINSRGAFGKIEREGQASSSACGASVGAYKDEMAGRGDESDDLQFDFLKSLAPRMRKYKDNSAIVALTDNMYLINTLLRQIQATFDGVTELAVLGGVQINRSGTVDTFHPRFFTVFNRA
	Pel_CCMP2097_Secreted	-ATFPGAMPYETLTQQVVKTLLPRGYTKYTTLLGTSLCPDEVNAPLESLRSVWPGRALGGLGGLPFSGKAGLSYAHHATNGKLLIVFAPHVGINSRGAFGKIEREGQASSSACGASVGAYKDEMAGRGDESDDLQFDFLKSLAPRMRKYKDNSAIVALTDNMYLINTLLRQIQATFDGVTELAVLGGVQINRSGTVDTFHPRFFTVFNRA
	FD_Karlodinium_micrum	NRFFPGALDSLAMESKVAEVLLKRGYTNANTLFASSLCPDEVAEAGELMKSRWGENGLGGLAGLPFVGKSGFTYAHHVPNGKLLVLFAPHVGINFDGKVGKLQRLNQKVSTACGAAIGAYNKQNSGNGVVDFDGQIEYKAKLRPRLQIENAPDEIAFISYQMYAIEFLIDQVLTAWKDAGELCVVGGIMVNLGQGGDRFVPLFFQAREGE
	CD_Prorocentrum_minimum	NAFFPTALLADDVNRAVSDVLGKRGYTSQNTLYAQSMCPDEISKAQALMQGEWGEAALGGLAGLPFAGKSGFEFLHHTPDGKILICFAPHVGINADGVVGSHLREGQVSSTACGAAVGAFN-TKPGGGNSAYDAQEKYVENLRPLLPIEASQDKIAYVTYQTYNIDLMLDTLKGIYDWCDELAVVGGIMINRNKGGDFFQPLTFEAKSRD
	FD_Karlodinium_micrum_2	QQLFPTAMLSSNVDRAIASTLSLRGFTPDNTIFGHSVCSDEVNRREPLMINRWREGSLGGLGGLPFAGKSGFKFLGHVPNGKLLIVFAPHVGVEADGRLGALQRDGQSVSTACGAAIGAYKKKSPSSAEVLFDPQLEKVELLASRLDIDSSMDPIAFVTYQMYAIELLDACIAQAWDQASEVSVVGGIIINRRKGGDFFQPLSFETCRKG
	Fragilariopsis_kerguelensis_Chloroplast	YDNFPTAILSGDCEQAIYQTLKGRGFTSSNTLLGHSVCSDEVTRGEPLLIDRWNKKALGGLAGLPFAGKSGFGYLHHVPDGKLLVVFAPHVGVDAEGKIGGLQRDGQVVSNACGAAIGAYKKATPTDPLLKFDPQLEQVQKLAPRLKIDESKDSISFVTYQMYGIELITSIITQTFDYATEVAVVGGIIINRRKGGDFFQPLSFETYVDG
	Thalassiosira_oceanica_Chloroplast	NQLFPTALLSSDLDDSIWRTLKARGFSPQNTLFGHSVCADEVMRKEDLMTSRWEEATLGGLAGLPFAGKSGFGYLHHVPDGKLLILFAPHVGIDEEGRVGSLQRDGQAVSTACGAAIGAYKGKTKEDDLVQFDPQLKEIALLAPRLKIENSEDSIAFITYQMYGIELIQSCIVDTFDSASEVAVVGGIMVNRRKGGDFFQPLSFESLRRE
	Thalassiosira_oceanica_Chloroplast_2	NQLFPTALLSSDLDDSIWRTLKARGFSPQNTLFGHSVCADEVMRKEDLMTSRWEEATLGGLAGLPFAGKSGFGYLHHVPDGKLLILFAPHVGIDEEGRVGSLQRDGQAVSTACGAAIGAYKGKTKEDDLVQFDPQLKEIALLAPRLKIENSEDSIAFITYQMYGIELIQSCIVDTFDSASEVAVVGGIMVNRRKGGDFFQPLSFESLRRE
	Extubocellulus_spinifer	GLVFPTAXLSGDVDAAVYNTLKKRGFTPRNTLFGHSVCSDEVNREEPLMVNRWGEGTLGGLAGLPFAGKSGFGFLHHVPNGKLLILFAPHVGIGPLGRVGALQRDGQSVSSACGAAVGAYKSVPSDPLTVQFDPQLQKIELLTPRLGIDDSSDSIAFVSYQMYGIELLYDIIDXTFDNASEVSILGGVMINRRLGGDFFQPLSFESRKKG
	Minutocellus_polymorphus	SLVFPTAILSGDADLAIARTLRERGFTPQNTLFAHSICSDEVNRSEPLMSRRWGEAALGGLGGLPFAGKSGFSYFHHVPNGKLLIMFAPHVGIGPLGRIGALQRDGQSLSSACGAAVGAYKKKKAAPVDPEFDPQLGTVDLLKPRLKIDESTDSIAFVTYQMYGIELLYGVLNQTFESCSEVAIVGGLMINRRIGGDFFQPLSFETCTKD
	Navicula_RCC3092_Chloroplast	NFHFPTALLSSDVDKSISRTLATRGFTPDNTLFGHSVCSDEVNRKEPLMVNTWKEGFLGGLGGLPFSGKSGFGYLHHVPNGKLLILFAPHVGIEKDGTVGVLQRDGQSISTACGAAVGAYKKNNNADPLLLFDPQIEKVSLLAQRLEIEDSADSISFVTYQMYAIELMENIISQTYDYASEVAVVGGIMINRRKGGDFFQPLSFETQRKG
	Ditylum_brightwelli	LQNFPTAMLSGDVDRAIWKTLKARGFTPSNTIFGHSVCSDEVNRKEPLMTDRWQEGTLGGLGGLPFAGKSGFGYLHHVPSGKLLVLFAPHVGIDSEGRVGSLQRDGQAVSSACGAGIGAYKKSTPEDPLLTFDPQLNQIDSLAPRLNIQESSDSVAFVTYQMYGIELITACITQTFQNASEVAVIGGIMINRRKGGDFFQPLSFETRKRS
	Pseudo-nitzschia_delicatissima	NILFPTAMLSGDVERVIYKTLQGRGFSPENTIFGHSVCSDEVNRREPLMMNRWQEGTLGGLGGLPFAGKSGFGYLHHVPNGKLLVIFAPHVGIDAEGRVGGLQRDGQAVSSACGAAIGAYKKISPQDPLQEFDPQLEKVKLLAPRLKIEDSENSIAFVTYQMYGIELITACITQTFDSANEVAVVGGIMINRRKGGDFFQPLSFESRRKG
	Shionodiscus_bioculatus_Secreted	GRCFPTALLSSDVDRGLARVLRPRGFTPANTLFGHSVCADEVNRKEPLLVNRWEEGALGGLGGLPSAGKSGFGYLHHVPDGKLLVLFAPHVGIDDLGTVGALQRDGQAVSSACGAAVGAYKKVESDPLPVEYDPQLKGVRRLAPRLEIEESGDSIAFVTYQMYGIELIAIEVEENFNCATEIAVLGGVMINRRRGGDFFQPLSLSTQRKG
	Thalassiosira_rotula_Endomembrane	KMFFPTAMISSDLDKAIAKVLKPRGFTPENTLFGHSVCADEVNRKEPLMVNRWQEGALGGLGGLPFAGKSGFGYLHHVPSGKLLVLFAPHVGIDEIGRVGSLQRDGQAVSTACGAAIGAYKKNKKAAPDPEYDPQLTNVSLLAPRLEIDESADSISFVTYQMYGIELITACITETFDIATEVAVVGGVMINRRKGGDFFQPLSFETSRKG
	Thalassiosira_rotula_Endomembrane_2	KMFFPTAMISSDLDKAIAKVLKPRGFTPENTLFGHSVCADEVNRKEPLMVNRWQEGALGGLGGLPFAGKSGFGYLHHVPSGKLLVLFAPHVGIDEIGRVGSLQRDGQAVSTACGAAIGAYKKNKKAAPDPEYDPQLTNVSLLAPRLEIDESADSISFVTYQMYGIELITACITETFDIATEVAVVGGVMINRRKGGDFFQPLSFETSRKG
	Detonula_confervacea_Chloroplast_2	KKLFPTAMLSSDFDDAVAKVLKPRGFTPENTLFGHSVCADEVNRKEPLMVNRWEEGALGGLGGLPFAGKSGFGYLHHVPDGKLLVLFAPHVGIDDTGTVGALQRDGQAVSSACGAAVGAYKKAKKAKPDPEFDPQLKNVSLLAPRLDIDESADSIAFLTYQMYGIELVNDCIAETFDCADEIAIVGGVMINRRKGGDFFQPLSLETRRKG
	Thalassiosira_antarctica_Chloroplast_2	KEFFPTAILSSDLDKAVAKVLKPRGFTPENTLFGHSVCADEINRKEPLMLNRWQEGALGGLGGLPSAGKSGFGYLHHVPQGKLLVIFAPHVGIDEVGRIGALRRDGQEVSSACGAAVGAYKKAKKAAPDPEYDPQLKGVTRLGPRLDIDQSADSIAFVTYQMYGIELIAGCIEETFDFATEIAVVGGIMINRRKGGDFFQPLTFETTRKG
	Thalassiosira_antarctica_Chloroplast_3	KEFFPTAILSSDLDKAVAKVLKPRGFTPENTLFGHSVCADEINRKEPLMLNRWQEGALGGLGGLPSAGKSGFGYLHHVPQGKLLVIFAPHVGIDEVGRIGALRRDGQEVSSACGAAVGAYKKAKKAAPDPEYDPQLKGVTRLGPRLDIDQSADSIAFVTYQMYGIELIAGCIEETFDFATEIAVVGGIMINRRKGGDFFQPLTFETTRKG
	H1_Phaeocystis_antarctica	RRFFPGAMLSSDVDDAIRHTLGARGYTPANTLYGHSVCSDEVAKAENLMVSRWGEGTLGGLGGLPFAGKSGFRYLHHAPSGKLLIMFAPHVGIDSEGRVGALQREGQTLSKACGAALGAYKGGAAKYKESKFDPELGSISLLTPRLKVELAPEPITFVTYQMYTIDLLDNCFKGTWEWVTEVAIVGGIMVNRKSGGDFFQPLSFELRTQA
	H2_Chrysochromulina_brevifilum	NALFPTAMLSSDLDDAIARTLRRRGFTPANTLFGHSVCSDEVNKDEDLMVSRWKEGSLGGLGGLPFAGKSGFRFLHHTPSGKLLIMFAPHVGIDAQGRVGALQRDGQDVSKACGAALGAYKQVLAPTTSILFDPQLKVISLLTPRLKVELAAEPIAFVTYQMYGIDLLEQCIKDTWDWATEVAIVGGIIINRRTGGDFFQPLSFEARTRN
	H3_Emiliania_huxleyi	GRFFPTALLSSDLDEAIARTLYQRGFTPQNTLFAHSVCSDEVNKDEDVMVSRWQEGSLGGLGGLPFAGKSGFRYLHHVPSGKLLILFAPHVGIDGEGRVGALQREGQSVSKACGAAIGSYKARKEGLLPPPFDPELGIIDLLTPRLKLEQAAEPITFVTYMMYTIDLLDNCIKETWEWASEVALVGGVMVNRKSGGDFFQPLSFELRRSV
	Thalassiosira_pseudonana_5647	-----------------------------KRNFPTAMLSSDLDNAILYARGLWQEGSLGGLAGVPFAGKSGFGYLHHAPSGKLLVMFAPHVGIGTDGNIGALQRDGQVVSNACGAAVGAYKAKAANGPDVLFDPQLETVKLLQPRLGIEKSIDPITFVTYQIYGIEKICDCISQTWDSVTEVALVGGVMINRRVGGDCFQPLSFELRQKD
	Cyclotella_meneghiniana_Chloroplast_2	KKAFPTALLSSDADEAIAKTLYRRGFTPKNTILAHSICSDEVNAPEPLMMKRWEEGSLGGLAGVPFAGKSGFACLHHVPNGKLLIMFAPHVGIDATGKLGALQRDGQVVSSACGAAVGAYKTKAAASVPDSFDPQLQSVTMLKPRLEIEMAIDPITYVTYQLYAIDKVCDCVSQTWEFTNEVALVGGIMINRRVGGDFFQPLSFESRSKE
	Skeletonema_japonicum	NKAFPTALLSGDLDEAIAKTLRGRGFTPANTIFAHSVCSDEVNKDEALMVNRWQEGSLGGLAGLPFAGKSGFRFLHHVPEGKLLVMFAPHVGIDAAGKVGALQRDGQVVSKACGAAVGAYGGAAAPKPAGLFDPQLNTVNLLEPRLGIEKAVDPISFVIYQMYA----------------------------------------------
	Thalassiosira_sp	NKAFPTALLSGDLDEAIAKTLGARGFTPANTIFAHSVCSDEVNKDEALMVNRWQEGSLGGLAGLPFAGXSGFRFLHHVPEGRLLVMFAPHVGIDATGKVGALQRDGQIVSKACGAAVGAFGGATTSKPSGLFDPQLTTVNLLEPRLGIEKAVDPISFVTYQMYAIDLIDECVEGTWDFANEVSIVGGIMINRYVGGDFFQPLSFETRVKD
	Skeletonema_costatum_marinoi_Chloroplast	NKAFPTALLSGDLDXAIAKTLGXRGFTPANTIFAHSVCSDEVNKDEALMVNRWQEGSLGGLAGLPFAGKSGFRFLHHVPEGKLLVCFAPHVGIDAAGKVGALQRDGQTVSKACGAAVGAYGGAATSKPSGLFDPQLNTVNLLEPRLGIEKAVDPISFVTYQMYAIDLIDECVEGTWDFANEVSIIGGIMINRYKGGDFFQPLSFETRVKD
	Skeletonema_menzelii	NKAFPTALLSGDLDEAIAKTLGARGFTPANTIFAHSVCSDEVNKDEALMVNRWQEGSLGGLAGLPFAGKSGFRFLHHVPEGKLLVMFAPHVGIDAAGKVGALQRDGQTVSKACGAAVGAYGGAATPKPSGLFDPQLNTVNLLEPRLGIELAVDPISFVTYQMYAIDLIDECVEGTWDFANEVSIVGGIMINRYKGGDFFQPLSFETRVKD
	Minidiscus_RCC1721_Chloroplast_2	NVAFPSALLSGDMDEAVAKTLYKRGFTPENTILAHSVCSDEVNKDEALMVNRWQEGSLGGLAGLPFAGKSGFRFLHHVPTGKLLVMFAPHVGIDSRGVVGALQRDGQSVSNACGAAVGAYKAASSDKPPVLFDPQLNTVGLLEARLAIDNSIDPITFVTYQMYAIDLVDDCISQTWNFANEVAVVGGIMINRRVGGDFFQPLSFETRVKD
	Thalassiosira_miniscula	NVAFPTALLSGDMDEAIAKTLYKRGFSPENTIFAHSVCSDEVNKDEALMVNRWQEGSLGGLAGLPFAGKSGFRFLHHVPNGKLLVMFAPHVGIDARGVVGALQRDGQTVSNACGAAVGAYKASSDKPPVKLFDPQLNSVELLEPRLAIEKAIDPITFVTYQMYAIDLFDDCITQTWDYANEVAIVGGIMINRRVGGDFFQPLSFETRVKD
	H3_Pleurochrysis_carterae_Chloroplast	MNYFPGSISSNAVDQRVARVLANRGFTPQNTLLATSACPDEVSRPGELMKNRWGECTLGGLGGVPFTGKAGFGYAHHVAGGKLLIVFAPHVGVEANGRVGALRRVDQNVSTSCGAAVGAF-ALKKGAAPEAGDTQINYKQQLASRLDLDMAPEQISYVTYQMYVMDFFVDDILPGWDDVSEIAVLGGIMVNRAKGGDRFMPLMFQTRTDR
	Dict_Dictyocha_speculum_Chloroplast	EEYFPGAARPASVDDAVFKALSTRGYTPKNTLLATSTCPDEVYADGDRLKKRWGETQLGGLGGIPFAGKAGLSYAHHVQDGKLLIVFAPHVGISYEGKVGGLEREGIARSSACGAAVGAFKTAPDGKAPVLDDTQIEFLIKLAPKLGIAGSPDQLAYVTYQMYSVEAILREIAGVWDECSELSLVGGIQINRSNGDDLFQPLMFQALSKP
	H1_Phaeocystis_antarctica_Endomembrane	LASFPGALPSFETEAAVYKALSARGYNDGNTLFATSTCPDEVYKEKALMRNRWGEVALGGLAGVPFAGKAGLGYAHHVPEGKLLITFAPHVGVGIDGKVGAIERAGQVISSACGAGIGALKLTKPGYVPPLDDTQFEWKLKLGPKLDIEESENPVAFVTYMMYELDSMIAQVKASWQDCSEVALLGGVQINRY-GGDRFQPLFFQTLSAS
	H2_Chrysochromulina_brevifilum_2	LKYFPGSLSSTAVDGAVAKALSARGYTKDNTLFGMSVCSDEVFVDGDMMKTRWGESSLGGLAGVPFAGKAGLSYAHHVPEGKLFILFAPHVGVGSDGRVGALERAGIATSSACGAAVGAY-TLTKSGATVLADLQFDYKLKLASKLDVDQSANDMAFVTYMMYNMEAMITEISAVWDDCSELAVLGGIQINRFDSRDAFQPLMFQTTTKS
	H3_Scyphosphaera_apsteinii	LKYFPGAQSSNVVEDTVWKALSARGYNKDNTLFGMSVCSDEVFFDNDLMRRRWGEASLGGLAGVPFAGKAGLSYAHHVPEGKLFILFAPHVGVGSDGKVGALERAGIVTSSACGAAVGAF-TLSKPGATPLNDLQFEYKMKLASNLEVGNAVNDLAFVTYMMYQMEAMLAQIAAVWDDCSELAVLGGIQINRFEKGDAFQPLMFQTTTQA
	Astrosyne_radiata_Chloroplast	ERNFPNSIPTSKVVQKVTRLLRKRGYTSANTLLATSLCCDEIKPQYARFRQGLSPNTMGGLGGLPFVGKTGMKFLSHVPEGKVVILFGPHVGVSQKGIIGQVERLGQAPTTSCGAAIGAYQAAPLHNNNGSSDYQEDFISKLRQTQSNPDSVEPLVSVTKDMSNMAMLMQQLDACWSNIKEVCLVGGIVINQGQREDYFQPLVMEIYEQP
	Cyclophora_tenuis_Chloroplast_2	QRYFPNAMPSTKVANLVHKFLVARNFKATNTLYGTSFCPDEIKNNKSALQRRLSANTLGGLGGLPFVGISGMKFLSHCPEGKVIIAFGPHVGVSESGTVGKVERLGQTPTTSCGAAIGAYQANHNRRRHPISDFQEDYIRQLQTTLDVASDDEVASRVTKQMFGVSMLMEQLHACWENISEVVLVGGITINRGPQEDYFQPKVLQSFTKP
	Chaetoceros_curvisetus_2	KDYFPGAIPSTTVLLRVQSMLRKRQYYPYNTLIGTSISSEEIVTPTNQIRSKFSETTLGGLGGIPFAGVSGMYMLSHIQDGKALIIFGPNVGISNDGAVGMVERIGRSPDESNGVVVRAYKLTSKGSVSKGLDIEKDYEMPLKDYQAEGGDSYAISKVTKNMYKIGMIENQVKTVWDGVTEVTLMGGIFINRGHGDDFFQPLMMKTITKG
	Staurosira_complex_sp_2	NQYFPLSLPTSMMIQKVVTTLGKRNFNRSNTLFGSSVCPDEIKSKSQFQASLTDQNTLGGLGGIPFVGISGMGFLSHTPNGKVVIMYGPHVGISDDGQVGKVERLSKDLSGSCGAGLGAYKTAAAEGKPPVMDNQEEYIRRLKPKLTAVSSAAMPAFVTTRMYDLELLMELMKAYWDSVDEIVLLGGIVVNRGQREDFFQPLVFDSYTKP
	Thalassiothrix_antarctica_2	NTHFPGARRNSIIGTKLARYLKNRKYSSSNTLLGSSICVDEXMGSLNQLLARHSEHHLGGLGGLPFVGKTGMAFVQHCPEGKLVIVFGPHVGISESGEVGKIKRTGMEETTSCGAAMAAYQXXXNNSYHDIMDFQEDYVQELGRKLGKNGGNSNVALVTIKMYQMELLKENLDATWESVKEITLLGGIIINRSAGEDHFQLKXLITITQD
	Thalassionema_frauenfeldii_Secreted	NKYFPGALPTSVIGRRIVEVLRNRNYNPRNSVIASSLCVDEISTSLNALVDTKNIGHLGE-GGLPFVGVTGFGFVQHCPHGKLLVVFGPHVGISESGTLGKIKRIGMEETASCGAAMAAY-AITSRTTKKDLDFQQEYIENLEKKLKQTGDDNSIALVTGKMYDLEMLKDEIDAIWEKVTEITLLGGIIINRSAGEDCFQALSMKTLTAT
	Synedra_RCC2510_Endomembrane	KTYFPGALSSSIIALRVVGALRKRDYRPYNTLVASSICSDEILNSLKQLGNTKTGGHLGGLGGLPFVGVSGMGLVQHCPGGKMVLVFGPHVGISESGELGKLRRGGMEETTACGAAMGAY-AISSGTKPKVMDFQEDYIDNLKKKLGAQGGDETIALVTEKMYDLELLKSEVDAVWKNVQEVTLLGGIIINRSAGEDYFQPLTMRTITSK
	Synedropsis_recta_cf_Chloroplast	KTYFPGALSSSVIALRVVGALRKRDYRPYNTLVASSICSDEITSSLKQLGNTKTGGHLGGLGGLPFVGVSGMDLLQHCPDGKLVMIFGPHVGISESGQLGKLQRSGMDETASCGAAMAAYQGATASSKK-VMDFQEDYIENLKKKLGAQGGDETIALVTDKMYDLELLKSEVDAVWESIQEVTLIGGIIVNRSAGEDYFQPLTMSTISSK
	Stephanopyxis_turris_2	RQFFPASLPSSRVATRALQVLAERGYTADNTLLAASLCSDEVTKSLKGLVKPNSGGNLGGLGGVPFVGPSGFGFFSHCPNGKVVIVYGPHVGISADGVVGKIERIGMDQSGACGAGLGAYKEESPAKERGARDIQEDYKKIIGEDLT-PDENTLVTMVTNRMFDIEMLAREVESAWDKITEITLLGGIVINRGNVEDYFQPITFKSLTRG
	Asterionellopsis_glacialis_Chloroplast	GAYFPGAIPNSLLSTRITSVLQKRGFTADNTLLGSSLCSDEIVTSLKGLTKGNSGGNLGGLGGVPFVGPSGFGFFSHCPSGKVVIVYGPHVGIGSDGFVGKVERVGMDPSGACGAALGAYKAERAKQEKVAGDVQEDYIRELRLKMESADSNALIALVTNRMYELELLEREVGAAWDKISDVTLIGGIVVNKGNVEDYFKPINFVSWKAG
	Extubocellulus_spinifer_Chloroplast_4	RQYFPASLPNGKVASRVIRTLQARGYNPDNTLLASSLCSDEITLSLNGLTKTNSGGNLGGLGGVPFVGPSGFGFFSHAPDGKIVIVYGPHVGVSADGIVGKVERVGMDASGACGAALGAYKQMTSGLAGTQPDVQEDFIRDLRARMDGPDQNALIAMVTNKMYDMDLLLREVDGAWDKITEVTLLGGLVINRGNVEDYFKPITFQSLRKA
	Extubocellulus_spinifer_Chloroplast_5	RQYFPASLPNGKVASRVIRTLQARGYNPDNTLLASSLCSDEITLSLNGLTKTNSGGNLGGLGGVPFVGPSGFGFFSHAPDGKIVIVYGPHVGVSADGIVGKVERVGMDASGACGAALGAYKQMTSGLAGTQPDVQEDFIRDLRARMDGPDQNALIAMVTNKMYDMDLLLREVDGAWDKITEVTLLGGLVINRGNVEDYFKPITFQSLRKA
	Minutocellulus_polymorphus_Chloroplast	RQYFPASLPNXKVAERVIRTLXARGYQXDNTLLASSLCSDEITLSLXGLTKXNSGGNLGGLGGVPFVGPSGFGFFSHSPDGHIVIVYGPHVGISAXGVVGKVERVGMXPSGACGAALGAYKQLVXNLAGTQPDVQEDFIRDLRARMEGPDQNALIAMVTNKMYDMDLLLREVDGAWQGITEVTLLGGLVINRGNVEDYFKPITFQSLKKA
	Odontella_Sinensis_Chloroplast	KEYFPGALPNSQSSSRVLATLKKRGYT-DSSLFGASICSDEIHGSLKGLTNNQGGMNLGGLGGLPFVGKSGFGFFSHCPDGKIVILFGPHVGVSQSGVVGKVERVGMTPSTACGAGIGAYKARANPNAEITMDNQEEWSKLTADDIGGFIGNSKMATVTYKTYDLDLLQTGLDISWEKVSEVTLLGGIIINQGHMEDYFQPFVFQSWRAQ
	Chaetoceros_neogracile_Chloroplast	RTFFPGALPNSSIVLRVAKRLSTRNYRPYNTILGSSLCSDEITLSLQAMAVKKDGGNLGGLGGVPFVGKSGFGFLSHVPSGKVLIVYGPHVGISNDGVVGKVERVGQNPSTSCGAGIGAY-ALMKGGRGPKFDFQEEFIDKLEPRLRVVLKNQAVATVTVNMFDIEIMEEQVYTAWDKVSEVTLLGGIVVNRGHGEDFFQPLQLTCINAN
	Chaetoceros_debilis_Chloroplast_3	RTFFPGSVPNSVITLRVAQKLKKRGYMPYNTILGSSLCSDEITLSLKNLVQAKDGGNLGGLGGVPFVGKSGFGFLSHVPDGKVVILYGPHVGISNEGVVGKVERVGQAPSGTCGAAVGAY-AIKAGGRGPKFDYQEEFIDELTPKLQFVNANAALAAVTCNMFDIDVMEAQVDASWNKISEVTLLGGIVVNRGHGDDYFQPLQFKAMNKN
	Chaetoceros_cf_neogracile_Chloroplast_2	RTFFPGAVPNSVINLRVTKKLKDREYRPYNTILGSSLCSDEITLSLRSLTLAKDGGNLGGLGGVPFVGKSGFGFLSHVPSGKVVILYGPHVGISNEGVVGKVERVGQAPSTSCGAAVGAY-AIKAGGRGPNFDYQEEFIDELTPKLQFVNANTAIAAVTCNMFDVDVMEAQLEAAWDKISEVTLLGGIVLNRGHGDDYFQPLQFKATNKN
	Chaetoceros_sp_Chloroplast	RTFFPGAVPNSVINLRVAKKLKDRDYRPYNTILGSSLCSDEITLSLRSLTLKNDGGNLGGLGGVPFVGKSGFGFLSHVPNGKVVILYGPHVGISNEGVVGKVERVGQSPSTSCGAAVGAY-AIKAGGRGPKFDYQEEFIDELTPKLQFVNQNTAIAAVTCNMFDIEVLESQLEAAWDKVSEVTLLGGIVVNRGHGDDYFQPLQFKAINKN
	Helicotheca_tamensis	RRFFPGSLPNSEVASRISSAMRNRGYRPYNTLVGSSLCSDEVTQALRKLTDIKDGGNLGGLGGLPFVGTSGMGFVSHCPQGKIFIMFGPHVGISQEGVVGKVERIGVAPSTSCGAAVGAY-ALKSGAELSVTDVQEEYINQLRPRLEKGGGDEAVAFITKRMFDMEMMTEQIEGAWSKVSEITIMGGIVINRGHGEDYFQPLMLKSFSGA
	Ditylum_brightwellii_Secreted	RRYFPGSLPNSEVASRISSAMRNRGYRPYNTLVGASLCSDEVTQALRKLTDTKDGGNLGGLGGLPFVGTSGIGFLSHCPSGKIFIMFGPHVGISQEGVVGKVERIGVAPSTSCGAAVGAY-ALKSGAEIAITDVQEEYINNLKPRLEKGGGDEAVAFVTKRMFDLEMLTAQIEAAWSKVSEITIMGGIVINRGHGEDYFQPLMLKSFSSK
	Ditylum_brightwellii_Secreted_2	RRYFPGSLPNSEVASRISSAMRNRGYRPYNTLVGASLCSDEVTQALRKLTDTKDGGNLGGLGGLPFVGTSGIGFLSHCPSGKIFIMFGPHVGISQEGVVGKVERIGVAPSTSCGAAVGAY-ALKSGAEIAITDVQEEYINNLKPRLEKGGGDEAVAFVTKRMFDLEMLTAQIEAAWSKVSEITIMGGIVINRGHGEDYFQPLMLKSFSSK
	Ditylum_brightwellii_2_Secreted	RRYFPGSLPNSEVASRISSAMRNRGYRPYNTLVGASLCSDEVTQALRKLTDTKDGGNLGGLGGLPFVGTSGIGFLSHCPSGKIFIMFGPHVGISQEGVVGKVERIGVAPSTSCGAAVGAY-ALKSGAEIVITDVQEEYINNLKPRLEKGGGDEAVAFVTKRMFDLEMLTAQIEAAWSKVSEITIMGGIVINRGHGEDYFQPLMLKSFSSK
	Ditylum_brightwellii_2_Secreted_2	RRYFPGSLPNSEVASRISSAMRNRGYRPYNTLVGASLCSDEVTQALRKLTDTKDGGNLGGLGGLPFVGTSGIGFLSHCPSGKIFIMFGPHVGISQEGVVGKVERIGVAPSTSCGAAVGAY-ALKSGAEIVITDVQEEYINNLKPRLEKGGGDEAVAFVTKRMFDLEMLTAQIEAAWSKVSEITIMGGIVINRGHGEDYFQPLMLKSFSSK
	Eucampia_antarctica_Chloroplast_2	KKYFPGAQSSSEVTLRLARALRERGYNERNTLLGASLCSDEITVSLSKLLDTRDGGNLGGLGGLPFVGTSGFGFTSHCPSGKVVIVFGPHIGISNEGVIGKVERVGKDPSTSCGAAVGAYK-IASGNIPPTDDFQEEFIANLKNRLNKIGDDASLAAITNEMYDLQIMKGEVEAFWNQITEVTLLGGIVINRGHGDDLFQPLLLTTVAKT
	Cyclotella_meneghiniana_Chloroplast_3	RKSFPGSLPNSAVALRVASALKERGYTPTNTLFASSVCSDEITDSINKL-QVDGVF-LGGLGGLPFVGITGMGFLSHCPGGKVFIVFGPHVGIDGKGTVGTVERIGQEPHTSCGAGIGAYKPVTDEDMAFTKDFQEEYIAKLRDRLDKDPSDESITYVTNKMYDLEMLRGEINAYWKNTSEVTLLGGIVVNRGHGEDFFQPLMLKSLTQA
	Thalassiosira_pseudonana_1093_Chloroplast	RKSFPGSLPNSAVALRVASALKERGYTETNTLFASSFCSDEITESLADFQNKMQVDNLGGLGGLPFVGITGMGFLSHCPQGKVFIVFGPHVGISDTGAVGTVERIGQNPHTSCGAGIGAYKGKPMSDEDMTKDFQEEYIAKLRDRLDKDPSDETITYVTNKMYDLEMLRSEINAYWKGTTEVTLLGGIVVNRGHGEDFFQPLMLKSLTQS
	Thalassiosira_sp_Chloroplast_3	RKSFPGSLPNSAVALRVASALKERGYTETNTLFASSFCSDEITESLADFQNKMQVDNLGGLGGLPFVGITGMGFLSHCPQGKVFIVFGPHVGISDTGAVGTVERIGQNPHTSCGAGIGAYKGKPMSDEDMTKDFQEEYIAKLRDRLDKDPSDETITYVTNKMYDLEMLRSEINAYWKGTTEVTLLGGIVVNRGHGEDFFQPLMLKSLTQS
	Thalassiosira_weissflogii_2_Chloroplast	RKNFPGALPNSAVSLRVCAALRDRGYTPANTLFGSSVCSDEITESLNKLQVDGGF-NLGGLGGLPFVGISGMGFVHHCPKGKIFIMFGPHVGVSNDGTVGKIERIGQKLSTSCGAGIGAYKGSASDEEKATKDFQEEYIAKLRDRLEQPSSNETVTFVTNKMYDLEMLRSEINAYWDETTEVTLLGGIVINRGHGEDYYQPLMLKSLTKD
	Skeletonema_grethea_japonicum_menzelii	RKNFPGALTNSAISLRVAAALRDRGYTPANTLFGSSLCSDEITESLGDFQNKLGTDNLGGLGGLPFVGISGMGFIHHVPEGKIFIVFGPHVGISDKGVVGQIERVGQTISTSCGAGIGAYKMGKKGESXATKDFQEEYIAKLSDRLDQEQSNESITFLTNKMYDLEMMRSEINAYWKECTEVTLLGGIVVNRGHGEDFYQPLMLKSLTKD
	Skeletonema_dohrnii_marinoi_3_Chloroplast	RKNFPGALTNSAISLRVAAALRDRGYTPGNTLFGSSLCSDEITESLGDFQNKLGTDNLGGLGGLPFVGISGMGFIHHVPSGKIFIVFGPHVGISDKGVVGQIERVGQTISTSCGAGIGAYKMGKKGESEATKDFQEEYIAKLGDRLDQEQSNESITFLTNKMYDLEMMRSEINAYWKECTEVTLLGGIVVNRGHGEDYYQPLMLKSLTKD
	Skeletonema_dohrnii_marinoi_2_Chloroplast	RKNFPGALTNSAISLRVAAALRDRGYTPGNTLFGSSLCSDEITESLGDFQNKLGTDNLGGLGGLPFVGISGMGFIHHVPXGKIFIVFGPHVGISDKGVVGQIERVGQXISTSCGAGIGAYKMGKKGESEATKDFQEEYIAKLGDRLDQEQSNESITFLTNKMYDLEMMRSEINAYWKECTEVTLLGGIVVNRGHGEDFYQPLMLKSLTKD
	Thalassiosira_rotula_Chloroplast	RKNFPGXLSNSAIALRVASSLRNRGYTPTNTLFGSSLCSDEITESLGDFQNKLGVENLGGLGGLPFVGTSGMGFTSHTPDGKIFIVFGPHVGISNDGTVGKIERVGKDISTSCGAGIGAYK-MAQGDSKETKDFQEEYISQLSDRLDQEPSNESITYVTNKMYDLEMLRSEINTFWDNVSEVTLLGGIVVNRGHGEDFYQPLMLKSLTKE
	Shionodiscus_bioculatus	--------PNSAVALRVAAALRDRGYVPANTLFGSSLCSDEITESLGDLQNKLGVENLGGLGGLPFVGISGMGFTSHTPNGRIFIVFGPHVGISNDGAVGKIERVGKDVSGSCGAGLGAYKAMDTTKEPATKDFQEEYISQLSDRLDQDPSNDSVAYVTNKMYDLEMLRSEVNEFWKGVTEVTLLGGVVVNRGHGEDYYQPLMLKTLTKE
	Minidiscus_RCC1721	RANFPGALSDSAVALRVAAALRDRGYTPTNTLVGSSLCSDEITESLGDFQNKLGVENLGGLGGLPFVGISGMGFTSHCPDGKIFILFGPHVGIANDGTVGKIERVGKSVSGACGAGIGAYK-IMAADTTKTKDFQEEYIAQLSNRLDQDPNNETITYVTNKMYDLEMLRSEINAFWGAVSEVTLLGGIVVNRGHGEDFYQPLMLKSLTKD
	Thalassiosira_miniscula_Chloroplast_3	RKSFPGSLSNSAIALRVAAALRDRGYTPTNTLFGSSLCSDEITESLGDFQNKLGVENLGGLGGLPFVGISGMGFTSHCPDGKILIVFGPHVGISEDGTVGKVERVGKNVSTSCGAGIGAYKAASETTTQATKDFQEEYIAQLSDRLDQEPSNEAIAYVTNKMYDLEMLRSEINTFWGGVSEVTLLGGIVVNRGHGEDFYQPLMLKSLTKD
	Thalassiosira_punctigera_Chloroplast_2	RKNFPGALSNSAIALRVAAALRDRGYTPTNTLFGSSLCSDEITESLGDFQNKLGVENLGGLGGLPFVGISGMGFTSHTPDGKIFIVFGPHVGISNDGTVGKVERVGKDVSTSCGAGIGAYKMATDTAKEATKDFQEEYIAQLSDRLDQDPSNESITYVTNKMYDLEMLRSEINTFWSGVSEVTLLGGIVVNRGHGEDFYQPLMLKSLTKD
	Thalassiosira_antarctica_Chloroplast_4	RKNFPGALSNSAIALRVAASLRDRGYTNTNTLFGSSLCSDEITESLGDFQNKLGVENLGGLGGLPFVGISGMGFTSHAPDGKIFIVFGPHVGISDDGTVGKIERVGKNISTSCGAGIGAYK-IMASETTKTKDFQEEYIAQLSNRLDQDPSNETITYVTNKMYDLEMLRGEINTFWSNISEVTLLGGIVVNRGHGEDYYQPLMLKSLTKD
	Detonula_confervacea_Chloroplast_3	RKNFPGSLSNSAIALRVAASLRDRGYMRTNTLFGSSLCSDEITESLGDFQNKLGVENLGGLGGLPFVGISGMGFTSHCPDGKIFIVFGPHVGISDDGTVGKIERVGKTVSTSCGAGIGAYKAADSTKAEATKDFQEEYISQLSNRLDQEPSNETITYVTNKMYDLEMLRSEINAFWSSVSEVTLLGGIVVNRGHGEDYYQPLMLKSLTKD
	Thalassiosira_sp_NH_Chloroplast_2	RKNFPGALSNSAIALRVAASLRDRGYTSTNTLFGSSLCSDEITESLGDFQNKLGVENLGGLGGLPFVGISGMGFTSHCPDGKIFIVFGPHVGISDDGTVGKVERVGKNVSTSCGAGIGAYKMATDTKKEATKDFQEEYIAQLSDRLDQEPSNETITYVTNKMYDLEMLRSEINAFWGSVSEVTLLGGIVVNRGHGEDFFQPLMLKSLAKD
;
end;

## Sheet: Theta CA tree topologies
GTR	MrBayes			Jones	MrBayes			WAG	MrBayes			GTR	MrBayes			JTT	MrBayes		WAG	MrBayes
#NEXUS				#NEXUS				#NEXUS				#NEXUS				#NEXUS			#NEXUS
[ID: 6520510274]				[ID: 6342971165]				[ID: 6623068164]
begin taxa;				begin taxa;				begin taxa;				begin taxa;				begin taxa;			begin taxa;
	dimensions ntax=204;				dimensions ntax=204;				dimensions ntax=204;
	taxlabels				taxlabels				taxlabels				dimensions ntax=204;				dimensions ntax=204;			dimensions ntax=204;
		Bact_Prot_Methylobacter_tundripaludum_SV96				Bact_Prot_Methylobacter_tundripaludum_SV96				Bact_Prot_Methylobacter_tundripaludum_SV96
		Bact_Cobi_Chryseobacterium_sp_BLS98				Bact_Cobi_Chryseobacterium_sp_BLS98				Bact_Cobi_Chryseobacterium_sp_BLS98			taxlabels				taxlabels			taxlabels
		Bact_Cobi_Pedobacter_sp_PACM_27299				Bact_Cobi_Pedobacter_sp_PACM_27299				Bact_Cobi_Pedobacter_sp_PACM_27299
		Bact_Cobi_Fibrella_aestuarina_BUZ_2				Bact_Cobi_Fibrella_aestuarina_BUZ_2				Bact_Cobi_Fibrella_aestuarina_BUZ_2			Bact_Cobi_Chryseobacterium_sp_BLS98				Staurosira_complex_sp			Amphora_coffeaformis_Chloroplast_2
		Bact_Cobi_Flavobacterium_johnsoniae				Bact_Cobi_Flavobacterium_johnsoniae				Bact_Cobi_Flavobacterium_johnsoniae
		Bact_Cobi_Flavobacterium_hibernum				Bact_Cobi_Flavobacterium_hibernum				Bact_Cobi_Flavobacterium_hibernum			Bact_Cobi_Fibrella_aestuarina_BUZ_2				Bol_Bolidomonas_sp			Amphora_coffeaformis_Chloroplast
		Green_G2_Picocystis_salinarum				Green_G2_Picocystis_salinarum				Green_G2_Picocystis_salinarum
		Green_G3B_Dolichomastix_tenuilepis				Green_G3B_Dolichomastix_tenuilepis				Green_G3B_Dolichomastix_tenuilepis			Bact_Prot_Methylobacter_tundripaludum_SV96				Raph_Fibrocapsa_japonica_Chloroplast			Amphiprora_sp_Chloroplast
		PESC_Spumella_elongata				PESC_Spumella_elongata				PESC_Spumella_elongata
		Api_Chromera_velia				Api_Chromera_velia				Api_Chromera_velia			Bact_Cobi_Pedobacter_sp_PACM_27299				Raph_Fibrocapsa_japonica_Chloroplast_2			Amphiprora_paludosa_Chloroplast
		FD_Karenia_brevis				FD_Karenia_brevis				FD_Karenia_brevis
		FD_Karenia_brevis_2				FD_Karenia_brevis_2				FD_Karenia_brevis_2			Bact_Cobi_Flavobacterium_johnsoniae				Stephanopyxis_turris			Fistulifera_solaris_Chloroplast
		CD_Alexandrium_monilatum_Chloroplast				CD_Alexandrium_monilatum_Chloroplast				CD_Alexandrium_monilatum_Chloroplast
		CD_Alexandrium_margalefi_Endomembrane				CD_Alexandrium_margalefi_Endomembrane				CD_Alexandrium_margalefi_Endomembrane			Bact_Cobi_Flavobacterium_hibernum				Leptocylindrus_danicus_Chloroplast			Phaeodactylum_J43233p1_Chloroplast
		CD_Alexandrium_monilatum				CD_Alexandrium_monilatum				CD_Alexandrium_monilatum
		H1_Pavlova_gyrans				H1_Pavlova_gyrans				H1_Pavlova_gyrans			Het_Lab_Aplanochytrium_sp				Odontella_2			Dict_Dictyocha_speculum
		PESC_Phaeomonas_parva				PESC_Phaeomonas_parva				PESC_Phaeomonas_parva
		Green_G2_Tetraselmis_chuii				Green_G2_Tetraselmis_chuii				Green_G2_Tetraselmis_chuii			Bol_Bolidomonas_sp				Triceratium_dubium_Chloroplast			Bol_Bolidomonas_sp
		Green_G2_Tetraselmis_chuii_2				Green_G2_Tetraselmis_chuii_2				Green_G2_Tetraselmis_chuii_2
		Green_G2_Tetraselmis_striata				Green_G2_Tetraselmis_striata				Green_G2_Tetraselmis_striata			Fistulifera_solaris_Chloroplast				Dict_Dictyocha_speculum			Staurosira_complex_sp
		H2_Chrysochromulina_ericina				H2_Chrysochromulina_ericina				H2_Chrysochromulina_ericina
		H3_Emiliania_hxleyi				H3_Emiliania_hxleyi				H3_Emiliania_hxleyi			Staurosira_complex_sp				Het_Lab_Aplanochytrium_sp			Het_Lab_Aplanochytrium_sp
		Het_Lab_Aplanochytrium_sp				Het_Lab_Aplanochytrium_sp				Het_Lab_Aplanochytrium_sp
		Bol_Bolidomonas_sp				Bol_Bolidomonas_sp				Bol_Bolidomonas_sp			Phaeodactylum_J43233p1_Chloroplast				Bact_Prot_Methylobacter_tundripaludum_SV96			Bact_Prot_Methylobacter_tundripaludum_SV96
		Extubocellulus_spinifer_Chloroplast				Extubocellulus_spinifer_Chloroplast				Extubocellulus_spinifer_Chloroplast
		Fragilariopsis_kerguelensis_3_Chloroplast				Fragilariopsis_kerguelensis_3_Chloroplast				Fragilariopsis_kerguelensis_3_Chloroplast			Other_opi_Salpingoeca_rosetta				Chaetoceros_curvisetus_Secreted			Kryptoperidinium_foliaceum_Chloroplast_2
		Pseudo-nitzschia_delicatissima_Chloroplast				Pseudo-nitzschia_delicatissima_Chloroplast				Pseudo-nitzschia_delicatissima_Chloroplast
		Pseudo-nitzschia_arenysensis_Chloroplast				Pseudo-nitzschia_arenysensis_Chloroplast				Pseudo-nitzschia_arenysensis_Chloroplast			Stephanopyxis_turris				Bact_Cobi_Chryseobacterium_sp_BLS98			Nitzschia_punctata
		Pseudo-nitzschia_australis_Chloroplast				Pseudo-nitzschia_australis_Chloroplast				Pseudo-nitzschia_australis_Chloroplast
		Pseudo-nitzschia_australis_Chloroplast_2				Pseudo-nitzschia_australis_Chloroplast_2				Pseudo-nitzschia_australis_Chloroplast_2			Dict_Dictyocha_speculum				Amphora_coffeaformis_2_Chloroplast_2			Craspedostauros_australis_Chloroplast
		Pseudo-nitzschia_fraudulenta_Chloroplast				Pseudo-nitzschia_fraudulenta_Chloroplast				Pseudo-nitzschia_fraudulenta_Chloroplast
		Pseudo-nitzschia_pungens_Chloroplast				Pseudo-nitzschia_pungens_Chloroplast				Pseudo-nitzschia_pungens_Chloroplast			Green_G3A_Pyramimonas_obovata				Amphora_coffeaformis_2_Chloroplast			Aulacoseira_subarctica
		Thalassionema_nitzschioides_Chloroplast				Thalassionema_nitzschioides_Chloroplast				Thalassionema_nitzschioides_Chloroplast
		Thalassionema_nitzschioides_Chloroplast_2				Thalassionema_nitzschioides_Chloroplast_2				Thalassionema_nitzschioides_Chloroplast_2			Chl_Norrisiella_sphaerica				Glenodinium_foliaceum_Chloroplast			Bact_Cobi_Chryseobacterium_sp_BLS98
		Fragilariopsis_kerguelensis_2				Fragilariopsis_kerguelensis_2				Fragilariopsis_kerguelensis_2
		Fragilariopsis_kerguelensis_2_2				Fragilariopsis_kerguelensis_2_2				Fragilariopsis_kerguelensis_2_2			Api_Chromera_velia				Nitzschia_punctata			Cyclophora_tenuis_Chloroplast
		Nitzschia_sp_Endomembrane				Nitzschia_sp_Endomembrane				Nitzschia_sp_Endomembrane
		Haslea_RCC2677_Chloroplast				Haslea_RCC2677_Chloroplast				Haslea_RCC2677_Chloroplast			PESC_Spumella_elongata				Craspedostauros_australis_Chloroplast			Pen_Ara_Grammatophora_oceanica
		Amphora_coffeaformis_2_Chloroplast				Amphora_coffeaformis_2_Chloroplast				Amphora_coffeaformis_2_Chloroplast
		Amphora_coffeaformis_2_Chloroplast_2				Amphora_coffeaformis_2_Chloroplast_2				Amphora_coffeaformis_2_Chloroplast_2			Exc_Eutreptiella_gymnastica_2				Kryptoperidinium_foliaceum_Chloroplast_2			Grammatophora_oceanica
		Eucampia_antarctica_Chloroplast				Eucampia_antarctica_Chloroplast				Eucampia_antarctica_Chloroplast
		Dactyliosolen_fragilissimus_Chloroplast				Dactyliosolen_fragilissimus_Chloroplast				Dactyliosolen_fragilissimus_Chloroplast			Raph_Fibrocapsa_japonica_Chloroplast				Aulacoseira_subarctica			Synedra_RCC2510
		Ditylum_brightwellii_Chloroplast				Ditylum_brightwellii_Chloroplast				Ditylum_brightwellii_Chloroplast
		Ditylum_brightwellii				Ditylum_brightwellii				Ditylum_brightwellii			Raph_Fibrocapsa_japonica_Chloroplast_2				Fistulifera_solaris_Chloroplast			Thalassionema_nitzschioides
		Raph_Fibrocapsa_japonica_Chloroplast				Raph_Fibrocapsa_japonica_Chloroplast				Raph_Fibrocapsa_japonica_Chloroplast
		Raph_Fibrocapsa_japonica_Chloroplast_2				Raph_Fibrocapsa_japonica_Chloroplast_2				Raph_Fibrocapsa_japonica_Chloroplast_2			Odontella_2				Phaeodactylum_J43233p1_Chloroplast			Amphiprora_paludosa
		Leptocylindrus_danicus_Chloroplast				Leptocylindrus_danicus_Chloroplast				Leptocylindrus_danicus_Chloroplast
		Skeletonema_marinoi				Skeletonema_marinoi				Skeletonema_marinoi			Triceratium_dubium_Chloroplast				Bact_Cobi_Fibrella_aestuarina_BUZ_2			Bact_Cobi_Fibrella_aestuarina_BUZ_2
		Glenodinium_foliaceum_Chloroplast				Glenodinium_foliaceum_Chloroplast				Glenodinium_foliaceum_Chloroplast
		Glenodinium_foliaceum_Chloroplast_2				Glenodinium_foliaceum_Chloroplast_2				Glenodinium_foliaceum_Chloroplast_2			Amphora_coffeaformis_Chloroplast				Chaetoceros_debilis_Chloroplast			Durinskia_baltica_Chloroplast_2
		Kryptoperidinium_foliaceum_Chloroplast				Kryptoperidinium_foliaceum_Chloroplast				Kryptoperidinium_foliaceum_Chloroplast
		Skeletonema_menzelii_japonicum_Chloroplast				Skeletonema_menzelii_japonicum_Chloroplast				Skeletonema_menzelii_japonicum_Chloroplast			Amphora_coffeaformis_Chloroplast_2				Chaetoceros_debilis_Chloroplast_2			Durinskia_baltica_Chloroplast
		Skeletonema_marinoi_dohrnii_Chloroplast				Skeletonema_marinoi_dohrnii_Chloroplast				Skeletonema_marinoi_dohrnii_Chloroplast
		Skeletoneum_costatum_marinoi_Chloroplast				Skeletoneum_costatum_marinoi_Chloroplast				Skeletoneum_costatum_marinoi_Chloroplast			Amphiprora_sp_Chloroplast				Chaetoceros_cf_neogracile_Chloroplast			Glenodinium_foliaceum_Chloroplast_3
		Thalassiosira_weissflogii_1_Chloroplast				Thalassiosira_weissflogii_1_Chloroplast				Thalassiosira_weissflogii_1_Chloroplast
		Thalassiosira_weissflogii_1_Chloroplast_2				Thalassiosira_weissflogii_1_Chloroplast_2				Thalassiosira_weissflogii_1_Chloroplast_2			Amphiprora_paludosa_Chloroplast				Entomoneis_sp			Synedropsis_recta_cf
		Thalassiosira_weissflogii_5_Chloroplast				Thalassiosira_weissflogii_5_Chloroplast				Thalassiosira_weissflogii_5_Chloroplast
		Thalassiosira_weissflogii_5_Chloroplast_2				Thalassiosira_weissflogii_5_Chloroplast_2				Thalassiosira_weissflogii_5_Chloroplast_2			Other_Am_Paramoeba_atlantica				Glenodinium_foliaceum_Chloroplast_2			Stephanopyxis_turris
		Thalassiosira_sp_NH_Chloroplast				Thalassiosira_sp_NH_Chloroplast				Thalassiosira_sp_NH_Chloroplast
		Thalassiosira_pseudonana_3059_Chloroplast				Thalassiosira_pseudonana_3059_Chloroplast				Thalassiosira_pseudonana_3059_Chloroplast			Other_Am_Paramoeba_atlantica_2				Kryptoperidinium_foliaceum_Chloroplast			Amphiprora_sp_CCMP467_Chloroplast_2
		Entomoneis_sp				Entomoneis_sp				Entomoneis_sp
		Chaetoceros_debilis_Chloroplast				Chaetoceros_debilis_Chloroplast				Chaetoceros_debilis_Chloroplast			C1_Cryptomonas_paramecium				Minutocellus_polymorphus_Chloroplast			Amphiprora_sp_CCMP467_Chloroplast
		Chaetoceros_debilis_Chloroplast_2				Chaetoceros_debilis_Chloroplast_2				Chaetoceros_debilis_Chloroplast_2
		Chaetoceros_curvisetus_Secreted				Chaetoceros_curvisetus_Secreted				Chaetoceros_curvisetus_Secreted			Exc_Eutreptiella_gymnastica				Extubocellulus_spinifer_Chloroplast			Other_opi_Salpingoeca_rosetta
		Chaetoceros_cf_neogracile_Chloroplast				Chaetoceros_cf_neogracile_Chloroplast				Chaetoceros_cf_neogracile_Chloroplast
		Amphiprora_paludosa				Amphiprora_paludosa				Amphiprora_paludosa			Green_G2_Picocystis_salinarum				Pen_Ara_Grammatophora_oceanica			Bact_Cobi_Pedobacter_sp_PACM_27299
		Amphiprora_sp_CCMP467_Chloroplast				Amphiprora_sp_CCMP467_Chloroplast				Amphiprora_sp_CCMP467_Chloroplast
		Amphiprora_sp_CCMP467_Chloroplast_2				Amphiprora_sp_CCMP467_Chloroplast_2				Amphiprora_sp_CCMP467_Chloroplast_2			Green_G3B_Dolichomastix_tenuilepis				Grammatophora_oceanica			Kryptoperidinium_foliaceum
		Minutocellus_polymorphus_Chloroplast				Minutocellus_polymorphus_Chloroplast				Minutocellus_polymorphus_Chloroplast
		Staurosira_complex_sp				Staurosira_complex_sp				Staurosira_complex_sp			Chl_Partenskyella_glossopodia				Synedra_RCC2510			Glenodinium_foliaceum
		Thalassiosira_weissflogii_6_Chloroplast				Thalassiosira_weissflogii_6_Chloroplast				Thalassiosira_weissflogii_6_Chloroplast
		Thalassiosira_weissflogii_7_Chloroplast				Thalassiosira_weissflogii_7_Chloroplast				Thalassiosira_weissflogii_7_Chloroplast			FD_Karlodinium_micrum				Thalassionema_nitzschioides			Thalassiothrix_antarctica
		Skeletonema_menzelii_marinoi_Chloroplast				Skeletonema_menzelii_marinoi_Chloroplast				Skeletonema_menzelii_marinoi_Chloroplast
		Thalassiosira_miniscula_Chloroplast				Thalassiosira_miniscula_Chloroplast				Thalassiosira_miniscula_Chloroplast			CD_Prorocentrum_minimum				Cyclophora_tenuis_Chloroplast			Odontella_2
		Thalassiosira_miniscula_Chloroplast_2				Thalassiosira_miniscula_Chloroplast_2				Thalassiosira_miniscula_Chloroplast_2
		Cyclotella_meneghiniana_Chloroplast				Cyclotella_meneghiniana_Chloroplast				Cyclotella_meneghiniana_Chloroplast			Pel_CCMP2097_Secreted				Amphora_coffeaformis_Chloroplast			Triceratium_dubium_Chloroplast
		Thalassiosira_sp_Chloroplast				Thalassiosira_sp_Chloroplast				Thalassiosira_sp_Chloroplast
		Thalassiosira_pseudonana_672_Chloroplast				Thalassiosira_pseudonana_672_Chloroplast				Thalassiosira_pseudonana_672_Chloroplast			Pel_CCMP2097				Amphora_coffeaformis_Chloroplast_2			Raph_Fibrocapsa_japonica_Chloroplast
		Skeletonema_grethea_japonicum_menzelii_Chloroplast				Skeletonema_grethea_japonicum_menzelii_Chloroplast				Skeletonema_grethea_japonicum_menzelii_Chloroplast
		Skeletonema_costatum_Chloroplast				Skeletonema_costatum_Chloroplast				Skeletonema_costatum_Chloroplast			Minutocellus_polymorphus_Chloroplast				Amphiprora_sp_Chloroplast			Raph_Fibrocapsa_japonica_Chloroplast_2
		Skeletonema_dohrnii_marinoi_Chloroplast				Skeletonema_dohrnii_marinoi_Chloroplast				Skeletonema_dohrnii_marinoi_Chloroplast
		Minidiscus_RCC1721_Chloroplast				Minidiscus_RCC1721_Chloroplast				Minidiscus_RCC1721_Chloroplast			Synedropsis_recta_cf				Amphiprora_paludosa_Chloroplast			Exc_Eutreptiella_gymnastica_2
		Thalassiosira_punctigera_Chloroplast				Thalassiosira_punctigera_Chloroplast				Thalassiosira_punctigera_Chloroplast
		Thalassiosira_antarctica_Chloroplast				Thalassiosira_antarctica_Chloroplast				Thalassiosira_antarctica_Chloroplast			Aulacoseira_subarctica				Other_opi_Salpingoeca_rosetta			Green_G3A_Pyramimonas_obovata
		Detonula_confervacea_Chloroplast				Detonula_confervacea_Chloroplast				Detonula_confervacea_Chloroplast
		Thalassiosira_sp_Chloroplast_2				Thalassiosira_sp_Chloroplast_2				Thalassiosira_sp_Chloroplast_2			Cyclophora_tenuis_Chloroplast				Bact_Cobi_Pedobacter_sp_PACM_27299			Chl_Norrisiella_sphaerica
		Thalassiosira_weissflogii_3_Chloroplast				Thalassiosira_weissflogii_3_Chloroplast				Thalassiosira_weissflogii_3_Chloroplast
		Thalassiosira_weissflogii_4_Chloroplast				Thalassiosira_weissflogii_4_Chloroplast				Thalassiosira_weissflogii_4_Chloroplast			Pen_Ara_Grammatophora_oceanica				Amphiprora_paludosa			Bact_Cobi_Flavobacterium_johnsoniae
		Extubocellulus_spinifer_Chloroplast_2				Extubocellulus_spinifer_Chloroplast_2				Extubocellulus_spinifer_Chloroplast_2
		Extubocellulus_spinifer_Chloroplast_3				Extubocellulus_spinifer_Chloroplast_3				Extubocellulus_spinifer_Chloroplast_3			Grammatophora_oceanica				Thalassionema_nitzschioides_Chloroplast_2			Bact_Cobi_Flavobacterium_hibernum
		Stephanopyxis_turris				Stephanopyxis_turris				Stephanopyxis_turris
		Odontella_2				Odontella_2				Odontella_2			Synedra_RCC2510				Thalassionema_nitzschioides_Chloroplast			Thalassionema_frauenfeldii
		Triceratium_dubium_Chloroplast				Triceratium_dubium_Chloroplast				Triceratium_dubium_Chloroplast
		Dict_Dictyocha_speculum				Dict_Dictyocha_speculum				Dict_Dictyocha_speculum			Thalassionema_nitzschioides				Extubocellulus_spinifer_Chloroplast_2			PESC_Phaeomonas_parva
		Fistulifera_solaris_Chloroplast				Fistulifera_solaris_Chloroplast				Fistulifera_solaris_Chloroplast
		Phaeodactylum_J43233p1_Chloroplast				Phaeodactylum_J43233p1_Chloroplast				Phaeodactylum_J43233p1_Chloroplast			Nitzschia_punctata				Extubocellulus_spinifer_Chloroplast_3			FD_Karenia_brevis
		Amphora_coffeaformis_Chloroplast				Amphora_coffeaformis_Chloroplast				Amphora_coffeaformis_Chloroplast
		Amphora_coffeaformis_Chloroplast_2				Amphora_coffeaformis_Chloroplast_2				Amphora_coffeaformis_Chloroplast_2			Craspedostauros_australis_Chloroplast				Durinskia_baltica_Chloroplast_2			FD_Karenia_brevis_2
		Amphiprora_paludosa_Chloroplast				Amphiprora_paludosa_Chloroplast				Amphiprora_paludosa_Chloroplast
		Amphiprora_sp_Chloroplast				Amphiprora_sp_Chloroplast				Amphiprora_sp_Chloroplast			Kryptoperidinium_foliaceum_Chloroplast_2				Durinskia_baltica_Chloroplast			Api_Chromera_velia
		Kryptoperidinium_foliaceum_Chloroplast_2				Kryptoperidinium_foliaceum_Chloroplast_2				Kryptoperidinium_foliaceum_Chloroplast_2
		Durinskia_baltica_Chloroplast				Durinskia_baltica_Chloroplast				Durinskia_baltica_Chloroplast			Chl_Lotharella_oceanica				Kryptoperidinium_foliaceum			PESC_Spumella_elongata
		Durinskia_baltica_Chloroplast_2				Durinskia_baltica_Chloroplast_2				Durinskia_baltica_Chloroplast_2
		Glenodinium_foliaceum_Chloroplast_3				Glenodinium_foliaceum_Chloroplast_3				Glenodinium_foliaceum_Chloroplast_3			Chl_Bigelowiella_natans				Synedropsis_recta_cf			Chaetoceros_curvisetus_2
		Glenodinium_foliaceum				Glenodinium_foliaceum				Glenodinium_foliaceum
		Kryptoperidinium_foliaceum				Kryptoperidinium_foliaceum				Kryptoperidinium_foliaceum			H3_Pleurochrysis_carterae_Chloroplast				Exc_Eutreptiella_gymnastica_2			Staurosira_complex_sp_2
		Craspedostauros_australis_Chloroplast				Craspedostauros_australis_Chloroplast				Craspedostauros_australis_Chloroplast
		Nitzschia_punctata				Nitzschia_punctata				Nitzschia_punctata			Staurosira_complex_sp_2				Green_G3A_Pyramimonas_obovata			CD_Prorocentrum_minimum
		Cyclophora_tenuis_Chloroplast				Cyclophora_tenuis_Chloroplast				Cyclophora_tenuis_Chloroplast
		Grammatophora_oceanica				Grammatophora_oceanica				Grammatophora_oceanica			Chaetoceros_curvisetus_2				Chl_Norrisiella_sphaerica			FD_Karlodinium_micrum
		Pen_Ara_Grammatophora_oceanica				Pen_Ara_Grammatophora_oceanica				Pen_Ara_Grammatophora_oceanica
		Synedra_RCC2510				Synedra_RCC2510				Synedra_RCC2510			FD_Karenia_brevis				Bact_Cobi_Flavobacterium_johnsoniae			Other_Am_Paramoeba_atlantica
		Thalassionema_nitzschioides				Thalassionema_nitzschioides				Thalassionema_nitzschioides
		Aulacoseira_subarctica				Aulacoseira_subarctica				Aulacoseira_subarctica			FD_Karenia_brevis_2				Bact_Cobi_Flavobacterium_hibernum			Other_Am_Paramoeba_atlantica_2
		Synedropsis_recta_cf				Synedropsis_recta_cf				Synedropsis_recta_cf
		Thalassiothrix_antarctica				Thalassiothrix_antarctica				Thalassiothrix_antarctica			H1_Pavlova_gyrans				Fragilariopsis_kerguelensis_3_Chloroplast			C1_Cryptomonas_paramecium
		Thalassionema_frauenfeldii				Thalassionema_frauenfeldii				Thalassionema_frauenfeldii
		Thalassionema_nitzschioides_2				Thalassionema_nitzschioides_2				Thalassionema_nitzschioides_2			Extubocellulus_spinifer_Chloroplast_2				Amphiprora_sp_CCMP467_Chloroplast_2			Exc_Eutreptiella_gymnastica
		Thalassionema_nitzschioides_3				Thalassionema_nitzschioides_3				Thalassionema_nitzschioides_3
		Green_G3A_Pyramimonas_obovata				Green_G3A_Pyramimonas_obovata				Green_G3A_Pyramimonas_obovata			Extubocellulus_spinifer_Chloroplast_3				Amphiprora_sp_CCMP467_Chloroplast			Green_G2_Picocystis_salinarum
		Other_opi_Salpingoeca_rosetta				Other_opi_Salpingoeca_rosetta				Other_opi_Salpingoeca_rosetta
		Other_Am_Paramoeba_atlantica				Other_Am_Paramoeba_atlantica				Other_Am_Paramoeba_atlantica			Leptocylindrus_danicus_Chloroplast				Eucampia_antarctica_Chloroplast			Green_G3B_Dolichomastix_tenuilepis
		Other_Am_Paramoeba_atlantica_2				Other_Am_Paramoeba_atlantica_2				Other_Am_Paramoeba_atlantica_2
		C1_Cryptomonas_paramecium				C1_Cryptomonas_paramecium				C1_Cryptomonas_paramecium			Thalassiothrix_antarctica				Nitzschia_sp_Endomembrane			Chl_Partenskyella_glossopodia
		Exc_Eutreptiella_gymnastica				Exc_Eutreptiella_gymnastica				Exc_Eutreptiella_gymnastica
		Chl_Norrisiella_sphaerica				Chl_Norrisiella_sphaerica				Chl_Norrisiella_sphaerica			Dict_Dictyocha_speculum_Chloroplast				Haslea_RCC2677_Chloroplast			Thalassionema_nitzschioides_2
		Chl_Lotharella_oceanica				Chl_Lotharella_oceanica				Chl_Lotharella_oceanica
		Chl_Partenskyella_glossopodia				Chl_Partenskyella_glossopodia				Chl_Partenskyella_glossopodia			FD_Karlodinium_micrum_2				Glenodinium_foliaceum			Thalassionema_nitzschioides_3
		Chl_Bigelowiella_natans				Chl_Bigelowiella_natans				Chl_Bigelowiella_natans
		Exc_Eutreptiella_gymnastica_2				Exc_Eutreptiella_gymnastica_2				Exc_Eutreptiella_gymnastica_2			Cyclophora_tenuis_Chloroplast_2				Glenodinium_foliaceum_Chloroplast_3			Amphora_coffeaformis_2_Chloroplast_2
		Pel_CCMP2097				Pel_CCMP2097				Pel_CCMP2097
		Pel_CCMP2097_Secreted				Pel_CCMP2097_Secreted				Pel_CCMP2097_Secreted			Astrosyne_radiata_Chloroplast				Thalassiothrix_antarctica			Amphora_coffeaformis_2_Chloroplast
		FD_Karlodinium_micrum				FD_Karlodinium_micrum				FD_Karlodinium_micrum
		CD_Prorocentrum_minimum				CD_Prorocentrum_minimum				CD_Prorocentrum_minimum			Chaetoceros_curvisetus_Secreted				Chaetoceros_curvisetus_2			Leptocylindrus_danicus_Chloroplast
		FD_Karlodinium_micrum_2				FD_Karlodinium_micrum_2				FD_Karlodinium_micrum_2
		Fragilariopsis_kerguelensis_Chloroplast				Fragilariopsis_kerguelensis_Chloroplast				Fragilariopsis_kerguelensis_Chloroplast			Thalassionema_frauenfeldii				Staurosira_complex_sp_2			Cyclophora_tenuis_Chloroplast_2
		Thalassiosira_oceanica_Chloroplast				Thalassiosira_oceanica_Chloroplast				Thalassiosira_oceanica_Chloroplast
		Thalassiosira_oceanica_Chloroplast_2				Thalassiosira_oceanica_Chloroplast_2				Thalassiosira_oceanica_Chloroplast_2			Durinskia_baltica_Chloroplast_2				CD_Prorocentrum_minimum			Astrosyne_radiata_Chloroplast
		Extubocellulus_spinifer				Extubocellulus_spinifer				Extubocellulus_spinifer
		Minutocellus_polymorphus				Minutocellus_polymorphus				Minutocellus_polymorphus			Durinskia_baltica_Chloroplast				FD_Karenia_brevis			H3_Pleurochrysis_carterae_Chloroplast
		Navicula_RCC3092_Chloroplast				Navicula_RCC3092_Chloroplast				Navicula_RCC3092_Chloroplast
		Ditylum_brightwelli				Ditylum_brightwelli				Ditylum_brightwelli			Kryptoperidinium_foliaceum				FD_Karenia_brevis_2			Chl_Lotharella_oceanica
		Pseudo-nitzschia_delicatissima				Pseudo-nitzschia_delicatissima				Pseudo-nitzschia_delicatissima
		Shionodiscus_bioculatus_Secreted				Shionodiscus_bioculatus_Secreted				Shionodiscus_bioculatus_Secreted			H1_Phaeocystis_antarctica_Endomembrane				H1_Pavlova_gyrans			Chl_Bigelowiella_natans
		Thalassiosira_rotula_Endomembrane				Thalassiosira_rotula_Endomembrane				Thalassiosira_rotula_Endomembrane
		Thalassiosira_rotula_Endomembrane_2				Thalassiosira_rotula_Endomembrane_2				Thalassiosira_rotula_Endomembrane_2			H2_Chrysochromulina_brevifilum				Api_Chromera_velia			Glenodinium_foliaceum_Chloroplast_2
		Detonula_confervacea_Chloroplast_2				Detonula_confervacea_Chloroplast_2				Detonula_confervacea_Chloroplast_2
		Thalassiosira_antarctica_Chloroplast_2				Thalassiosira_antarctica_Chloroplast_2				Thalassiosira_antarctica_Chloroplast_2			Navicula_RCC3092_Chloroplast				PESC_Spumella_elongata			Chaetoceros_curvisetus_Secreted
		Thalassiosira_antarctica_Chloroplast_3				Thalassiosira_antarctica_Chloroplast_3				Thalassiosira_antarctica_Chloroplast_3
		H1_Phaeocystis_antarctica				H1_Phaeocystis_antarctica				H1_Phaeocystis_antarctica			H2_Chrysochromulina_ericina				Exc_Eutreptiella_gymnastica			Minutocellus_polymorphus_Chloroplast
		H2_Chrysochromulina_brevifilum				H2_Chrysochromulina_brevifilum				H2_Chrysochromulina_brevifilum
		H3_Emiliania_huxleyi				H3_Emiliania_huxleyi				H3_Emiliania_huxleyi			PESC_Phaeomonas_parva				C1_Cryptomonas_paramecium			CD_Alexandrium_monilatum
		Thalassiosira_pseudonana_5647				Thalassiosira_pseudonana_5647				Thalassiosira_pseudonana_5647
		Cyclotella_meneghiniana_Chloroplast_2				Cyclotella_meneghiniana_Chloroplast_2				Cyclotella_meneghiniana_Chloroplast_2			Glenodinium_foliaceum_Chloroplast_2				Other_Am_Paramoeba_atlantica			FD_Karlodinium_micrum_2
		Skeletonema_japonicum				Skeletonema_japonicum				Skeletonema_japonicum
		Thalassiosira_sp				Thalassiosira_sp				Thalassiosira_sp			Amphora_coffeaformis_2_Chloroplast_2				Other_Am_Paramoeba_atlantica_2			Kryptoperidinium_foliaceum_Chloroplast
		Skeletonema_costatum_marinoi_Chloroplast				Skeletonema_costatum_marinoi_Chloroplast				Skeletonema_costatum_marinoi_Chloroplast
		Skeletonema_menzelii				Skeletonema_menzelii				Skeletonema_menzelii			Amphora_coffeaformis_2_Chloroplast				Green_G2_Picocystis_salinarum			Glenodinium_foliaceum_Chloroplast
		Minidiscus_RCC1721_Chloroplast_2				Minidiscus_RCC1721_Chloroplast_2				Minidiscus_RCC1721_Chloroplast_2
		Thalassiosira_miniscula				Thalassiosira_miniscula				Thalassiosira_miniscula			Thalassionema_nitzschioides_2				Green_G3B_Dolichomastix_tenuilepis			Thalassionema_nitzschioides_Chloroplast_2
		H3_Pleurochrysis_carterae_Chloroplast				H3_Pleurochrysis_carterae_Chloroplast				H3_Pleurochrysis_carterae_Chloroplast
		Dict_Dictyocha_speculum_Chloroplast				Dict_Dictyocha_speculum_Chloroplast				Dict_Dictyocha_speculum_Chloroplast			Thalassionema_nitzschioides_3				Chl_Partenskyella_glossopodia			Thalassionema_nitzschioides_Chloroplast
		H1_Phaeocystis_antarctica_Endomembrane				H1_Phaeocystis_antarctica_Endomembrane				H1_Phaeocystis_antarctica_Endomembrane
		H2_Chrysochromulina_brevifilum_2				H2_Chrysochromulina_brevifilum_2				H2_Chrysochromulina_brevifilum_2			Glenodinium_foliaceum				Pseudo-nitzschia_australis_Chloroplast			Extubocellulus_spinifer_Chloroplast
		H3_Scyphosphaera_apsteinii				H3_Scyphosphaera_apsteinii				H3_Scyphosphaera_apsteinii
		Astrosyne_radiata_Chloroplast				Astrosyne_radiata_Chloroplast				Astrosyne_radiata_Chloroplast			Glenodinium_foliaceum_Chloroplast_3				Pseudo-nitzschia_australis_Chloroplast_2			Entomoneis_sp
		Cyclophora_tenuis_Chloroplast_2				Cyclophora_tenuis_Chloroplast_2				Cyclophora_tenuis_Chloroplast_2
		Chaetoceros_curvisetus_2				Chaetoceros_curvisetus_2				Chaetoceros_curvisetus_2			H2_Chrysochromulina_brevifilum_2				Pseudo-nitzschia_pungens_Chloroplast			Extubocellulus_spinifer_Chloroplast_2
		Staurosira_complex_sp_2				Staurosira_complex_sp_2				Staurosira_complex_sp_2
		Thalassiothrix_antarctica_2				Thalassiothrix_antarctica_2				Thalassiothrix_antarctica_2			H3_Scyphosphaera_apsteinii				Fragilariopsis_kerguelensis_2			Extubocellulus_spinifer_Chloroplast_3
		Thalassionema_frauenfeldii_Secreted				Thalassionema_frauenfeldii_Secreted				Thalassionema_frauenfeldii_Secreted
		Synedra_RCC2510_Endomembrane				Synedra_RCC2510_Endomembrane				Synedra_RCC2510_Endomembrane			H3_Emiliania_huxleyi				Fragilariopsis_kerguelensis_2_2			H1_Pavlova_gyrans
		Synedropsis_recta_cf_Chloroplast				Synedropsis_recta_cf_Chloroplast				Synedropsis_recta_cf_Chloroplast
		Stephanopyxis_turris_2				Stephanopyxis_turris_2				Stephanopyxis_turris_2			H1_Phaeocystis_antarctica				Dactyliosolen_fragilissimus_Chloroplast			H3_Emiliania_hxleyi
		Asterionellopsis_glacialis_Chloroplast				Asterionellopsis_glacialis_Chloroplast				Asterionellopsis_glacialis_Chloroplast
		Extubocellulus_spinifer_Chloroplast_4				Extubocellulus_spinifer_Chloroplast_4				Extubocellulus_spinifer_Chloroplast_4			Thalassiosira_pseudonana_5647				Skeletonema_menzelii_marinoi_Chloroplast			H2_Chrysochromulina_ericina
		Extubocellulus_spinifer_Chloroplast_5				Extubocellulus_spinifer_Chloroplast_5				Extubocellulus_spinifer_Chloroplast_5
		Minutocellulus_polymorphus_Chloroplast				Minutocellulus_polymorphus_Chloroplast				Minutocellulus_polymorphus_Chloroplast			Cyclotella_meneghiniana_Chloroplast_2				Thalassiosira_pseudonana_3059_Chloroplast			CD_Alexandrium_monilatum_Chloroplast
		Odontella_Sinensis_Chloroplast				Odontella_Sinensis_Chloroplast				Odontella_Sinensis_Chloroplast
		Chaetoceros_neogracile_Chloroplast				Chaetoceros_neogracile_Chloroplast				Chaetoceros_neogracile_Chloroplast			Thalassiosira_weissflogii_2_Chloroplast				Thalassiosira_sp_NH_Chloroplast			CD_Alexandrium_margalefi_Endomembrane
		Chaetoceros_debilis_Chloroplast_3				Chaetoceros_debilis_Chloroplast_3				Chaetoceros_debilis_Chloroplast_3
		Chaetoceros_cf_neogracile_Chloroplast_2				Chaetoceros_cf_neogracile_Chloroplast_2				Chaetoceros_cf_neogracile_Chloroplast_2			Cyclotella_meneghiniana_Chloroplast_3				Thalassionema_frauenfeldii			Thalassiosira_weissflogii_2_Chloroplast
		Chaetoceros_sp_Chloroplast				Chaetoceros_sp_Chloroplast				Chaetoceros_sp_Chloroplast
		Helicotheca_tamensis				Helicotheca_tamensis				Helicotheca_tamensis			H3_Emiliania_hxleyi				Cyclophora_tenuis_Chloroplast_2			Cyclotella_meneghiniana_Chloroplast_3
		Ditylum_brightwellii_Secreted				Ditylum_brightwellii_Secreted				Ditylum_brightwellii_Secreted
		Ditylum_brightwellii_Secreted_2				Ditylum_brightwellii_Secreted_2				Ditylum_brightwellii_Secreted_2			CD_Alexandrium_monilatum				Astrosyne_radiata_Chloroplast			H2_Chrysochromulina_brevifilum
		Ditylum_brightwellii_2_Secreted				Ditylum_brightwellii_2_Secreted				Ditylum_brightwellii_2_Secreted
		Ditylum_brightwellii_2_Secreted_2				Ditylum_brightwellii_2_Secreted_2				Ditylum_brightwellii_2_Secreted_2			Kryptoperidinium_foliaceum_Chloroplast				FD_Karlodinium_micrum			Navicula_RCC3092_Chloroplast
		Eucampia_antarctica_Chloroplast_2				Eucampia_antarctica_Chloroplast_2				Eucampia_antarctica_Chloroplast_2
		Cyclotella_meneghiniana_Chloroplast_3				Cyclotella_meneghiniana_Chloroplast_3				Cyclotella_meneghiniana_Chloroplast_3			Glenodinium_foliaceum_Chloroplast				H3_Pleurochrysis_carterae_Chloroplast			H1_Phaeocystis_antarctica_Endomembrane
		Thalassiosira_pseudonana_1093_Chloroplast				Thalassiosira_pseudonana_1093_Chloroplast				Thalassiosira_pseudonana_1093_Chloroplast
		Thalassiosira_sp_Chloroplast_3				Thalassiosira_sp_Chloroplast_3				Thalassiosira_sp_Chloroplast_3			Thalassionema_nitzschioides_Chloroplast_2				Chl_Lotharella_oceanica			Dict_Dictyocha_speculum_Chloroplast
		Thalassiosira_weissflogii_2_Chloroplast				Thalassiosira_weissflogii_2_Chloroplast				Thalassiosira_weissflogii_2_Chloroplast
		Skeletonema_grethea_japonicum_menzelii				Skeletonema_grethea_japonicum_menzelii				Skeletonema_grethea_japonicum_menzelii			Thalassionema_nitzschioides_Chloroplast				Chl_Bigelowiella_natans			Eucampia_antarctica_Chloroplast
		Skeletonema_dohrnii_marinoi_3_Chloroplast				Skeletonema_dohrnii_marinoi_3_Chloroplast				Skeletonema_dohrnii_marinoi_3_Chloroplast
		Skeletonema_dohrnii_marinoi_2_Chloroplast				Skeletonema_dohrnii_marinoi_2_Chloroplast				Skeletonema_dohrnii_marinoi_2_Chloroplast			Extubocellulus_spinifer_Chloroplast				Pseudo-nitzschia_fraudulenta_Chloroplast			Nitzschia_sp_Endomembrane
		Thalassiosira_rotula_Chloroplast				Thalassiosira_rotula_Chloroplast				Thalassiosira_rotula_Chloroplast
		Shionodiscus_bioculatus				Shionodiscus_bioculatus				Shionodiscus_bioculatus			Chaetoceros_cf_neogracile_Chloroplast				Ditylum_brightwellii			Haslea_RCC2677_Chloroplast
		Minidiscus_RCC1721				Minidiscus_RCC1721				Minidiscus_RCC1721
		Thalassiosira_miniscula_Chloroplast_3				Thalassiosira_miniscula_Chloroplast_3				Thalassiosira_miniscula_Chloroplast_3			Chaetoceros_debilis_Chloroplast				Ditylum_brightwellii_Chloroplast			Chaetoceros_debilis_Chloroplast
		Thalassiosira_punctigera_Chloroplast_2				Thalassiosira_punctigera_Chloroplast_2				Thalassiosira_punctigera_Chloroplast_2
		Thalassiosira_antarctica_Chloroplast_4				Thalassiosira_antarctica_Chloroplast_4				Thalassiosira_antarctica_Chloroplast_4			Chaetoceros_debilis_Chloroplast_2				Thalassiosira_miniscula_Chloroplast			Chaetoceros_debilis_Chloroplast_2
		Detonula_confervacea_Chloroplast_3				Detonula_confervacea_Chloroplast_3				Detonula_confervacea_Chloroplast_3
		Thalassiosira_sp_NH_Chloroplast_2				Thalassiosira_sp_NH_Chloroplast_2				Thalassiosira_sp_NH_Chloroplast_2			Thalassiosira_sp				Thalassiosira_miniscula_Chloroplast_2			Chaetoceros_cf_neogracile_Chloroplast
		;				;				;
end;				end;				end;					Thalassiosira_miniscula				Thalassiosira_weissflogii_6_Chloroplast			Green_G2_Tetraselmis_striata
begin trees;				begin trees;				begin trees;
	translate				translate				translate				Minidiscus_RCC1721_Chloroplast_2				Thalassiosira_weissflogii_7_Chloroplast			Thalassiosira_sp_Chloroplast_3
		1	Bact_Prot_Methylobacter_tundripaludum_SV96,			1	Bact_Prot_Methylobacter_tundripaludum_SV96,			1	Bact_Prot_Methylobacter_tundripaludum_SV96,
		2	Bact_Cobi_Chryseobacterium_sp_BLS98,			2	Bact_Cobi_Chryseobacterium_sp_BLS98,			2	Bact_Cobi_Chryseobacterium_sp_BLS98,		Thalassiosira_sp_Chloroplast_3				Skeletonema_marinoi			Thalassiosira_pseudonana_1093_Chloroplast
		3	Bact_Cobi_Pedobacter_sp_PACM_27299,			3	Bact_Cobi_Pedobacter_sp_PACM_27299,			3	Bact_Cobi_Pedobacter_sp_PACM_27299,
		4	Bact_Cobi_Fibrella_aestuarina_BUZ_2,			4	Bact_Cobi_Fibrella_aestuarina_BUZ_2,			4	Bact_Cobi_Fibrella_aestuarina_BUZ_2,		Thalassiosira_pseudonana_1093_Chloroplast				Minidiscus_RCC1721_Chloroplast			Helicotheca_tamensis
		5	Bact_Cobi_Flavobacterium_johnsoniae,			5	Bact_Cobi_Flavobacterium_johnsoniae,			5	Bact_Cobi_Flavobacterium_johnsoniae,
		6	Bact_Cobi_Flavobacterium_hibernum,			6	Bact_Cobi_Flavobacterium_hibernum,			6	Bact_Cobi_Flavobacterium_hibernum,		Eucampia_antarctica_Chloroplast_2				Cyclotella_meneghiniana_Chloroplast			Eucampia_antarctica_Chloroplast_2
		7	Green_G2_Picocystis_salinarum,			7	Green_G2_Picocystis_salinarum,			7	Green_G2_Picocystis_salinarum,
		8	Green_G3B_Dolichomastix_tenuilepis,			8	Green_G3B_Dolichomastix_tenuilepis,			8	Green_G3B_Dolichomastix_tenuilepis,		Helicotheca_tamensis				Thalassionema_nitzschioides_2			Odontella_Sinensis_Chloroplast
		9	PESC_Spumella_elongata,			9	PESC_Spumella_elongata,			9	PESC_Spumella_elongata,
		10	Api_Chromera_velia,			10	Api_Chromera_velia,			10	Api_Chromera_velia,		Odontella_Sinensis_Chloroplast				Thalassionema_nitzschioides_3			H3_Emiliania_huxleyi
		11	FD_Karenia_brevis,			11	FD_Karenia_brevis,			11	FD_Karenia_brevis,
		12	FD_Karenia_brevis_2,			12	FD_Karenia_brevis_2,			12	FD_Karenia_brevis_2,		Green_G2_Tetraselmis_chuii				FD_Karlodinium_micrum_2			H1_Phaeocystis_antarctica
		13	CD_Alexandrium_monilatum_Chloroplast,			13	CD_Alexandrium_monilatum_Chloroplast,			13	CD_Alexandrium_monilatum_Chloroplast,
		14	CD_Alexandrium_margalefi_Endomembrane,			14	CD_Alexandrium_margalefi_Endomembrane,			14	CD_Alexandrium_margalefi_Endomembrane,		CD_Alexandrium_monilatum_Chloroplast				Pel_CCMP2097_Secreted			Thalassiosira_pseudonana_5647
		15	CD_Alexandrium_monilatum,			15	CD_Alexandrium_monilatum,			15	CD_Alexandrium_monilatum,
		16	H1_Pavlova_gyrans,			16	H1_Pavlova_gyrans,			16	H1_Pavlova_gyrans,		CD_Alexandrium_margalefi_Endomembrane				Pel_CCMP2097			Cyclotella_meneghiniana_Chloroplast_2
		17	PESC_Phaeomonas_parva,			17	PESC_Phaeomonas_parva,			17	PESC_Phaeomonas_parva,
		18	Green_G2_Tetraselmis_chuii,			18	Green_G2_Tetraselmis_chuii,			18	Green_G2_Tetraselmis_chuii,		Eucampia_antarctica_Chloroplast				Dict_Dictyocha_speculum_Chloroplast			H2_Chrysochromulina_brevifilum_2
		19	Green_G2_Tetraselmis_chuii_2,			19	Green_G2_Tetraselmis_chuii_2,			19	Green_G2_Tetraselmis_chuii_2,
		20	Green_G2_Tetraselmis_striata,			20	Green_G2_Tetraselmis_striata,			20	Green_G2_Tetraselmis_striata,		Nitzschia_sp_Endomembrane				PESC_Phaeomonas_parva			H3_Scyphosphaera_apsteinii
		21	H2_Chrysochromulina_ericina,			21	H2_Chrysochromulina_ericina,			21	H2_Chrysochromulina_ericina,
		22	H3_Emiliania_hxleyi,			22	H3_Emiliania_hxleyi,			22	H3_Emiliania_hxleyi,		Haslea_RCC2677_Chloroplast				H2_Chrysochromulina_ericina			Pel_CCMP2097_Secreted
		23	Het_Lab_Aplanochytrium_sp,			23	Het_Lab_Aplanochytrium_sp,			23	Het_Lab_Aplanochytrium_sp,
		24	Bol_Bolidomonas_sp,			24	Bol_Bolidomonas_sp,			24	Bol_Bolidomonas_sp,		Entomoneis_sp				Pseudo-nitzschia_delicatissima_Chloroplast			Pel_CCMP2097
		25	Extubocellulus_spinifer_Chloroplast,			25	Extubocellulus_spinifer_Chloroplast,			25	Extubocellulus_spinifer_Chloroplast,
		26	Fragilariopsis_kerguelensis_3_Chloroplast,			26	Fragilariopsis_kerguelensis_3_Chloroplast,			26	Fragilariopsis_kerguelensis_3_Chloroplast,		Skeletonema_costatum_marinoi_Chloroplast				Pseudo-nitzschia_arenysensis_Chloroplast			Dactyliosolen_fragilissimus_Chloroplast
		27	Pseudo-nitzschia_delicatissima_Chloroplast,			27	Pseudo-nitzschia_delicatissima_Chloroplast,			27	Pseudo-nitzschia_delicatissima_Chloroplast,
		28	Pseudo-nitzschia_arenysensis_Chloroplast,			28	Pseudo-nitzschia_arenysensis_Chloroplast,			28	Pseudo-nitzschia_arenysensis_Chloroplast,		Minutocellus_polymorphus				Thalassiosira_antarctica_Chloroplast			Thalassiosira_pseudonana_3059_Chloroplast
		29	Pseudo-nitzschia_australis_Chloroplast,			29	Pseudo-nitzschia_australis_Chloroplast,			29	Pseudo-nitzschia_australis_Chloroplast,
		30	Pseudo-nitzschia_australis_Chloroplast_2,			30	Pseudo-nitzschia_australis_Chloroplast_2,			30	Pseudo-nitzschia_australis_Chloroplast_2,		Extubocellulus_spinifer				Cyclotella_meneghiniana_Chloroplast_3			Thalassiosira_sp_NH_Chloroplast
		31	Pseudo-nitzschia_fraudulenta_Chloroplast,			31	Pseudo-nitzschia_fraudulenta_Chloroplast,			31	Pseudo-nitzschia_fraudulenta_Chloroplast,
		32	Pseudo-nitzschia_pungens_Chloroplast,			32	Pseudo-nitzschia_pungens_Chloroplast,			32	Pseudo-nitzschia_pungens_Chloroplast,		Thalassiosira_oceanica_Chloroplast				Thalassiosira_weissflogii_2_Chloroplast			Skeletonema_menzelii_marinoi_Chloroplast
		33	Thalassionema_nitzschioides_Chloroplast,			33	Thalassionema_nitzschioides_Chloroplast,			33	Thalassionema_nitzschioides_Chloroplast,
		34	Thalassionema_nitzschioides_Chloroplast_2,			34	Thalassionema_nitzschioides_Chloroplast_2,			34	Thalassionema_nitzschioides_Chloroplast_2,		Thalassiosira_oceanica_Chloroplast_2				Navicula_RCC3092_Chloroplast			Green_G2_Tetraselmis_chuii
		35	Fragilariopsis_kerguelensis_2,			35	Fragilariopsis_kerguelensis_2,			35	Fragilariopsis_kerguelensis_2,
		36	Fragilariopsis_kerguelensis_2_2,			36	Fragilariopsis_kerguelensis_2_2,			36	Fragilariopsis_kerguelensis_2_2,		Pseudo-nitzschia_delicatissima				H2_Chrysochromulina_brevifilum			Green_G2_Tetraselmis_chuii_2
		37	Nitzschia_sp_Endomembrane,			37	Nitzschia_sp_Endomembrane,			37	Nitzschia_sp_Endomembrane,
		38	Haslea_RCC2677_Chloroplast,			38	Haslea_RCC2677_Chloroplast,			38	Haslea_RCC2677_Chloroplast,		Skeletonema_grethea_japonicum_menzelii				H1_Phaeocystis_antarctica_Endomembrane			Skeletonema_grethea_japonicum_menzelii
		39	Amphora_coffeaformis_2_Chloroplast,			39	Amphora_coffeaformis_2_Chloroplast,			39	Amphora_coffeaformis_2_Chloroplast,
		40	Amphora_coffeaformis_2_Chloroplast_2,			40	Amphora_coffeaformis_2_Chloroplast_2,			40	Amphora_coffeaformis_2_Chloroplast_2,		Chaetoceros_neogracile_Chloroplast				CD_Alexandrium_monilatum			Chaetoceros_neogracile_Chloroplast
		41	Eucampia_antarctica_Chloroplast,			41	Eucampia_antarctica_Chloroplast,			41	Eucampia_antarctica_Chloroplast,
		42	Dactyliosolen_fragilissimus_Chloroplast,			42	Dactyliosolen_fragilissimus_Chloroplast,			42	Dactyliosolen_fragilissimus_Chloroplast,		Synedropsis_recta_cf_Chloroplast				H3_Emiliania_hxleyi			Asterionellopsis_glacialis_Chloroplast
		43	Ditylum_brightwellii_Chloroplast,			43	Ditylum_brightwellii_Chloroplast,			43	Ditylum_brightwellii_Chloroplast,
		44	Ditylum_brightwellii,			44	Ditylum_brightwellii,			44	Ditylum_brightwellii,		Synedra_RCC2510_Endomembrane				Thalassiosira_weissflogii_5_Chloroplast_2			Synedropsis_recta_cf_Chloroplast
		45	Raph_Fibrocapsa_japonica_Chloroplast,			45	Raph_Fibrocapsa_japonica_Chloroplast,			45	Raph_Fibrocapsa_japonica_Chloroplast,
		46	Raph_Fibrocapsa_japonica_Chloroplast_2,			46	Raph_Fibrocapsa_japonica_Chloroplast_2,			46	Raph_Fibrocapsa_japonica_Chloroplast_2,		Thalassionema_frauenfeldii_Secreted				Skeletonema_menzelii_japonicum_Chloroplast			Synedra_RCC2510_Endomembrane
		47	Leptocylindrus_danicus_Chloroplast,			47	Leptocylindrus_danicus_Chloroplast,			47	Leptocylindrus_danicus_Chloroplast,
		48	Skeletonema_marinoi,			48	Skeletonema_marinoi,			48	Skeletonema_marinoi,		Thalassiothrix_antarctica_2				Thalassiosira_weissflogii_3_Chloroplast			Thalassiothrix_antarctica_2
		49	Glenodinium_foliaceum_Chloroplast,			49	Glenodinium_foliaceum_Chloroplast,			49	Glenodinium_foliaceum_Chloroplast,
		50	Glenodinium_foliaceum_Chloroplast_2,			50	Glenodinium_foliaceum_Chloroplast_2,			50	Glenodinium_foliaceum_Chloroplast_2,		Asterionellopsis_glacialis_Chloroplast				Thalassiosira_weissflogii_4_Chloroplast			Thalassionema_frauenfeldii_Secreted
		51	Kryptoperidinium_foliaceum_Chloroplast,			51	Kryptoperidinium_foliaceum_Chloroplast,			51	Kryptoperidinium_foliaceum_Chloroplast,
		52	Skeletonema_menzelii_japonicum_Chloroplast,			52	Skeletonema_menzelii_japonicum_Chloroplast,			52	Skeletonema_menzelii_japonicum_Chloroplast,		Green_G2_Tetraselmis_chuii_2				Thalassiosira_pseudonana_672_Chloroplast			Thalassiosira_sp
		53	Skeletonema_marinoi_dohrnii_Chloroplast,			53	Skeletonema_marinoi_dohrnii_Chloroplast,			53	Skeletonema_marinoi_dohrnii_Chloroplast,
		54	Skeletoneum_costatum_marinoi_Chloroplast,			54	Skeletoneum_costatum_marinoi_Chloroplast,			54	Skeletoneum_costatum_marinoi_Chloroplast,		Green_G2_Tetraselmis_striata				Thalassiosira_sp_Chloroplast			Minidiscus_RCC1721_Chloroplast_2
		55	Thalassiosira_weissflogii_1_Chloroplast,			55	Thalassiosira_weissflogii_1_Chloroplast,			55	Thalassiosira_weissflogii_1_Chloroplast,
		56	Thalassiosira_weissflogii_1_Chloroplast_2,			56	Thalassiosira_weissflogii_1_Chloroplast_2,			56	Thalassiosira_weissflogii_1_Chloroplast_2,		Dactyliosolen_fragilissimus_Chloroplast				Synedropsis_recta_cf_Chloroplast			Thalassiosira_miniscula
		57	Thalassiosira_weissflogii_5_Chloroplast,			57	Thalassiosira_weissflogii_5_Chloroplast,			57	Thalassiosira_weissflogii_5_Chloroplast,
		58	Thalassiosira_weissflogii_5_Chloroplast_2,			58	Thalassiosira_weissflogii_5_Chloroplast_2,			58	Thalassiosira_weissflogii_5_Chloroplast_2,		Amphiprora_paludosa				Synedra_RCC2510_Endomembrane			Ditylum_brightwellii
		59	Thalassiosira_sp_NH_Chloroplast,			59	Thalassiosira_sp_NH_Chloroplast,			59	Thalassiosira_sp_NH_Chloroplast,
		60	Thalassiosira_pseudonana_3059_Chloroplast,			60	Thalassiosira_pseudonana_3059_Chloroplast,			60	Thalassiosira_pseudonana_3059_Chloroplast,		Skeletonema_menzelii_marinoi_Chloroplast				Thalassiothrix_antarctica_2			Ditylum_brightwellii_Chloroplast
		61	Entomoneis_sp,			61	Entomoneis_sp,			61	Entomoneis_sp,
		62	Chaetoceros_debilis_Chloroplast,			62	Chaetoceros_debilis_Chloroplast,			62	Chaetoceros_debilis_Chloroplast,		Thalassiosira_weissflogii_7_Chloroplast				Thalassionema_frauenfeldii_Secreted			Fragilariopsis_kerguelensis_3_Chloroplast
		63	Chaetoceros_debilis_Chloroplast_2,			63	Chaetoceros_debilis_Chloroplast_2,			63	Chaetoceros_debilis_Chloroplast_2,
		64	Chaetoceros_curvisetus_Secreted,			64	Chaetoceros_curvisetus_Secreted,			64	Chaetoceros_curvisetus_Secreted,		Thalassiosira_weissflogii_6_Chloroplast				Helicotheca_tamensis			Minidiscus_RCC1721_Chloroplast
		65	Chaetoceros_cf_neogracile_Chloroplast,			65	Chaetoceros_cf_neogracile_Chloroplast,			65	Chaetoceros_cf_neogracile_Chloroplast,
		66	Amphiprora_paludosa,			66	Amphiprora_paludosa,			66	Amphiprora_paludosa,		Skeletonema_marinoi				Thalassiosira_sp_Chloroplast_3			Cyclotella_meneghiniana_Chloroplast
		67	Amphiprora_sp_CCMP467_Chloroplast,			67	Amphiprora_sp_CCMP467_Chloroplast,			67	Amphiprora_sp_CCMP467_Chloroplast,
		68	Amphiprora_sp_CCMP467_Chloroplast_2,			68	Amphiprora_sp_CCMP467_Chloroplast_2,			68	Amphiprora_sp_CCMP467_Chloroplast_2,		Fragilariopsis_kerguelensis_3_Chloroplast				Thalassiosira_pseudonana_1093_Chloroplast			Skeletonema_marinoi
		69	Minutocellus_polymorphus_Chloroplast,			69	Minutocellus_polymorphus_Chloroplast,			69	Minutocellus_polymorphus_Chloroplast,
		70	Staurosira_complex_sp,			70	Staurosira_complex_sp,			70	Staurosira_complex_sp,		Skeletonema_japonicum				Thalassiosira_pseudonana_5647			Thalassiosira_weissflogii_7_Chloroplast
		71	Thalassiosira_weissflogii_6_Chloroplast,			71	Thalassiosira_weissflogii_6_Chloroplast,			71	Thalassiosira_weissflogii_6_Chloroplast,
		72	Thalassiosira_weissflogii_7_Chloroplast,			72	Thalassiosira_weissflogii_7_Chloroplast,			72	Thalassiosira_weissflogii_7_Chloroplast,		Skeletonema_menzelii				Cyclotella_meneghiniana_Chloroplast_2			Thalassiosira_weissflogii_6_Chloroplast
		73	Skeletonema_menzelii_marinoi_Chloroplast,			73	Skeletonema_menzelii_marinoi_Chloroplast,			73	Skeletonema_menzelii_marinoi_Chloroplast,
		74	Thalassiosira_miniscula_Chloroplast,			74	Thalassiosira_miniscula_Chloroplast,			74	Thalassiosira_miniscula_Chloroplast,		Thalassiosira_rotula_Endomembrane_2				H3_Emiliania_huxleyi			Thalassiosira_miniscula_Chloroplast
		75	Thalassiosira_miniscula_Chloroplast_2,			75	Thalassiosira_miniscula_Chloroplast_2,			75	Thalassiosira_miniscula_Chloroplast_2,
		76	Cyclotella_meneghiniana_Chloroplast,			76	Cyclotella_meneghiniana_Chloroplast,			76	Cyclotella_meneghiniana_Chloroplast,		Thalassiosira_rotula_Endomembrane				H1_Phaeocystis_antarctica			Thalassiosira_miniscula_Chloroplast_2
		77	Thalassiosira_sp_Chloroplast,			77	Thalassiosira_sp_Chloroplast,			77	Thalassiosira_sp_Chloroplast,
		78	Thalassiosira_pseudonana_672_Chloroplast,			78	Thalassiosira_pseudonana_672_Chloroplast,			78	Thalassiosira_pseudonana_672_Chloroplast,		Detonula_confervacea_Chloroplast_2				H2_Chrysochromulina_brevifilum_2			Skeletonema_dohrnii_marinoi_3_Chloroplast
		79	Skeletonema_grethea_japonicum_menzelii_Chloroplast,			79	Skeletonema_grethea_japonicum_menzelii_Chloroplast,			79	Skeletonema_grethea_japonicum_menzelii_Chloroplast,
		80	Skeletonema_costatum_Chloroplast,			80	Skeletonema_costatum_Chloroplast,			80	Skeletonema_costatum_Chloroplast,		Ditylum_brightwelli				H3_Scyphosphaera_apsteinii			Skeletonema_dohrnii_marinoi_2_Chloroplast
		81	Skeletonema_dohrnii_marinoi_Chloroplast,			81	Skeletonema_dohrnii_marinoi_Chloroplast,			81	Skeletonema_dohrnii_marinoi_Chloroplast,
		82	Minidiscus_RCC1721_Chloroplast,			82	Minidiscus_RCC1721_Chloroplast,			82	Minidiscus_RCC1721_Chloroplast,		Fragilariopsis_kerguelensis_Chloroplast				CD_Alexandrium_monilatum_Chloroplast			Thalassiosira_sp_NH_Chloroplast_2
		83	Thalassiosira_punctigera_Chloroplast,			83	Thalassiosira_punctigera_Chloroplast,			83	Thalassiosira_punctigera_Chloroplast,
		84	Thalassiosira_antarctica_Chloroplast,			84	Thalassiosira_antarctica_Chloroplast,			84	Thalassiosira_antarctica_Chloroplast,		Skeletonema_dohrnii_marinoi_3_Chloroplast				CD_Alexandrium_margalefi_Endomembrane			Detonula_confervacea_Chloroplast_3
		85	Detonula_confervacea_Chloroplast,			85	Detonula_confervacea_Chloroplast,			85	Detonula_confervacea_Chloroplast,
		86	Thalassiosira_sp_Chloroplast_2,			86	Thalassiosira_sp_Chloroplast_2,			86	Thalassiosira_sp_Chloroplast_2,		Skeletonema_dohrnii_marinoi_2_Chloroplast				Green_G2_Tetraselmis_chuii			Ditylum_brightwellii_Secreted
		87	Thalassiosira_weissflogii_3_Chloroplast,			87	Thalassiosira_weissflogii_3_Chloroplast,			87	Thalassiosira_weissflogii_3_Chloroplast,
		88	Thalassiosira_weissflogii_4_Chloroplast,			88	Thalassiosira_weissflogii_4_Chloroplast,			88	Thalassiosira_weissflogii_4_Chloroplast,		Thalassiosira_antarctica_Chloroplast_4				Thalassiosira_weissflogii_5_Chloroplast			Ditylum_brightwellii_Secreted_2
		89	Extubocellulus_spinifer_Chloroplast_2,			89	Extubocellulus_spinifer_Chloroplast_2,			89	Extubocellulus_spinifer_Chloroplast_2,
		90	Extubocellulus_spinifer_Chloroplast_3,			90	Extubocellulus_spinifer_Chloroplast_3,			90	Extubocellulus_spinifer_Chloroplast_3,		Minidiscus_RCC1721				Skeletonema_marinoi_dohrnii_Chloroplast			Ditylum_brightwellii_2_Secreted
		91	Stephanopyxis_turris,			91	Stephanopyxis_turris,			91	Stephanopyxis_turris,
		92	Odontella_2,			92	Odontella_2,			92	Odontella_2,		Detonula_confervacea_Chloroplast_3				Skeletoneum_costatum_marinoi_Chloroplast			Ditylum_brightwellii_2_Secreted_2
		93	Triceratium_dubium_Chloroplast,			93	Triceratium_dubium_Chloroplast,			93	Triceratium_dubium_Chloroplast,
		94	Dict_Dictyocha_speculum,			94	Dict_Dictyocha_speculum,			94	Dict_Dictyocha_speculum,		Chaetoceros_sp_Chloroplast				Thalassiosira_punctigera_Chloroplast			Chaetoceros_sp_Chloroplast
		95	Fistulifera_solaris_Chloroplast,			95	Fistulifera_solaris_Chloroplast,			95	Fistulifera_solaris_Chloroplast,
		96	Phaeodactylum_J43233p1_Chloroplast,			96	Phaeodactylum_J43233p1_Chloroplast,			96	Phaeodactylum_J43233p1_Chloroplast,		Ditylum_brightwellii_2_Secreted				Thalassiosira_sp_Chloroplast_2			Stephanopyxis_turris_2
		97	Amphora_coffeaformis_Chloroplast,			97	Amphora_coffeaformis_Chloroplast,			97	Amphora_coffeaformis_Chloroplast,
		98	Amphora_coffeaformis_Chloroplast_2,			98	Amphora_coffeaformis_Chloroplast_2,			98	Amphora_coffeaformis_Chloroplast_2,		Ditylum_brightwellii_2_Secreted_2				Detonula_confervacea_Chloroplast			Skeletonema_costatum_marinoi_Chloroplast
		99	Amphiprora_paludosa_Chloroplast,			99	Amphiprora_paludosa_Chloroplast,			99	Amphiprora_paludosa_Chloroplast,
		100	Amphiprora_sp_Chloroplast,			100	Amphiprora_sp_Chloroplast,			100	Amphiprora_sp_Chloroplast,		Ditylum_brightwellii_Secreted				Odontella_Sinensis_Chloroplast			Thalassiosira_oceanica_Chloroplast
		101	Kryptoperidinium_foliaceum_Chloroplast_2,			101	Kryptoperidinium_foliaceum_Chloroplast_2,			101	Kryptoperidinium_foliaceum_Chloroplast_2,
		102	Durinskia_baltica_Chloroplast,			102	Durinskia_baltica_Chloroplast,			102	Durinskia_baltica_Chloroplast,		Ditylum_brightwellii_Secreted_2				Eucampia_antarctica_Chloroplast_2			Thalassiosira_oceanica_Chloroplast_2
		103	Durinskia_baltica_Chloroplast_2,			103	Durinskia_baltica_Chloroplast_2,			103	Durinskia_baltica_Chloroplast_2,
		104	Glenodinium_foliaceum_Chloroplast_3,			104	Glenodinium_foliaceum_Chloroplast_3,			104	Glenodinium_foliaceum_Chloroplast_3,		Stephanopyxis_turris_2				Skeletonema_grethea_japonicum_menzelii			Pseudo-nitzschia_delicatissima
		105	Glenodinium_foliaceum,			105	Glenodinium_foliaceum,			105	Glenodinium_foliaceum,
		106	Kryptoperidinium_foliaceum,			106	Kryptoperidinium_foliaceum,			106	Kryptoperidinium_foliaceum,		Ditylum_brightwellii				Thalassiosira_sp			Extubocellulus_spinifer
		107	Craspedostauros_australis_Chloroplast,			107	Craspedostauros_australis_Chloroplast,			107	Craspedostauros_australis_Chloroplast,
		108	Nitzschia_punctata,			108	Nitzschia_punctata,			108	Nitzschia_punctata,		Ditylum_brightwellii_Chloroplast				Minidiscus_RCC1721_Chloroplast_2			Minutocellus_polymorphus
		109	Cyclophora_tenuis_Chloroplast,			109	Cyclophora_tenuis_Chloroplast,			109	Cyclophora_tenuis_Chloroplast,
		110	Grammatophora_oceanica,			110	Grammatophora_oceanica,			110	Grammatophora_oceanica,		Amphiprora_sp_CCMP467_Chloroplast_2				Thalassiosira_miniscula			Pseudo-nitzschia_australis_Chloroplast
		111	Pen_Ara_Grammatophora_oceanica,			111	Pen_Ara_Grammatophora_oceanica,			111	Pen_Ara_Grammatophora_oceanica,
		112	Synedra_RCC2510,			112	Synedra_RCC2510,			112	Synedra_RCC2510,		Amphiprora_sp_CCMP467_Chloroplast				Green_G2_Tetraselmis_chuii_2			Pseudo-nitzschia_australis_Chloroplast_2
		113	Thalassionema_nitzschioides,			113	Thalassionema_nitzschioides,			113	Thalassionema_nitzschioides,
		114	Aulacoseira_subarctica,			114	Aulacoseira_subarctica,			114	Aulacoseira_subarctica,		Thalassiosira_miniscula_Chloroplast				Green_G2_Tetraselmis_striata			Pseudo-nitzschia_pungens_Chloroplast
		115	Synedropsis_recta_cf,			115	Synedropsis_recta_cf,			115	Synedropsis_recta_cf,
		116	Thalassiothrix_antarctica,			116	Thalassiothrix_antarctica,			116	Thalassiothrix_antarctica,		Thalassiosira_miniscula_Chloroplast_2				Thalassiosira_weissflogii_1_Chloroplast			Fragilariopsis_kerguelensis_2
		117	Thalassionema_frauenfeldii,			117	Thalassionema_frauenfeldii,			117	Thalassionema_frauenfeldii,
		118	Thalassionema_nitzschioides_2,			118	Thalassionema_nitzschioides_2,			118	Thalassionema_nitzschioides_2,		Cyclotella_meneghiniana_Chloroplast				Thalassiosira_weissflogii_1_Chloroplast_2			Fragilariopsis_kerguelensis_2_2
		119	Thalassionema_nitzschioides_3,			119	Thalassionema_nitzschioides_3,			119	Thalassionema_nitzschioides_3,
		120	Green_G3A_Pyramimonas_obovata,			120	Green_G3A_Pyramimonas_obovata,			120	Green_G3A_Pyramimonas_obovata,		Minidiscus_RCC1721_Chloroplast				Skeletonema_grethea_japonicum_menzelii_Chloroplast			Thalassiosira_antarctica_Chloroplast
		121	Other_opi_Salpingoeca_rosetta,			121	Other_opi_Salpingoeca_rosetta,			121	Other_opi_Salpingoeca_rosetta,
		122	Other_Am_Paramoeba_atlantica,			122	Other_Am_Paramoeba_atlantica,			122	Other_Am_Paramoeba_atlantica,		Fragilariopsis_kerguelensis_2				Asterionellopsis_glacialis_Chloroplast			Thalassiosira_miniscula_Chloroplast_3
		123	Other_Am_Paramoeba_atlantica_2,			123	Other_Am_Paramoeba_atlantica_2,			123	Other_Am_Paramoeba_atlantica_2,
		124	C1_Cryptomonas_paramecium,			124	C1_Cryptomonas_paramecium,			124	C1_Cryptomonas_paramecium,		Fragilariopsis_kerguelensis_2_2				Chaetoceros_neogracile_Chloroplast			Minidiscus_RCC1721
		125	Exc_Eutreptiella_gymnastica,			125	Exc_Eutreptiella_gymnastica,			125	Exc_Eutreptiella_gymnastica,
[truncated: 86 more rows]

## Sheet: Theta carbonic anhydrases
Species	Lineage	Sequence	Sequence	ASAFind decision	HECTAR decision	Plastid-targeted?	Pt43233	THAPSDRAFT_bd1765	THAPSDRAFT_bd672	THAPSDRAFT_1093	THAPSDRAFT_5647	Lineage	Lineage		Chloroplast	Total	% chloroplast
[truncated: 1,166 more rows]

[truncated: 1 more sheets: Iota carbonic anhydrases]
